# Supplementary material for: Transcriptomic response to heat stress among ecologically divergent populations of redband trout
Source: BMC Genomics. 2015 Feb 21;16(1):103. doi: 10.1186/s12864-015-1246-5 (PMC4337095; doi:10.1186/s12864-015-1246-5)
Supplement: Additional file 1: Table S1. — Complete list of genes for Little Jacks Cr. redband trout and subsets of significant genes at differing levels of statistical significance (FDR ≤ 0.05; > 4 fold change and FDR ≤ 0.05). Gene identification number is provided from the reference transcriptome [18], FC = fold change, CPM = counts per million, LR = likelihood ratio, FDR = false discovery rate. [file 12864_2015_1246_MOESM1_ESM.xlsx]

## Sheet: Table S1
Table S1. Complete list of genes for Little Jacks Cr. redband trout and subsets of significant genes at differing levels of statistical significance (FDR ≤ 0.05; > 4 fold change and FDR ≤ 0.05). Gene identification number is provided from the reference transcriptome [18], FC=fold change, CPM=counts per million, LR=likelihood ratio, FDR=false discovery rate.
all gene results							only genes <=0.05 FDR								only genes <=0.05 FDR and logFC >=2
gene	logFC	logCPM	LR	PValue	FDR		gene	abs logFC	logFC	logCPM	LR	PValue	FDR		gene	abs logFC	logFC	logCPM	LR	PValue	FDR
g01823	9.68335	15.2994	646.508	1.2842e-142	3.12613e-138		singleton_rep_c1368	10.5909	10.5909	9.59941	180.811	3.22371e-41	5.23165e-38		g01823	9.68335	9.68335	15.2994	646.508	1.2842e-142	3.12613e-138
g14470	8.72608	12.6002	483.737	3.2849e-107	3.99822e-103		g12728	9.69203	9.69203	9.53257	134.863	3.53842e-31	2.61018e-28		g00016	2.5765	2.5765	14.3978	17.0257	3.68782e-05	0.000421665
singleton_rep_c2558	8.83536	7.64113	404.082	7.119e-90	5.77659e-86		g01823	9.68335	9.68335	15.2994	646.508	1.2842e-142	3.12613e-138		g00036	2.89391	2.89391	13.0597	19.8212	8.50339e-06	0.000130505
g00347	6.19184	7.16235	339.4	8.61879e-76	5.24518e-72		singleton_rep_c2558	8.83536	8.83536	7.64113	404.082	7.119e-90	5.77659e-86		g00008	2.06659	2.06659	12.8842	15.1112	0.000101362	0.000941245
g20200	3.86685	4.58701	334.605	9.54487e-75	4.64702e-71		g14470	8.72608	8.72608	12.6002	483.737	3.2849e-107	3.99822e-103		g14470	8.72608	8.72608	12.6002	483.737	3.2849e-107	3.99822e-103
g31048	7.55674	10.5839	326.841	4.68531e-73	1.90091e-69		g03867	8.45175	8.45175	12.1299	268.804	2.06804e-60	5.59359e-57		g00045	2.40003	2.40003	12.5502	16.6723	4.4424e-05	0.000490437
g29426	7.06358	8.82431	298.787	6.05359e-67	2.10518e-63		g03437	8.14457	8.14457	10.3753	182.413	1.44109e-41	2.69849e-38		g03867	8.45175	8.45175	12.1299	268.804	2.06804e-60	5.59359e-57
g02847	6.86038	11.2555	282.882	1.76879e-63	5.3822e-60		g31048	7.55674	7.55674	10.5839	326.841	4.68531e-73	1.90091e-69		g00010	2.04992	2.04992	11.5521	14.3397	0.000152612	0.00130835
g03867	8.45175	12.1299	268.804	2.06804e-60	5.59359e-57		g29426	7.06358	7.06358	8.82431	298.787	6.05359e-67	2.10518e-63		g00082	5.00494	5.00494	11.3084	170.083	7.09504e-39	9.59525e-36
g11578	3.87411	3.5439	261.914	6.56631e-59	1.59844e-55		g02847	6.86038	6.86038	11.2555	282.882	1.76879e-63	5.3822e-60		g02847	6.86038	6.86038	11.2555	282.882	1.76879e-63	5.3822e-60
g13813	4.15518	5.18792	221.449	4.3683e-50	9.66706e-47		g01745	6.81756	6.81756	3.12783	60.1767	8.6712e-15	1.09939e-12		g00019	2.1842	2.1842	11.0502	15.2408	9.46385e-05	0.000895021
g08531	3.54323	5.36294	211.38	6.86836e-48	1.3933e-44		g00347	6.19184	6.19184	7.16235	339.4	8.61879e-76	5.24518e-72		g00005	2.16784	2.16784	10.9827	15.5478	8.0446e-05	0.000784889
g03437	8.14457	10.3753	182.413	1.44109e-41	2.69849e-38		g20299	5.9164	5.9164	5.18441	20.4728	6.04844e-06	9.98895e-05		g00013	3.01569	3.01569	10.9204	20.4549	6.10518e-06	0.000100418
g25189	3.33339	4.63712	181.035	2.87984e-41	5.00743e-38		singleton_rep_c909	5.76753	5.76753	5.83768	31.2766	2.23762e-08	8.45814e-07		g05680	4.17574	4.17574	10.851	124.916	5.31042e-29	3.31466e-26
singleton_rep_c1368	10.5909	9.59941	180.811	3.22371e-41	5.23165e-38		g32170	5.6689	5.6689	2.50837	36.4511	1.56547e-09	7.85737e-08		g01701	2.04664	2.04664	10.6554	69.2848	8.52234e-17	1.40175e-14
g07500	4.55616	8.68255	177.704	1.53757e-40	2.33931e-37		g41418	5.5042	5.5042	2.85745	98.3767	3.45901e-23	1.45177e-20		g31048	7.55674	7.55674	10.5839	326.841	4.68531e-73	1.90091e-69
g18010	3.72769	5.40433	176.761	2.46979e-40	3.5366e-37		g08754	5.3372	5.3372	6.44448	36.3205	1.67391e-09	8.24859e-08		g00014	2.75709	2.75709	10.4506	19.1686	1.19664e-05	0.000169557
g00082	5.00494	11.3084	170.083	7.09504e-39	9.59525e-36		g35012	5.04233	5.04233	1.52602	122.718	1.60769e-28	9.784e-26		g03437	8.14457	8.14457	10.3753	182.413	1.44109e-41	2.69849e-38
g08817	3.87146	3.64457	166.721	3.84948e-38	4.932e-35		g07268	5.03507	5.03507	4.70303	29.8062	4.77454e-08	1.6324e-06		g05713	2.39238	2.39238	10.248	87.8954	6.90087e-21	2.18166e-18
g19679	2.87209	4.51965	165.236	8.12377e-38	9.88785e-35		g00082	5.00494	5.00494	11.3084	170.083	7.09504e-39	9.59525e-36		g00120	3.34914	3.34914	10.0748	21.1652	4.2135e-06	7.43255e-05
g15699	2.29738	6.24379	163.105	2.37325e-37	2.75105e-34		g30365	5.00061	5.00061	5.68346	29.7734	4.85609e-08	1.65331e-06		g00159	2.7486	2.7486	9.97649	16.8963	3.9479e-05	0.000446164
singleton_rep_c3015	3.89238	1.96721	161.723	4.75668e-37	5.26326e-34		g41113	4.97687	4.97687	4.92745	28.6113	8.8464e-08	2.7762e-06		g14633	2.54741	2.54741	9.97097	134.665	3.90803e-31	2.79804e-28
g18748	2.52968	4.87867	160.291	9.77211e-37	1.03427e-33		g00683	4.96717	4.96717	7.69244	28.3189	1.02888e-07	3.16638e-06		g00395	2.55804	2.55804	9.81659	18.2931	1.89396e-05	0.000244604
g06133	4.4377	7.66218	157.079	4.91984e-36	4.99015e-33		g28971	4.79988	4.79988	4.56909	84.488	3.86551e-20	1.04554e-17		singleton_rep_c1280	3.5192	3.5192	9.68605	24.5102	7.39179e-07	1.7419e-05
g03522	3.06894	7.07617	155.145	1.30193e-35	1.26772e-32		g02206	4.7678	4.7678	7.75663	70.9527	3.65893e-17	6.36209e-15		singleton_rep_c1368	10.5909	10.5909	9.59941	180.811	3.22371e-41	5.23165e-38
g16241	2.86327	4.89296	149.298	2.46777e-34	2.3105e-31		g30745	4.72257	4.72257	5.15309	30.1086	4.08525e-08	1.43296e-06		g12728	9.69203	9.69203	9.53257	134.863	3.53842e-31	2.61018e-28
g17903	4.36869	4.89313	147.463	6.21665e-34	5.60489e-31		g14320	4.67406	4.67406	3.84076	26.9071	2.13469e-07	6.01444e-06		g01638	3.36188	3.36188	9.4738	74.9301	4.87683e-18	9.9762e-16
g16556	4.11605	7.90688	145.078	2.06493e-33	1.79524e-30		g08897	4.64882	4.64882	5.85822	8.10049	0.00442533	0.0196272		g00042	2.17646	2.17646	9.41893	14.9687	0.00010931	0.0010011
g28995	2.0506	4.95341	142.126	9.12728e-33	7.66156e-30		g12856	4.63704	4.63704	8.25093	31.3623	2.14095e-08	8.16885e-07		singleton_rep_c129	2.12535	2.12535	9.40616	13.299	0.000265553	0.00202708
g19023	3.32626	5.54659	139.064	4.26379e-32	3.45978e-29		g13002	4.61806	4.61806	5.64208	42.2809	7.90598e-11	5.45199e-09		g00188	2.29458	2.29458	9.39119	14.2797	0.000157556	0.00134198
g11842	2.12332	4.79885	138.343	6.1314e-32	4.81473e-29		g32925	4.57602	4.57602	1.55533	125.147	4.72517e-29	3.02697e-26		g00272	2.87237	2.87237	9.391	15.0378	0.00010538	0.000972007
g08342	3.46157	9.37532	135.68	2.34463e-31	1.7836e-28		g07500	4.55616	4.55616	8.68255	177.704	1.53757e-40	2.33931e-37		g08342	3.46157	3.46157	9.37532	135.68	2.34463e-31	1.7836e-28
g12728	9.69203	9.53257	134.863	3.53842e-31	2.61018e-28		g40450	4.45707	4.45707	3.7902	25.2537	5.02621e-07	1.23965e-05		g00141	2.06478	2.06478	9.32916	13.1912	0.00028126	0.00212038
g14633	2.54741	9.97097	134.665	3.90803e-31	2.79804e-28		g06133	4.4377	4.4377	7.66218	157.079	4.91984e-36	4.99015e-33		g00056	2.3828	2.3828	9.32584	15.5636	7.97748e-05	0.00078053
g18517	2.36032	5.25789	132.101	1.42216e-30	9.89134e-28		g05828	4.43286	4.43286	8.93558	37.1758	1.07944e-09	5.73729e-08		g00073	2.29948	2.29948	9.30701	17.4387	2.96724e-05	0.000351107
g15715	2.1102	5.19791	131.399	2.02536e-30	1.36954e-27		g02709	4.41997	4.41997	5.43158	32.8426	9.99287e-09	4.12299e-07		g14370	3.99306	3.99306	9.20724	25.7144	3.95866e-07	1.01866e-05
g34252	3.10751	2.35032	129.597	5.02116e-30	3.30352e-27		g06664	4.41665	4.41665	4.93266	26.9375	2.10137e-07	5.94118e-06		g03568	3.93564	3.93564	9.13367	23.1095	1.5303e-06	3.18394e-05
g32925	4.57602	1.55533	125.147	4.72517e-29	3.02697e-26		g19852	4.41652	-4.41652	1.70128	17.343	3.12042e-05	0.000365546		g00310	2.66927	2.66927	9.06628	22.0814	2.61328e-06	5.00118e-05
g05680	4.17574	10.851	124.916	5.31042e-29	3.31466e-26		g00927	4.40782	4.40782	5.79649	26.8634	2.18357e-07	6.12381e-06		g05828	4.43286	4.43286	8.93558	37.1758	1.07944e-09	5.73729e-08
g35012	5.04233	1.52602	122.718	1.60769e-28	9.784e-26		g14205	4.39944	4.39944	5.53259	27.0814	1.95069e-07	5.56204e-06		g01800	2.18413	2.18413	8.91627	56.1108	6.85006e-14	7.64912e-12
g13987	-1.87914	4.31526	122.297	1.98709e-28	1.1798e-25		g41054	4.37311	4.37311	4.66796	32.8026	1.02009e-08	4.19461e-07		g00213	3.1202	3.1202	8.91551	26.7751	2.28561e-07	6.38791e-06
g10469	2.82369	3.23463	116.94	2.95812e-27	1.71451e-24		g17903	4.36869	4.36869	4.89313	147.463	6.21665e-34	5.60489e-31		g35180	2.8551	2.8551	8.87375	41.256	1.33543e-10	8.85788e-09
g08380	-2.07431	5.4643	112.685	2.52903e-26	1.43172e-23		g01986	4.34462	4.34462	3.61357	29.2828	6.25487e-08	2.04379e-06		singleton_rep_c1918	2.97876	2.97876	8.85249	20.0326	7.61349e-06	0.000119187
g01329	-1.61287	4.69357	111.298	5.09113e-26	2.81667e-23		g00317	4.33817	4.33817	6.36677	35.4174	2.66096e-09	1.24569e-07		g29426	7.06358	7.06358	8.82431	298.787	6.05359e-67	2.10518e-63
g40613	2.01728	5.0502	108.874	1.72924e-25	9.3544e-23		g03261	4.33704	4.33704	5.14158	24.5448	7.26039e-07	1.71425e-05		singleton_rep_c736	2.359	2.359	8.72743	15.9061	6.65622e-05	0.000676262
g29349	2.19399	4.2424	107.877	2.86052e-25	1.51378e-22		g40474	4.24913	4.24913	4.88221	89.4765	3.10304e-21	1.07911e-18		g05506	3.68736	3.68736	8.71717	36.6644	1.40316e-09	7.20616e-08
g00484	-2.00926	6.3198	107.178	4.069e-25	2.08904e-22		singleton_rep_c362	4.19301	4.19301	6.00294	19.4002	1.05994e-05	0.000153858		g00112	2.19116	2.19116	8.71283	51.4435	7.36875e-13	7.35153e-11
g21369	1.8049	5.0548	107.154	4.1192e-25	2.08904e-22		singleton_rep_c2504	4.19101	4.19101	5.39536	23.759	1.09185e-06	2.40361e-05		g07500	4.55616	4.55616	8.68255	177.704	1.53757e-40	2.33931e-37
g17541	3.92015	5.31223	106.828	4.85552e-25	2.4122e-22		g09953	4.186	4.186	3.86536	97.4538	5.51275e-23	2.23661e-20		g12551	2.31474	2.31474	8.63038	21.3483	3.82967e-06	6.83974e-05
g20755	2.81044	3.29737	106.452	5.87036e-25	2.85804e-22		g05680	4.17574	4.17574	10.851	124.916	5.31042e-29	3.31466e-26		g17287	3.06703	3.06703	8.62536	78.0528	1.00322e-18	2.16119e-16
g18009	2.16676	4.76372	105.163	1.12514e-24	5.37047e-22		g12698	4.15716	4.15716	5.88247	25.5559	4.29739e-07	1.08891e-05		g13641	3.09093	-3.09093	8.6161	36.3866	1.6181e-09	8.03864e-08
g04436	3.09929	6.98783	104.714	1.41126e-24	6.60658e-22		g13813	4.15518	4.15518	5.18792	221.449	4.3683e-50	9.66706e-47		g06791	3.5957	3.5957	8.5776	21.5158	3.50925e-06	6.33252e-05
g35558	2.93034	5.905	104.518	1.55787e-24	7.15534e-22		g15050	4.13104	4.13104	5.71252	88.6019	4.82816e-21	1.58827e-18		g09532	2.58046	2.58046	8.55877	13.9594	0.000186797	0.00153621
g04653	1.85424	5.66281	104.388	1.66362e-24	7.49953e-22		g16556	4.11605	4.11605	7.90688	145.078	2.06493e-33	1.79524e-30		g00516	2.08192	2.08192	8.42195	13.3455	0.000259042	0.00198735
g05059	2.89218	5.78219	102.203	5.01211e-24	2.21836e-21		g12515	4.08264	4.08264	6.97026	23.4296	1.29571e-06	2.76923e-05		g04409	3.33882	3.33882	8.32504	21.804	3.01971e-06	5.60708e-05
g15889	1.85162	5.10971	101.64	6.66018e-24	2.89516e-21		g02581	4.05389	4.05389	3.83031	20.2866	6.66667e-06	0.000107333		g01477	2.37812	2.37812	8.31477	15.1257	0.000100583	0.000937043
g11305	-2.13744	3.49238	99.8551	1.63968e-23	7.0026e-21		g03432	4.04344	4.04344	3.31135	32.0438	1.50732e-08	5.97601e-07		g12856	4.63704	4.63704	8.25093	31.3623	2.14095e-08	8.16885e-07
g41418	5.5042	2.85745	98.3767	3.45901e-23	1.45177e-20		g06831	4.02436	4.02436	4.01179	42.6676	6.48788e-11	4.55142e-09		g33336	3.11213	3.11213	8.19151	20.8053	5.08411e-06	8.70757e-05
g16258	2.18025	4.10525	97.9537	4.28275e-23	1.76703e-20		g31806	4.02124	4.02124	4.24355	23.5689	1.2052e-06	2.62417e-05		g15675	3.02292	3.02292	8.19101	79.6784	4.40599e-19	1.00238e-16
g09953	4.186	3.86536	97.4538	5.51275e-23	2.23661e-20		g39760	4.01197	4.01197	5.34351	27.1141	1.9179e-07	5.49263e-06		g12919	2.77288	2.77288	8.1615	20.7502	5.23257e-06	8.93244e-05
g26061	2.06151	4.43192	96.8199	7.59278e-23	3.03002e-20		g14370	3.99306	3.99306	9.20724	25.7144	3.95866e-07	1.01866e-05		g00335	2.07749	2.07749	8.12233	15.7337	7.29143e-05	0.000725062
g24065	2.3426	2.16858	95.8766	1.22275e-22	4.80087e-20		g02100	3.98559	3.98559	6.05741	25.7818	3.82272e-07	9.91016e-06		g23397	2.74551	2.74551	8.08164	22.9792	1.63765e-06	3.36984e-05
g18414	2.81902	6.13005	95.5944	1.41003e-22	5.44832e-20		g00624	3.97431	3.97431	5.30104	23.7694	1.08597e-06	2.39455e-05		g35915	2.20306	2.20306	7.99335	14.7929	0.000119987	0.00108004
g39561	2.52401	2.58154	94.6041	2.3253e-22	8.84451e-20		g41469	3.97234	3.97234	3.12381	24.3032	8.23026e-07	1.90341e-05		g00037	2.13872	2.13872	7.93375	15.0702	0.000103584	0.000960225
g13430	3.46393	4.53336	94.3635	2.6259e-22	9.8342e-20		g18575	3.96604	3.96604	6.65557	24.6909	6.72998e-07	1.59988e-05		g02778	2.25659	2.25659	7.90724	16.925	3.88858e-05	0.00044084
g24754	-2.55989	2.44915	93.111	4.94431e-22	1.81404e-19		g12275	3.95017	3.95017	3.7988	24.2006	8.68061e-07	1.98788e-05		g16556	4.11605	4.11605	7.90688	145.078	2.06493e-33	1.79524e-30
g15611	-1.62298	4.72796	93.0916	4.99285e-22	1.81404e-19		g03568	3.93564	3.93564	9.13367	23.1095	1.5303e-06	3.18394e-05		g00365	2.5212	2.5212	7.89392	19.0558	1.26954e-05	0.000178329
g08302	1.75645	5.04169	92.3324	7.32747e-22	2.62313e-19		g05733	3.92511	3.92511	5.99278	81.8974	1.43335e-19	3.52445e-17		g00592	2.89336	2.89336	7.85567	20.2438	6.81754e-06	0.000109314
g10050	-1.87492	4.60558	91.9529	8.87662e-22	3.13165e-19		g17541	3.92015	3.92015	5.31223	106.828	4.85552e-25	2.4122e-22		g04240	2.19812	2.19812	7.83167	16.0144	6.28623e-05	0.000644511
g40474	4.24913	4.88221	89.4765	3.10304e-21	1.07911e-18		g21003	3.9162	3.9162	5.93044	20.5457	5.82244e-06	9.70792e-05		g03168	3.0859	3.0859	7.7986	19.853	8.36294e-06	0.000128766
g21177	1.68715	5.77851	89.3113	3.37326e-21	1.15655e-18		g01634	3.90774	3.90774	6.20318	23.609	1.18032e-06	2.57461e-05		g02206	4.7678	4.7678	7.75663	70.9527	3.65893e-17	6.36209e-15
g24310	2.37311	4.26062	89.0882	3.77593e-21	1.27663e-18		singleton_rep_c3015	3.89238	3.89238	1.96721	161.723	4.75668e-37	5.26326e-34		g28252	2.29121	2.29121	7.71704	16.0016	6.32888e-05	0.000648144
g15128	2.99356	6.23222	88.9695	4.0094e-21	1.337e-18		singleton_rep_c3375	3.88851	3.88851	5.81398	29.5526	5.44188e-08	1.81717e-06		g00683	4.96717	4.96717	7.69244	28.3189	1.02888e-07	3.16638e-06
g15050	4.13104	5.71252	88.6019	4.82816e-21	1.58827e-18		g11578	3.87411	3.87411	3.5439	261.914	6.56631e-59	1.59844e-55		g00634	2.28937	2.28937	7.67498	14.9694	0.000109267	0.00100109
g01703	1.43563	4.5531	88.1338	6.11732e-21	1.98552e-18		g41250	3.87203	3.87203	5.54905	24.1449	8.93537e-07	2.03474e-05		g02486	2.07025	2.07025	7.67265	49.4855	1.99848e-12	1.80182e-10
singleton_rep_c885	1.58277	3.9704	88.0506	6.37997e-21	2.04352e-18		g08817	3.87146	3.87146	3.64457	166.721	3.84948e-38	4.932e-35		g06133	4.4377	4.4377	7.66218	157.079	4.91984e-36	4.99015e-33
g05713	2.39238	10.248	87.8954	6.90087e-21	2.18166e-18		singleton_rep_c1365	3.86904	3.86904	7.48055	22.8251	1.7743e-06	3.59632e-05		singleton_rep_c2558	8.83536	8.83536	7.64113	404.082	7.119e-90	5.77659e-86
g14761	-1.68478	4.63753	87.8276	7.14166e-21	2.22884e-18		singleton_rep_c753	3.86873	3.86873	4.27106	23.9148	1.00695e-06	2.24264e-05		g01012	3.2462	3.2462	7.62568	22.4123	2.19966e-06	4.32524e-05
g16881	3.04712	6.29957	87.7431	7.45337e-21	2.29668e-18		g20200	3.86685	3.86685	4.58701	334.605	9.54487e-75	4.64702e-71		g01083	2.19735	2.19735	7.60916	14.3343	0.000153048	0.00131092
g18087	1.99498	5.93021	86.509	1.39106e-20	4.23283e-18		g04351	3.84138	3.84138	5.33177	22.1833	2.47816e-06	4.78396e-05		g00277	2.09767	2.09767	7.60509	16.3769	5.19139e-05	0.000554272
g07518	1.807	5.74919	85.8366	1.95439e-20	5.82734e-18		singleton_rep_c2576	3.83236	3.83236	6.43257	23.7507	1.09655e-06	2.41131e-05		g00649	3.04589	3.04589	7.57636	19.5537	9.78098e-06	0.000145165
g01332	1.94692	6.37312	85.8279	1.96295e-20	5.82734e-18		g01631	3.8176	3.8176	7.38442	18.8687	1.40033e-05	0.000192263		g04101	3.19238	3.19238	7.57572	64.5893	9.22552e-16	1.34477e-13
g19787	1.77458	3.68227	85.5051	2.31103e-20	6.77801e-18		g34023	3.80092	3.80092	3.96829	28.2022	1.09282e-07	3.35147e-06		g39629	2.6544	2.6544	7.56978	19.1353	1.2177e-05	0.00017174
g19413	1.61953	3.8153	85.3781	2.4643e-20	7.14149e-18		singleton_rep_c2621	3.79978	3.79978	3.74229	32.3425	1.29255e-08	5.21799e-07		g00048	2.90006	2.90006	7.54555	19.5988	9.55289e-06	0.00014223
g08260	1.74082	3.72517	84.8767	3.17559e-20	9.09452e-18		g00356	3.79737	3.79737	3.12979	24.5725	7.1566e-07	1.69139e-05		g00138	2.47076	2.47076	7.50254	14.0108	0.000181762	0.00150242
singleton_rep_c1290	2.75206	3.55185	84.7463	3.39211e-20	9.60164e-18		g01846	3.7752	3.7752	5.091	23.832	1.05118e-06	2.33689e-05		singleton_rep_c1365	3.86904	3.86904	7.48055	22.8251	1.7743e-06	3.59632e-05
g13992	1.8347	6.65708	84.6173	3.62075e-20	1.0131e-17		g11041	3.76312	3.76312	6.06684	24.0073	9.59704e-07	2.15356e-05		g00095	2.10558	2.10558	7.46774	15.8984	6.68364e-05	0.000678481
g00314	2.61664	6.50409	84.5889	3.67329e-20	1.01612e-17		g21172	3.75584	3.75584	4.9949	26.1081	3.22831e-07	8.61698e-06		g20824	3.52313	3.52313	7.46767	19.8223	8.49839e-06	0.000130505
g15342	2.49494	4.67107	84.5501	3.746e-20	1.02459e-17		g27227	3.75571	3.75571	4.11777	22.0004	2.72597e-06	5.16005e-05		g12255	2.70052	2.70052	7.44982	18.872	1.39793e-05	0.000192042
g28971	4.79988	4.56909	84.488	3.86551e-20	1.04554e-17		g14667	3.74121	3.74121	3.88935	51.1506	8.5545e-13	8.39686e-11		singleton_rep_c1016	3.36224	3.36224	7.43901	23.7732	1.08384e-06	2.39308e-05
g39628	-2.1777	2.08838	84.449	3.94257e-20	1.05466e-17		g18010	3.72769	3.72769	5.40433	176.761	2.46979e-40	3.5366e-37		g01924	2.90872	2.90872	7.42777	19.1579	1.20341e-05	0.000170219
g08773	2.85121	7.03074	84.2827	4.28847e-20	1.13472e-17		g39402	3.72516	3.72516	3.52789	25.9519	3.50028e-07	9.21161e-06		g12321	2.43215	2.43215	7.40861	16.7328	4.30312e-05	0.0004778
g14733	2.1599	6.64807	84.1823	4.51182e-20	1.18098e-17		g41543	3.721	3.721	2.87879	31.5775	1.91634e-08	7.39293e-07		g14125	2.29499	2.29499	7.39712	21.1652	4.21345e-06	7.43255e-05
g10824	2.81406	5.48932	84.1562	4.57188e-20	1.18397e-17		g14065	3.70039	3.70039	3.28319	24.36	7.99122e-07	1.8562e-05		g39089	2.85822	2.85822	7.39361	19.0099	1.30043e-05	0.000181411
g38257	1.96185	4.32604	83.704	5.74685e-20	1.47258e-17		g03820	3.69783	-3.69783	3.65694	44.5654	2.46007e-11	1.82023e-09		g01631	3.8176	3.8176	7.38442	18.8687	1.40033e-05	0.000192263
g30109	2.0343	3.08555	83.6317	5.96104e-20	1.51156e-17		g13029	3.69757	3.69757	6.53135	23.881	1.02479e-06	2.28031e-05		g12383	2.72532	2.72532	7.37586	19.3558	1.08489e-05	0.000156528
g16770	2.2397	6.66658	83.1864	7.4671e-20	1.87393e-17		g05506	3.68736	3.68736	8.71717	36.6644	1.40316e-09	7.20616e-08		g35342	3.46954	3.46954	7.37406	19.8154	8.52933e-06	0.000130585
g13158	3.11493	4.26944	82.9143	8.56876e-20	2.12846e-17		g12960	3.68105	3.68105	3.6985	19.9634	7.89384e-06	0.000123179		g12770	3.65406	3.65406	7.36899	22.0323	2.68094e-06	5.10259e-05
g05733	3.92511	5.99278	81.8974	1.43335e-19	3.52445e-17		g11840	3.67818	3.67818	3.34198	63.2439	1.82633e-15	2.52604e-13		g26754	2.46631	2.46631	7.35568	10.0502	0.00152335	0.00831272
g06613	1.89671	5.04383	81.2306	2.00861e-19	4.88955e-17		g05480	3.67783	3.67783	4.50698	22.3657	2.25363e-06	4.40997e-05		g00173	2.50048	2.50048	7.33891	17.4862	2.89407e-05	0.000344669
g24791	2.53208	3.08845	81.1635	2.07791e-19	5.00819e-17		g00837	3.67048	3.67048	3.97377	30.028	4.2585e-08	1.48092e-06		g04547	2.08734	2.08734	7.30975	80.0588	3.63435e-19	8.50682e-17
g17167	2.4894	3.89227	80.3129	3.19572e-19	7.6268e-17		g24860	3.66376	3.66376	4.26794	27.539	1.53959e-07	4.57052e-06		g04392	2.89498	2.89498	7.28171	19.7524	8.81496e-06	0.00013378
g10864	3.12716	2.65268	80.0774	3.60029e-19	8.50682e-17		g40366	3.65976	3.65976	6.31135	24.4206	7.74344e-07	1.80554e-05		g14677	3.27395	3.27395	7.25627	79.8613	4.01628e-19	9.31127e-17
g04547	2.08734	7.30975	80.0588	3.63435e-19	8.50682e-17		g12770	3.65406	3.65406	7.36899	22.0323	2.68094e-06	5.10259e-05		g15709	2.11875	2.11875	7.25397	76.819	1.87363e-18	3.96606e-16
g14677	3.27395	7.25627	79.8613	4.01628e-19	9.31127e-17		g27480	3.65314	3.65314	4.04125	19.8173	8.52087e-06	0.000130537		g00158	2.71898	2.71898	7.2173	18.8208	1.43595e-05	0.000196467
g17259	1.85669	3.06774	79.8265	4.0878e-19	9.38768e-17		g11815	3.63956	3.63956	4.97541	24.4007	7.82411e-07	1.81944e-05		g14432	2.2004	2.2004	7.19107	78.2969	8.8661e-19	1.94439e-16
g15675	3.02292	8.19101	79.6784	4.40599e-19	1.00238e-16		g40970	3.61362	3.61362	3.26564	23.5291	1.2304e-06	2.66474e-05		g02449	2.33057	2.33057	7.17612	17.3204	3.15777e-05	0.000368856
g02756	-1.56788	4.35933	79.5974	4.59025e-19	1.03463e-16		g38010	3.59872	3.59872	3.61556	19.8562	8.34904e-06	0.000128715		g00347	6.19184	6.19184	7.16235	339.4	8.61879e-76	5.24518e-72
g20889	-1.7177	4.50028	78.9538	6.35797e-19	1.41993e-16		g06791	3.5957	3.5957	8.5776	21.5158	3.50925e-06	6.33252e-05		g00074	2.76299	2.76299	7.12647	18.3067	1.88044e-05	0.000243288
g02675	1.88028	4.20912	78.4177	8.34014e-19	1.84567e-16		g33326	3.59169	3.59169	3.69584	25.9385	3.5246e-07	9.23634e-06		g34309	3.15569	3.15569	7.11818	18.4655	1.73006e-05	0.000228141
g14432	2.2004	7.19107	78.2969	8.8661e-19	1.94439e-16		g22556	3.55022	3.55022	3.75223	23.6582	1.15057e-06	2.51648e-05		g02470	2.54833	2.54833	7.10879	47.0111	7.05851e-12	5.80597e-10
g03028	-1.39591	5.0607	78.2042	9.29231e-19	2.01967e-16		singleton_rep_c417	3.544	3.544	5.04603	24.3126	8.19032e-07	1.89702e-05		g01197	2.06988	2.06988	7.10425	16.8727	3.99718e-05	0.000450061
g17287	3.06703	8.62536	78.0528	1.00322e-18	2.16119e-16		g08531	3.54323	3.54323	5.36294	211.38	6.86836e-48	1.3933e-44		g11269	2.35471	2.35471	7.10313	16.7422	4.28179e-05	0.000476379
g14756	-1.50443	3.53012	77.1477	1.58637e-18	3.38745e-16		g02149	3.53631	3.53631	2.72818	20.2283	6.87286e-06	0.000109853		g04479	2.89223	2.89223	7.09157	18.3301	1.85751e-05	0.000241546
g15709	2.11875	7.25397	76.819	1.87363e-18	3.96606e-16		g12466	3.53586	3.53586	5.98747	23.3157	1.37476e-06	2.92534e-05		g00211	2.50457	2.50457	7.07943	15.9745	6.42031e-05	0.000655578
g03858	2.36975	6.18521	76.4196	2.29362e-18	4.81324e-16		g04720	3.52635	3.52635	3.41944	24.6931	6.7226e-07	1.59969e-05		g11748	3.34716	3.34716	7.07704	24.0334	9.46777e-07	2.13007e-05
g05445	2.70222	4.3246	75.809	3.12466e-18	6.50116e-16		g20824	3.52313	3.52313	7.46767	19.8223	8.49839e-06	0.000130505		g03522	3.06894	3.06894	7.07617	155.145	1.30193e-35	1.26772e-32
g21889	-1.84001	3.58423	75.5421	3.57704e-18	7.37932e-16		g11125	3.52151	3.52151	5.56251	25.5944	4.21253e-07	1.07318e-05		g12658	2.66611	2.66611	7.07068	16.9246	3.88949e-05	0.00044084
g01638	3.36188	9.4738	74.9301	4.87683e-18	9.9762e-16		singleton_rep_c1280	3.5192	3.5192	9.68605	24.5102	7.39179e-07	1.7419e-05		g17367	2.82019	2.82019	7.06605	70.4903	4.6254e-17	7.92931e-15
g10609	-3.0351	2.21645	74.8879	4.98203e-18	1.01065e-15		g25300	3.51168	3.51168	5.35102	25.5553	4.29874e-07	1.08891e-05		g00695	2.5325	2.5325	7.05259	15.6889	7.46628e-05	0.00073973
g10681	-1.95517	2.74248	74.622	5.70047e-18	1.14683e-15		g22956	3.50974	3.50974	5.23369	22.5218	2.07775e-06	4.11543e-05		g12246	3.02329	3.02329	7.04469	18.6306	1.58654e-05	0.000212554
g13378	1.77319	7.23196	74.3108	6.67359e-18	1.3316e-15		g36821	3.50653	3.50653	3.41311	18.565	1.64208e-05	0.000219151		g08773	2.85121	2.85121	7.03074	84.2827	4.28847e-20	1.13472e-17
g17651	1.67019	4.15483	74.2015	7.05372e-18	1.39601e-15		singleton_rep_c1833	3.50175	3.50175	3.10261	24.4003	7.82549e-07	1.81944e-05		g00371	2.05135	2.05135	7.02927	15.0047	0.000107244	0.000985148
g03916	-1.69054	6.22858	73.8091	8.60505e-18	1.6893e-15		g01052	3.50049	3.50049	3.49903	21.5191	3.50323e-06	6.32782e-05		g29246	2.99379	2.99379	7.02859	23.3557	1.34646e-06	2.87013e-05
g10544	-2.00902	3.55039	73.7701	8.77657e-18	1.70764e-15		g36662	3.50022	3.50022	3.66156	19.7796	8.69041e-06	0.000132201		g00278	2.4681	2.4681	7.01971	19.2849	1.12596e-05	0.000161136
g21558	-1.58772	3.78557	73.7562	8.83879e-18	1.70764e-15		g09947	3.48741	3.48741	4.24315	21.3138	3.89919e-06	6.94352e-05		g35743	2.55608	2.55608	7.00084	15.9776	6.40977e-05	0.00065505
g08464	1.87959	4.26279	73.3288	1.09754e-17	2.10373e-15		g12192	3.48015	3.48015	3.06938	20.6108	5.62768e-06	9.43489e-05		g02315	2.51375	2.51375	6.99584	19.0413	1.2792e-05	0.000179478
g12239	-2.03101	2.03435	73.0489	1.26476e-17	2.40532e-15		g35342	3.46954	3.46954	7.37406	19.8154	8.52933e-06	0.000130585		g02200	2.93228	2.93228	6.99175	20.6725	5.44943e-06	9.20274e-05
g09080	1.89334	3.79021	72.9514	1.32885e-17	2.49376e-15		g13430	3.46393	3.46393	4.53336	94.3635	2.6259e-22	9.8342e-20		g04436	3.09929	3.09929	6.98783	104.714	1.41126e-24	6.60658e-22
g23216	2.20515	3.88929	72.947	1.33175e-17	2.49376e-15		g05981	3.46234	3.46234	5.97075	24.238	8.51374e-07	1.95703e-05		singleton_rep_c101	2.82134	2.82134	6.98225	17.8582	2.37994e-05	0.000294384
g16191	-1.93657	4.31582	72.3949	1.76168e-17	3.27363e-15		g08342	3.46157	3.46157	9.37532	135.68	2.34463e-31	1.7836e-28		g12955	2.00164	2.00164	6.9807	13.8539	0.000197591	0.00160734
g14531	1.87159	4.7507	72.0223	2.1278e-17	3.92401e-15		g30716	3.45129	3.45129	5.49444	22.9601	1.65402e-06	3.39206e-05		g12515	4.08264	4.08264	6.97026	23.4296	1.29571e-06	2.76923e-05
g21074	2.69489	2.03905	71.9757	2.17859e-17	3.98747e-15		g09893	3.44278	3.44278	2.32659	20.2354	6.84736e-06	0.000109589		g00302	2.68398	2.68398	6.91699	58.5412	1.99075e-14	2.43522e-12
g19626	2.75795	5.98355	71.7684	2.41998e-17	4.39623e-15		singleton_rep_c3002	3.42888	3.42888	3.4755	21.6019	3.35522e-06	6.12265e-05		g00236	2.37704	2.37704	6.89517	16.1717	5.78524e-05	0.000604161
g17169	2.26796	5.14479	71.6613	2.55494e-17	4.60703e-15		singleton_rep_c1954	3.4261	3.4261	2.69327	20.9582	4.69403e-06	8.15388e-05		g40378	2.92728	2.92728	6.87848	20.9249	4.77633e-06	8.2637e-05
g03449	1.96039	5.63492	71.5507	2.70221e-17	4.83675e-15		g14284	3.4233	3.4233	5.07209	22.1565	2.51308e-06	4.83603e-05		g00090	2.3669	2.3669	6.85435	14.3709	0.000150106	0.00129118
g05458	-1.47703	6.26169	71.4185	2.88945e-17	5.13415e-15		g00128	3.41804	3.41804	6.34445	26.4356	2.72472e-07	7.43585e-06		g05391	2.59799	2.59799	6.839	17.9642	2.25094e-05	0.000281143
g17185	1.739	6.99938	71.2298	3.17956e-17	5.6087e-15		g01909	3.40626	3.40626	6.23497	22.7877	1.80915e-06	3.65782e-05		g00301	2.13217	2.13217	6.82449	17.2768	3.23104e-05	0.000376512
g15662	1.76667	5.15782	71.1674	3.28161e-17	5.74707e-15		singleton_rep_c2152	3.40551	3.40551	5.51552	18.9704	1.32763e-05	0.000184677		g26982	2.64166	2.64166	6.80502	14.9318	0.000111465	0.00101626
g02206	4.7678	7.75663	70.9527	3.65893e-17	6.36209e-15		g38357	3.40384	3.40384	2.1412	27.4284	1.63019e-07	4.78693e-06		g10503	2.65661	2.65661	6.76667	17.4863	2.89391e-05	0.000344669
g30519	1.47585	2.79703	70.4935	4.61779e-17	7.92931e-15		g12587	3.39229	3.39229	2.92832	15.2649	9.34344e-05	0.000886043		singleton_rep_c635	2.93573	2.93573	6.76277	19.7827	8.67655e-06	0.000132174
g17367	2.82019	7.06605	70.4903	4.6254e-17	7.92931e-15		singleton_rep_c2717	3.38684	3.38684	3.00598	16.1532	5.84208e-05	0.000608271		g11609	2.29217	2.29217	6.75748	19.4445	1.03567e-05	0.000151411
g10949	2.22137	3.19194	70.3228	5.03534e-17	8.57169e-15		g33312	3.38523	3.38523	2.24971	30.7285	2.96776e-08	1.0815e-06		g00146	2.35399	2.35399	6.74572	16.7982	4.15722e-05	0.000465712
g04426	-1.70941	6.68307	70.0566	5.76264e-17	9.74166e-15		g31413	3.38327	3.38327	2.94998	18.4308	1.7619e-05	0.000231462		g40438	2.82731	2.82731	6.74154	40.3288	2.14617e-10	1.33959e-08
g40949	-1.57068	4.34601	69.6388	7.12234e-17	1.19572e-14		g11854	3.38305	3.38305	4.45602	32.3202	1.30744e-08	5.26068e-07		g00912	2.46393	2.46393	6.73956	18.1156	2.07891e-05	0.000264681
g03425	1.66565	6.69703	69.4617	7.79129e-17	1.29906e-14		g37982	3.3743	3.3743	4.17938	19.6562	9.27044e-06	0.000138618		g01562	2.77336	2.77336	6.73605	20.4219	6.2114e-06	0.000101616
g01571	2.13912	6.27182	69.4193	7.96068e-17	1.31828e-14		g12387	3.36882	3.36882	3.92653	21.2683	3.99271e-06	7.07899e-05		g02467	2.85424	2.85424	6.71684	17.9166	2.30802e-05	0.000286507
g01701	2.04664	10.6554	69.2848	8.52234e-17	1.40175e-14		g22610	3.36679	3.36679	3.93555	20.4445	6.1386e-06	0.000100805		g00351	2.83977	2.83977	6.70027	18.9358	1.35192e-05	0.000186882
g03121	2.08779	4.92488	69.0875	9.41899e-17	1.53884e-14		singleton_rep_c1016	3.36224	3.36224	7.43901	23.7732	1.08384e-06	2.39308e-05		g16770	2.2397	2.2397	6.66658	83.1864	7.4671e-20	1.87393e-17
g23842	-2.10813	2.37624	68.9033	1.03411e-16	1.67823e-14		g01638	3.36188	3.36188	9.4738	74.9301	4.87683e-18	9.9762e-16		g00731	2.00807	2.00807	6.66449	17.9587	2.25752e-05	0.000281531
g26100	1.61516	3.99482	68.8026	1.0883e-16	1.75447e-14		g09719	3.35898	3.35898	2.78871	34.3487	4.60703e-09	2.04279e-07		g18575	3.96604	3.96604	6.65557	24.6909	6.72998e-07	1.59988e-05
g14749	-1.79435	3.17782	68.6062	1.20224e-16	1.9254e-14		g31902	3.35738	3.35738	4.17055	21.6899	3.20482e-06	5.9002e-05		g09178	2.48322	2.48322	6.65268	16.9676	3.80226e-05	0.000432515
g40978	1.47292	4.70524	68.0439	1.59894e-16	2.54399e-14		g12062	3.3508	3.3508	2.41495	26.6694	2.4142e-07	6.6707e-06		g14733	2.1599	2.1599	6.64807	84.1823	4.51182e-20	1.18098e-17
g15741	1.5044	5.3574	67.9292	1.69472e-16	2.67886e-14		g00120	3.34914	3.34914	10.0748	21.1652	4.2135e-06	7.43255e-05		g02680	3.11825	3.11825	6.64748	20.6311	5.56855e-06	9.37342e-05
g25315	1.19441	4.4456	67.9089	1.71228e-16	2.68917e-14		g12405	3.34786	3.34786	5.37133	18.7079	1.52347e-05	0.000206262		singleton_rep_c1748	2.20093	2.20093	6.64509	15.0378	0.000105377	0.000972007
g02122	-1.29624	4.12543	67.7052	1.89862e-16	2.9627e-14		g11748	3.34716	3.34716	7.07704	24.0334	9.46777e-07	2.13007e-05		g10530	2.01565	2.01565	6.62682	10.3557	0.00129076	0.00725825
g17527	-1.84005	2.71901	67.5265	2.07878e-16	3.22317e-14		g04409	3.33882	3.33882	8.32504	21.804	3.01971e-06	5.60708e-05		g04481	2.67448	2.67448	6.60471	16.2489	5.55432e-05	0.0005844
g17382	2.36829	1.72181	66.7856	3.02708e-16	4.66381e-14		g25189	3.33339	3.33339	4.63712	181.035	2.87984e-41	5.00743e-38		g24446	2.1399	2.1399	6.6041	47.9322	4.41225e-12	3.78195e-10
g14808	1.50297	5.76676	66.6736	3.20399e-16	4.90533e-14		g21270	3.33288	3.33288	4.64982	21.3354	3.85537e-06	6.87556e-05		g05418	2.13526	2.13526	6.60401	16.055	6.15304e-05	0.000633602
g20452	-1.63819	3.60408	66.4186	3.64647e-16	5.54788e-14		g07272	3.33095	3.33095	3.97464	24.9398	5.91479e-07	1.42868e-05		g40005	2.776	2.776	6.57695	22.1086	2.57654e-06	4.95034e-05
g31254	2.27119	1.80671	65.9411	4.64613e-16	7.02488e-14		g04335	3.32678	3.32678	3.3829	20.5433	5.82968e-06	9.71334e-05		singleton_rep_c441	3.32012	3.32012	6.57523	23.4932	1.25359e-06	2.70294e-05
g08594	-1.38156	4.50661	65.5939	5.54099e-16	8.32619e-14		g19023	3.32626	3.32626	5.54659	139.064	4.26379e-32	3.45978e-29		g37608	2.29734	2.29734	6.55949	13.5808	0.000228512	0.00180115
g02868	-1.78779	2.78043	65.2196	6.69989e-16	1.00059e-13		g10449	3.32253	3.32253	2.93912	23.48	1.26216e-06	2.71661e-05		g00373	2.33504	2.33504	6.53212	17.4446	2.95798e-05	0.000350394
g02069	1.77903	4.47489	65.1615	6.9005e-16	1.02426e-13		singleton_rep_c441	3.32012	3.32012	6.57523	23.4932	1.25359e-06	2.70294e-05		g13029	3.69757	3.69757	6.53135	23.881	1.02479e-06	2.28031e-05
g28441	1.99874	6.34199	64.8099	8.24819e-16	1.21688e-13		g37803	3.31793	3.31793	5.70299	20.9818	4.63679e-06	8.06814e-05		g00314	2.61664	2.61664	6.50409	84.5889	3.67329e-20	1.01612e-17
g20819	-1.76339	3.26999	64.6645	8.88024e-16	1.30224e-13		g16550	3.30908	3.30908	4.72499	21.874	2.91158e-06	5.427e-05		g04314	2.69625	2.69625	6.50262	17.795	2.4603e-05	0.000302005
g04101	3.19238	7.57572	64.5893	9.22552e-16	1.34477e-13		g35477	3.30746	3.30746	4.59156	18.1774	2.01252e-05	0.00025744		g11766	2.39416	2.39416	6.48048	15.3463	8.9496e-05	0.000856182
g09678	1.74301	4.48393	64.5687	9.3223e-16	1.35079e-13		g38448	3.30533	3.30533	5.93349	19.554	9.77933e-06	0.000145165		g16146	3.03866	3.03866	6.47716	51.5181	7.09407e-13	7.10662e-11
g20133	1.90496	2.35303	64.4784	9.7597e-16	1.4058e-13		g18238	3.3037	3.3037	2.42532	19.651	9.29534e-06	0.00013882		g00137	3.1771	3.1771	6.47593	21.1978	4.1423e-06	7.32288e-05
g20190	1.64305	4.98077	64.4289	1.00078e-15	1.43306e-13		g02295	3.29059	3.29059	5.81414	17.992	2.21834e-05	0.00027847		g01056	2.05125	2.05125	6.45393	14.6795	0.000127427	0.00113128
g38611	-1.9996	2.53174	64.3137	1.06103e-15	1.51045e-13		g39252	3.28183	3.28183	2.91491	18.6756	1.5495e-05	0.000208779		g11956	2.98588	2.98588	6.44496	20.0922	7.37965e-06	0.000116274
g17504	1.8986	6.62039	64.13	1.16474e-15	1.64845e-13		g12542	3.27791	3.27791	2.86852	17.6986	2.58816e-05	0.000314546		g08754	5.3372	5.3372	6.44448	36.3205	1.67391e-09	8.24859e-08
g08189	-1.59445	2.56527	63.6303	1.50104e-15	2.11213e-13		g14677	3.27395	3.27395	7.25627	79.8613	4.01628e-19	9.31127e-17		g01975	2.20234	2.20234	6.43457	13.5924	0.000227097	0.00179411
g08614	2.32045	1.86486	63.5249	1.58353e-15	2.21539e-13		g38923	3.27097	3.27097	2.14244	25.7435	3.89943e-07	1.00555e-05		singleton_rep_c2576	3.83236	3.83236	6.43257	23.7507	1.09655e-06	2.41131e-05
g11135	-1.1451	4.8265	63.4178	1.67197e-15	2.32575e-13		g38197	3.26984	3.26984	3.74359	15.8828	6.739e-05	0.000682678		g37393	2.24953	2.24953	6.42165	15.9875	6.37611e-05	0.000652707
g11840	3.67818	3.34198	63.2439	1.82633e-15	2.52604e-13		g01346	3.26194	3.26194	2.83439	41.5389	1.1555e-10	7.79181e-09		g00679	2.60176	2.60176	6.40201	15.4674	8.39391e-05	0.000813104
g13251	1.83035	8.25609	62.3148	2.92714e-15	4.02572e-13		g10457	3.25953	3.25953	5.90345	20.9803	4.64022e-06	8.06834e-05		singleton_rep_c2528	2.75229	2.75229	6.39969	17.9697	2.24453e-05	0.000280485
g14431	-1.27643	5.13912	62.1938	3.11265e-15	4.25681e-13		g01012	3.2462	3.2462	7.62568	22.4123	2.19966e-06	4.32524e-05		singleton_rep_c427	2.51321	2.51321	6.39698	20.3076	6.59369e-06	0.00010651
g14641	1.33261	3.79178	62.0487	3.35073e-15	4.54362e-13		singleton_rep_c2454	3.23344	3.23344	4.92634	18.4454	1.74847e-05	0.000229821		g07185	2.67444	2.67444	6.3846	21.1232	4.30689e-06	7.57533e-05
g36752	1.94738	2.42009	62.0434	3.3597e-15	4.54362e-13		g04168	3.2266	3.2266	4.153	28.4841	9.4469e-08	2.94828e-06		g00317	4.33817	4.33817	6.36677	35.4174	2.66096e-09	1.24569e-07
g18789	2.17092	3.31347	61.9672	3.49233e-15	4.6969e-13		g11103	3.21928	3.21928	5.21596	18.1111	2.08386e-05	0.000265033		g00128	3.41804	3.41804	6.34445	26.4356	2.72472e-07	7.43585e-06
g20353	1.84668	3.66617	61.918	3.58063e-15	4.78919e-13		g34379	3.21414	3.21414	3.03913	20.1118	7.30459e-06	0.000115315		g00484	2.00926	-2.00926	6.3198	107.178	4.069e-25	2.08904e-22
g15896	1.72295	3.86556	61.8167	3.76958e-15	5.01437e-13		g40387	3.21131	3.21131	5.96402	27.6127	1.48203e-07	4.41041e-06		singleton_rep_c658	2.3584	-2.3584	6.31889	7.76403	0.0053297	0.0227482
g28895	2.16472	4.33129	61.7499	3.89965e-15	5.15919e-13		g12082	3.20836	3.20836	5.65362	20.4899	5.99476e-06	9.92049e-05		g00515	2.08526	2.08526	6.31305	15.6559	7.59732e-05	0.000749966
g00350	2.39921	5.58579	61.6563	4.0896e-15	5.38125e-13		singleton_rep_c2455	3.20449	3.20449	4.85689	20.6324	5.56461e-06	9.37342e-05		g40366	3.65976	3.65976	6.31135	24.4206	7.74344e-07	1.80554e-05
g07439	1.69954	6.95864	61.382	4.70096e-15	6.15245e-13		g01208	3.20342	3.20342	4.59704	22.0146	2.70588e-06	5.13001e-05		singleton_rep_c652	2.07719	2.07719	6.30338	11.0587	0.000882707	0.00532798
g17488	1.36157	3.1492	61.1581	5.26715e-15	6.85659e-13		g28991	3.19629	3.19629	1.42742	58.1362	2.44582e-14	2.9614e-12		g16881	3.04712	3.04712	6.29957	87.7431	7.45337e-21	2.29668e-18
g02972	-1.32165	3.67138	60.8407	6.18838e-15	8.01296e-13		g00877	3.19609	3.19609	5.62398	20.4119	6.24391e-06	0.00010201		g00871	2.18932	2.18932	6.29274	12.1251	0.000497488	0.0033487
g08938	1.47407	4.07003	60.4871	7.40607e-15	9.53894e-13		g36144	3.19424	3.19424	3.82058	17.7727	2.48928e-05	0.000304352		g05833	2.7553	2.7553	6.27878	20.0879	7.39624e-06	0.00011646
g14840	1.33477	3.58885	60.4425	7.57597e-15	9.70641e-13		g12060	3.19417	3.19417	6.22618	20.6231	5.59159e-06	9.38731e-05		g01571	2.13912	2.13912	6.27182	69.4193	7.96068e-17	1.31828e-14
g14712	1.99727	7.6301	60.2128	8.51355e-15	1.08505e-12		g24957	3.19381	3.19381	2.51374	17.5866	2.74515e-05	0.000331474		g04704	2.13033	-2.13033	6.27023	27.5245	1.55114e-07	4.5936e-06
g01745	6.81756	3.12783	60.1767	8.6712e-15	1.09939e-12		g04101	3.19238	3.19238	7.57572	64.5893	9.22552e-16	1.34477e-13		singleton_rep_c324	2.70367	2.70367	6.26973	20.4594	6.09085e-06	0.00010025
g05760	-1.45458	6.40806	60.0774	9.12001e-15	1.1503e-12		singleton_rep_c715	3.19152	3.19152	4.05399	17.9771	2.23576e-05	0.000279534		singleton_rep_c7	2.94452	2.94452	6.26739	18.1589	2.03217e-05	0.000259408
g09861	1.34106	3.84394	59.9664	9.64918e-15	1.21077e-12		g04367	3.19083	3.19083	3.40092	20.4273	6.19385e-06	0.000101465		singleton_rep_c2680	2.85497	2.85497	6.25068	16.7497	4.26498e-05	0.000474725
g02085	1.73072	5.38843	59.6142	1.15399e-14	1.44059e-12		g32792	3.18023	3.18023	4.39563	22.9316	1.67869e-06	3.43687e-05		singleton_rep_c212	2.62555	2.62555	6.25049	14.7468	0.000122955	0.0010987
g20255	1.56248	4.58548	59.5454	1.19502e-14	1.48421e-12		g11267	3.17992	3.17992	3.8557	21.9643	2.77771e-06	5.22953e-05		g15699	2.29738	2.29738	6.24379	163.105	2.37325e-37	2.75105e-34
g17621	-1.5205	4.96049	58.97	1.60096e-14	1.97829e-12		g00137	3.1771	3.1771	6.47593	21.1978	4.1423e-06	7.32288e-05		singleton_rep_c1674	2.89168	2.89168	6.23688	18.2769	1.91013e-05	0.000246153
singleton_rep_c2933	2.14468	2.10392	58.851	1.70074e-14	2.09096e-12		g10543	3.17327	3.17327	5.61382	20.0656	7.483e-06	0.000117526		g01909	3.40626	3.40626	6.23497	22.7877	1.80915e-06	3.65782e-05
g00302	2.68398	6.91699	58.5412	1.99075e-14	2.43522e-12		g26760	3.1668	3.1668	4.36599	23.1197	1.52225e-06	3.17262e-05		g15128	2.99356	2.99356	6.23222	88.9695	4.0094e-21	1.337e-18
singleton_rep_c1985	1.61224	3.94113	58.2279	2.33439e-14	2.84131e-12		g34309	3.15569	3.15569	7.11818	18.4655	1.73006e-05	0.000228141		g04894	2.34493	2.34493	6.22803	16.2401	5.57994e-05	0.000586496
g28991	3.19629	1.42742	58.1362	2.44582e-14	2.9614e-12		g32485	3.15498	3.15498	3.27216	21.3497	3.82676e-06	6.83955e-05		g12060	3.19417	3.19417	6.22618	20.6231	5.59159e-06	9.38731e-05
g03510	-1.48899	5.23299	58.1269	2.45739e-14	2.9614e-12		g02985	3.15372	3.15372	3.91788	23.541	1.22283e-06	2.65542e-05		g01634	3.90774	3.90774	6.20318	23.609	1.18032e-06	2.57461e-05
g00216	-1.30574	5.63402	58.08	2.51666e-14	3.01788e-12		g02434	3.14964	3.14964	3.22742	17.4964	2.87852e-05	0.000343153		g03858	2.36975	2.36975	6.18521	76.4196	2.29362e-18	4.81324e-16
g04146	1.64967	4.50672	57.9719	2.65893e-14	3.17286e-12		g09755	3.14283	3.14283	5.04613	18.7253	1.50966e-05	0.000204506		g00338	2.76678	2.76678	6.18391	23.9441	9.9176e-07	2.21955e-05
g15870	1.29504	4.20935	57.792	2.91357e-14	3.44975e-12		g02258	3.13276	3.13276	5.15774	17.5387	2.81516e-05	0.000338083		g23437	2.04782	-2.04782	6.17222	57.3996	3.5568e-14	4.16266e-12
g07649	1.43408	6.72715	57.7881	2.91931e-14	3.44975e-12		singleton_rep_c717	3.13175	3.13175	3.7769	22.1809	2.4813e-06	4.78557e-05		g01880	2.26465	2.26465	6.16291	15.2752	9.29266e-05	0.000881572
g16633	-1.65231	3.71444	57.6796	3.08484e-14	3.62774e-12		g10864	3.12716	3.12716	2.65268	80.0774	3.60029e-19	8.50682e-17		g00701	2.20839	2.20839	6.15809	19.4172	1.05058e-05	0.000153047
g23437	-2.04782	6.17222	57.3996	3.5568e-14	4.16266e-12		g14153	3.12095	3.12095	3.25035	14.8556	0.000116065	0.0010515		g20262	2.01007	2.01007	6.1513	13.2694	0.00026977	0.00205348
g33024	-2.27986	1.75633	57.2903	3.76003e-14	4.37944e-12		g00213	3.1202	3.1202	8.91551	26.7751	2.28561e-07	6.38791e-06		g00331	2.51935	2.51935	6.14572	10.3296	0.00130913	0.00734966
g19854	-1.638	5.0017	57.2342	3.86894e-14	4.48483e-12		g12793	3.11943	3.11943	3.60605	17.5578	2.78708e-05	0.000335479		g26707	2.48353	2.48353	6.13846	20.3633	6.40456e-06	0.000104076
g05456	-1.27271	3.49131	57.1603	4.01692e-14	4.63431e-12		g12655	3.1194	3.1194	3.53343	16.864	4.01565e-05	0.000451723		singleton_rep_c54	2.43247	2.43247	6.13228	15.5046	8.23039e-05	0.000800575
g26693	-1.56078	2.77864	57.1001	4.14175e-14	4.75578e-12		g02680	3.11825	3.11825	6.64748	20.6311	5.56855e-06	9.37342e-05		g18414	2.81902	2.81902	6.13005	95.5944	1.41003e-22	5.44832e-20
g10428	2.18543	2.99388	56.7703	4.89802e-14	5.58423e-12		g39806	3.11823	3.11823	2.84724	20.5517	5.80419e-06	9.68716e-05		g29676	2.62804	2.62804	6.11676	16.3093	5.37995e-05	0.000569686
g13527	1.61904	6.10683	56.7659	4.90911e-14	5.58423e-12		g13158	3.11493	3.11493	4.26944	82.9143	8.56876e-20	2.12846e-17		g02526	2.30742	2.30742	6.1154	13.0511	0.000303111	0.00224479
g19841	1.53227	4.40114	56.6185	5.29112e-14	5.99077e-12		g01995	3.11397	3.11397	4.98965	52.6637	3.95843e-13	4.08305e-11		g37866	2.60778	2.60778	6.11223	19.4773	1.01802e-05	0.000149377
g02674	-1.35805	3.14839	56.5719	5.418e-14	6.10604e-12		g33336	3.11213	3.11213	8.19151	20.8053	5.08411e-06	8.70757e-05		g11041	3.76312	3.76312	6.06684	24.0073	9.59704e-07	2.15356e-05
g21502	-1.24116	3.27952	56.1832	6.6022e-14	7.40633e-12		g12358	3.11163	3.11163	5.22513	20.1847	7.03116e-06	0.000111796		g29043	2.38095	2.38095	6.06549	13.1667	0.000284975	0.00214175
g01800	2.18413	8.91627	56.1108	6.85006e-14	7.64912e-12		g35286	3.108	3.108	3.83298	17.587	2.74457e-05	0.000331474		g02100	3.98559	3.98559	6.05741	25.7818	3.82272e-07	9.91016e-06
g41183	2.09236	2.35433	55.7185	8.36264e-14	9.29552e-12		g34252	3.10751	3.10751	2.35032	129.597	5.02116e-30	3.30352e-27		g20264	2.71336	2.71336	6.05719	18.2015	1.98721e-05	0.000254738
g20970	1.74528	3.62495	55.6473	8.67106e-14	9.59453e-12		g21124	3.10303	3.10303	3.68218	19.3028	1.11542e-05	0.000159816		g02912	2.22987	2.22987	6.03569	14.1564	0.000168225	0.00141109
g11472	2.44535	5.4613	55.1872	1.0958e-13	1.20702e-11		g35155	3.09969	3.09969	3.24508	18.1001	2.09587e-05	0.000266283		g05158	2.50348	2.50348	6.03558	14.7714	0.000121364	0.00108857
g15658	1.4551	4.93952	55.0918	1.15031e-13	1.26135e-11		g00401	3.09961	3.09961	3.96819	21.6842	3.21429e-06	5.90977e-05		g00224	2.74863	2.74863	6.03054	35.3082	2.81446e-09	1.30749e-07
g17940	1.66319	3.70996	55.0631	1.1672e-13	1.27413e-11		g04436	3.09929	3.09929	6.98783	104.714	1.41126e-24	6.60658e-22		singleton_rep_c362	4.19301	4.19301	6.00294	19.4002	1.05994e-05	0.000153858
g32283	2.1896	3.08124	54.8089	1.32836e-13	1.44359e-11		g37874	3.09857	3.09857	2.672	17.8017	2.45163e-05	0.000301111		g05317	2.46684	2.46684	6.00237	18.998	1.30854e-05	0.000182439
g02652	2.46849	2.31512	54.6099	1.46992e-13	1.59032e-11		g00983	3.09793	3.09793	4.28217	18.9033	1.37513e-05	0.000189552		g05733	3.92511	3.92511	5.99278	81.8974	1.43335e-19	3.52445e-17
g07722	1.33189	5.32959	54.4927	1.56027e-13	1.6806e-11		g16710	3.09143	3.09143	4.06928	22.6158	1.97853e-06	3.93813e-05		g11896	2.98024	2.98024	5.98978	17.8515	2.38831e-05	0.000294821
g08993	1.34108	4.20309	54.4137	1.62424e-13	1.7418e-11		g13641	3.09093	-3.09093	8.6161	36.3866	1.6181e-09	8.03864e-08		g24794	2.67425	2.67425	5.98828	16.4701	4.94224e-05	0.000533521
g13526	1.7355	5.92519	54.3303	1.69469e-13	1.80937e-11		g03168	3.0859	3.0859	7.7986	19.853	8.36294e-06	0.000128766		g12466	3.53586	3.53586	5.98747	23.3157	1.37476e-06	2.92534e-05
g06796	1.52466	3.05351	54.1251	1.88123e-13	1.99977e-11		g02840	3.08441	3.08441	4.78167	16.6803	4.42378e-05	0.000488787		g01406	2.0379	2.0379	5.9845	14.1558	0.000168278	0.00141109
g35186	1.80371	1.99444	53.8179	2.19962e-13	2.32806e-11		g03522	3.06894	3.06894	7.07617	155.145	1.30193e-35	1.26772e-32		g19626	2.75795	2.75795	5.98355	71.7684	2.41998e-17	4.39623e-15
g11535	1.61668	3.05046	53.6248	2.42678e-13	2.55736e-11		g00496	3.06867	3.06867	5.34569	27.2747	1.76502e-07	5.1272e-06		g12206	2.90681	2.90681	5.97465	19.4387	1.03879e-05	0.000151511
g05049	1.23446	3.29015	53.1437	3.10011e-13	3.25284e-11		g17287	3.06703	3.06703	8.62536	78.0528	1.00322e-18	2.16119e-16		g05981	3.46234	3.46234	5.97075	24.238	8.51374e-07	1.95703e-05
g33355	-1.24962	4.58471	53.0101	3.31839e-13	3.46694e-11		g02245	3.06149	3.06149	3.21426	27.3084	1.73455e-07	5.06285e-06		g11536	2.2413	2.2413	5.96436	16.5451	4.75077e-05	0.000516747
g23674	1.07035	4.26166	52.931	3.45476e-13	3.59399e-11		g40273	3.06015	3.06015	2.13506	15.472	8.37369e-05	0.000811743		g40387	3.21131	3.21131	5.96402	27.6127	1.48203e-07	4.41041e-06
g02861	2.29189	2.84651	52.8317	3.63394e-13	3.76429e-11		singleton_rep_c390	3.0594	3.0594	3.96273	19.5961	9.56654e-06	0.000142346		g02037	2.10971	2.10971	5.95206	13.017	0.000308683	0.00227636
g01995	3.11397	4.98965	52.6637	3.95843e-13	4.08305e-11		g11847	3.05675	3.05675	5.04744	21.981	2.75367e-06	5.20035e-05		g12237	2.95618	2.95618	5.948	19.4036	1.0581e-05	0.000153775
g03324	-1.57777	5.5102	52.4496	4.41438e-13	4.53414e-11		g39085	3.05192	3.05192	3.58682	17.7784	2.48181e-05	0.000303897		g03901	2.30746	2.30746	5.93686	14.4448	0.000144326	0.00125416
g10754	1.10994	4.59262	52.3782	4.57774e-13	4.68218e-11		g32954	3.04836	3.04836	2.68044	25.1765	5.23149e-07	1.28636e-05		g38448	3.30533	3.30533	5.93349	19.554	9.77933e-06	0.000145165
g06540	-1.3474	4.27261	52.2931	4.78058e-13	4.86919e-11		g16881	3.04712	3.04712	6.29957	87.7431	7.45337e-21	2.29668e-18		g21003	3.9162	3.9162	5.93044	20.5457	5.82244e-06	9.70792e-05
g13750	-1.47551	5.29123	51.8048	6.13004e-13	6.21764e-11		g37704	3.04707	-3.04707	1.44243	39.7966	2.81834e-10	1.71089e-08		g31198	2.53627	2.53627	5.91845	14.7449	0.000123081	0.0010987
g06925	1.92542	3.68531	51.7326	6.35989e-13	6.42402e-11		singleton_rep_c1083	3.04682	3.04682	4.9615	21.9458	2.80465e-06	5.26396e-05		g23586	2.84804	2.84804	5.91384	17.8335	2.41104e-05	0.000297174
g12835	-1.57827	3.65829	51.6941	6.48576e-13	6.52408e-11		g00649	3.04589	3.04589	7.57636	19.5537	9.78098e-06	0.000145165		g35558	2.93034	2.93034	5.905	104.518	1.55787e-24	7.15534e-22
g16146	3.03866	6.47716	51.5181	7.09407e-13	7.10662e-11		g26410	3.04521	3.04521	1.45289	45.6198	1.43584e-11	1.08213e-09		g05026	2.18358	2.18358	5.90386	13.2838	0.000267712	0.00204228
g00112	2.19116	8.71283	51.4435	7.36875e-13	7.35153e-11		singleton_rep_c2050	3.04496	3.04496	3.08907	13.1899	0.000281459	0.00212123		g10457	3.25953	3.25953	5.90345	20.9803	4.64022e-06	8.06834e-05
g38366	1.72358	2.06233	51.3473	7.73882e-13	7.68923e-11		g16146	3.03866	3.03866	6.47716	51.5181	7.09407e-13	7.10662e-11		g14507	2.11311	2.11311	5.88274	18.7913	1.45832e-05	0.000198692
g05440	1.56903	5.02296	51.3197	7.8486e-13	7.7666e-11		g10609	3.0351	-3.0351	2.21645	74.8879	4.98203e-18	1.01065e-15		g12698	4.15716	4.15716	5.88247	25.5559	4.29739e-07	1.08891e-05
g18639	-1.45893	3.67511	51.1895	8.38649e-13	8.26528e-11		g04383	3.03491	3.03491	2.57323	21.2726	3.98384e-06	7.06842e-05		g36708	2.43238	2.43238	5.87453	16.4536	4.98547e-05	0.000537472
g14667	3.74121	3.88935	51.1506	8.5545e-13	8.39686e-11		g05564	3.02846	3.02846	2.42522	33.1923	8.34804e-09	3.4857e-07		g08897	4.64882	4.64882	5.85822	8.10049	0.00442533	0.0196272
g00806	1.901	4.15762	51.1244	8.66936e-13	8.47543e-11		g32890	3.02778	3.02778	3.25085	14.7643	0.000121821	0.00109146		g00297	2.55047	2.55047	5.84365	15.7892	7.0807e-05	0.000709615
g15187	2.7152	2.90006	50.9586	9.4336e-13	9.18569e-11		g12246	3.02329	3.02329	7.04469	18.6306	1.58654e-05	0.000212554		singleton_rep_c909	5.76753	5.76753	5.83768	31.2766	2.23762e-08	8.45814e-07
g20052	2.98615	2.73924	50.867	9.88401e-13	9.55838e-11		g15675	3.02292	3.02292	8.19101	79.6784	4.40599e-19	1.00238e-16		g11899	2.33569	2.33569	5.82863	19.7068	9.02773e-06	0.000136583
g13534	-1.5755	3.08976	50.8649	9.89488e-13	9.55838e-11		singleton_rep_c2501	3.02215	3.02215	2.33453	16.8077	4.13642e-05	0.000463595		g09760	2.39325	2.39325	5.82094	16.8945	3.95164e-05	0.00044638
g04498	1.55943	6.70729	50.7128	1.06918e-12	1.02874e-10		g00713	3.01979	-3.01979	4.7934	11.7932	0.000594488	0.00386632		g28775	2.26582	2.26582	5.8156	17.5473	2.80244e-05	0.000336888
g20886	-1.13971	3.2023	50.6507	1.10356e-12	1.05764e-10		g00013	3.01569	3.01569	10.9204	20.4549	6.10518e-06	0.000100418		g02295	3.29059	3.29059	5.81414	17.992	2.21834e-05	0.00027847
g14701	1.90411	7.50511	50.599	1.13305e-12	1.08164e-10		g12072	3.01452	3.01452	4.10096	15.9243	6.59277e-05	0.000670656		singleton_rep_c3375	3.88851	3.88851	5.81398	29.5526	5.44188e-08	1.81717e-06
g24778	-1.36088	3.76721	50.4091	1.24814e-12	1.18686e-10		g02006	3.00561	3.00561	2.58726	13.7877	0.000204674	0.00164925		g00927	4.40782	4.40782	5.79649	26.8634	2.18357e-07	6.12381e-06
g20842	-1.52978	2.23718	50.3907	1.25991e-12	1.19338e-10		g33332	3.00251	3.00251	2.63599	21.9487	2.80042e-06	5.26272e-05		g02331	2.03246	2.03246	5.79151	19.6874	9.12009e-06	0.000137407
g30392	-1.2188	4.53107	50.2446	1.3573e-12	1.28065e-10		singleton_rep_c775	3.00097	3.00097	4.70045	17.8789	2.3542e-05	0.000291349		g05059	2.89218	2.89218	5.78219	102.203	5.01211e-24	2.21836e-21
g17772	1.47001	6.55908	50.2011	1.38771e-12	1.30429e-10		g26910	2.99763	2.99763	3.67455	40.0086	2.52852e-10	1.54382e-08		g00251	2.42635	2.42635	5.78098	15.3265	9.04403e-05	0.000862692
g23494	2.4953	4.72218	50.147	1.42647e-12	1.33556e-10		g29246	2.99379	2.99379	7.02859	23.3557	1.34646e-06	2.87013e-05		singleton_rep_c1325	2.74895	2.74895	5.76681	16.6687	4.45104e-05	0.000490723
g39870	-1.9951	2.73025	50.1269	1.44121e-12	1.34419e-10		g15128	2.99356	2.99356	6.23222	88.9695	4.0094e-21	1.337e-18		g25381	2.50708	2.50708	5.76284	19.1439	1.21226e-05	0.000171272
g19129	2.87743	3.74902	50.0975	1.46294e-12	1.35925e-10		g36584	2.99294	2.99294	4.71856	16.7763	4.20553e-05	0.000469826		singleton_rep_c549	2.68437	-2.68437	5.75516	12.4969	0.000407619	0.00285709
g19603	-1.76414	3.28223	50.0506	1.49829e-12	1.3868e-10		g00626	2.99051	2.99051	3.49914	18.5994	1.61273e-05	0.00021571		g24280	2.71944	2.71944	5.74412	15.7777	7.12391e-05	0.000711893
g15969	-1.61598	2.75432	49.9313	1.59224e-12	1.46818e-10		g32369	2.98846	2.98846	3.37084	19.4024	1.05873e-05	0.000153775		g07353	2.36663	2.36663	5.74003	26.2839	2.94731e-07	7.97181e-06
g04749	2.36109	1.88743	49.7569	1.74024e-12	1.59859e-10		g20052	2.98615	2.98615	2.73924	50.867	9.88401e-13	9.55838e-11		g10911	2.7088	2.7088	5.73653	19.6564	9.26936e-06	0.000138618
g08170	1.24183	4.94021	49.7274	1.76664e-12	1.61674e-10		g11956	2.98588	2.98588	6.44496	20.0922	7.37965e-06	0.000116274		g12776	2.59745	2.59745	5.73632	16.2823	5.45707e-05	0.00057538
g11078	-1.85179	3.16786	49.6341	1.85269e-12	1.68914e-10		g11896	2.98024	2.98024	5.98978	17.8515	2.38831e-05	0.000294821		g15050	4.13104	4.13104	5.71252	88.6019	4.82816e-21	1.58827e-18
g01170	-1.25293	5.36853	49.6078	1.87764e-12	1.7055e-10		g01748	2.97879	2.97879	4.54566	19.5081	1.00173e-05	0.000147727		g37803	3.31793	3.31793	5.70299	20.9818	4.63679e-06	8.06814e-05
g07118	-1.19019	3.31627	49.4892	1.99462e-12	1.80182e-10		singleton_rep_c1918	2.97876	2.97876	8.85249	20.0326	7.61349e-06	0.000119187		g30365	5.00061	5.00061	5.68346	29.7734	4.85609e-08	1.65331e-06
g02486	2.07025	7.67265	49.4855	1.99848e-12	1.80182e-10		singleton_rep_c1933	2.97003	2.97003	3.51401	18.4112	1.78012e-05	0.000233226		g35875	2.54011	2.54011	5.66988	20.5248	5.88627e-06	9.77418e-05
g29591	-1.49228	2.52811	49.3948	2.09297e-12	1.88004e-10		g23218	2.96977	-2.96977	2.62838	49.209	2.30091e-12	2.0442e-10		g06057	2.63196	2.63196	5.66395	17.342	3.12202e-05	0.000365557
g02823	-1.81186	2.94046	49.314	2.18102e-12	1.95163e-10		g39276	2.96936	2.96936	3.12059	19.4816	1.01571e-05	0.000149218		g12082	3.20836	3.20836	5.65362	20.4899	5.99476e-06	9.92049e-05
g05439	-1.14301	4.69985	49.3071	2.1887e-12	1.95163e-10		g27780	2.96311	2.96311	3.06083	20.8801	4.88951e-06	8.43805e-05		g01444	2.11555	2.11555	5.64701	13.834	0.000199686	0.00162194
g23218	-2.96977	2.62838	49.209	2.30091e-12	2.0442e-10		g40505	2.9627	2.9627	2.63825	40.4184	2.05004e-10	1.29621e-08		g30748	2.67817	2.67817	5.64335	20.7	5.37168e-06	9.09971e-05
singleton_rep_c572	1.30141	3.6232	49.1767	2.33915e-12	2.07061e-10		g08328	2.96063	2.96063	3.95943	20.6983	5.37623e-06	9.10109e-05		g13002	4.61806	4.61806	5.64208	42.2809	7.90598e-11	5.45199e-09
g19730	1.49588	2.75622	48.926	2.6581e-12	2.34442e-10		g36927	2.95685	2.95685	1.55857	30.7073	3.00029e-08	1.09009e-06		g00877	3.19609	3.19609	5.62398	20.4119	6.24391e-06	0.00010201
g05657	1.70332	7.46635	48.4866	3.32547e-12	2.92245e-10		g12237	2.95618	2.95618	5.948	19.4036	1.0581e-05	0.000153775		g10543	3.17327	3.17327	5.61382	20.0656	7.483e-06	0.000117526
g01475	-1.28781	5.0731	48.3888	3.49553e-12	3.06085e-10		g09358	2.95144	2.95144	2.99915	15.6737	7.52636e-05	0.000744168		g13140	2.67712	2.67712	5.58959	27.0808	1.95127e-07	5.56204e-06
g18276	-1.39171	6.66391	48.3804	3.51052e-12	3.06296e-10		g08611	2.95084	2.95084	2.16707	15.7408	7.26387e-05	0.000723504		g00350	2.39921	2.39921	5.58579	61.6563	4.0896e-15	5.38125e-13
g07559	1.77246	7.62721	48.2221	3.80584e-12	3.30673e-10		g25606	2.95007	-2.95007	0.919888	47.8284	4.65198e-12	3.95955e-10		g29597	2.13646	2.13646	5.58153	12.4828	0.000410709	0.00287131
g17223	1.87526	6.14626	48.2163	3.81707e-12	3.30673e-10		g28748	2.94599	2.94599	3.62403	20.4643	6.07548e-06	0.0001002		g00954	2.71639	2.71639	5.56608	19.5474	9.81331e-06	0.000145454
g14453	1.31427	5.9408	48.1301	3.98859e-12	3.44306e-10		singleton_rep_c7	2.94452	2.94452	6.26739	18.1589	2.03217e-05	0.000259408		g11125	3.52151	3.52151	5.56251	25.5944	4.21253e-07	1.07318e-05
g02728	1.61062	7.12173	47.9452	4.38307e-12	3.77021e-10		g04263	2.9391	2.9391	3.41921	18.2556	1.93156e-05	0.000248387		g35162	2.9047	2.9047	5.55799	17.3273	3.14639e-05	0.000367879
g24446	2.1399	6.6041	47.9322	4.41225e-12	3.78195e-10		g14225	2.93657	2.93657	4.25752	20.4739	6.04501e-06	9.98895e-05		g41250	3.87203	3.87203	5.54905	24.1449	8.93537e-07	2.03474e-05
g05501	1.67009	9.77325	47.8608	4.57568e-12	3.90827e-10		singleton_rep_c635	2.93573	2.93573	6.76277	19.7827	8.67655e-06	0.000132174		g19023	3.32626	3.32626	5.54659	139.064	4.26379e-32	3.45978e-29
g25606	-2.95007	0.919888	47.8284	4.65198e-12	3.95955e-10		g11431	2.93378	2.93378	2.57239	18.4771	1.7196e-05	0.000227254		g12521	2.5171	2.5171	5.54251	18.6712	1.55314e-05	0.000208999
g06995	-1.5397	3.94168	47.6064	5.2097e-12	4.41881e-10		g02200	2.93228	2.93228	6.99175	20.6725	5.44943e-06	9.20274e-05		g14205	4.39944	4.39944	5.53259	27.0814	1.95069e-07	5.56204e-06
g02626	1.02245	3.78568	47.5465	5.37136e-12	4.54011e-10		g02252	2.93136	2.93136	4.03987	16.5209	4.81179e-05	0.000521985		singleton_rep_c2152	3.40551	3.40551	5.51552	18.9704	1.32763e-05	0.000184677
g24217	2.20828	2.02422	47.449	5.64545e-12	4.75526e-10		g35328	2.93043	2.93043	4.98578	20.4437	6.14117e-06	0.000100805		g01596	2.58675	2.58675	5.50332	16.8734	3.99582e-05	0.000450061
g09147	1.744	3.26474	47.4006	5.78659e-12	4.85735e-10		g35558	2.93034	2.93034	5.905	104.518	1.55787e-24	7.15534e-22		g30716	3.45129	3.45129	5.49444	22.9601	1.65402e-06	3.39206e-05
g22935	1.97701	4.47585	47.3874	5.82554e-12	4.86246e-10		singleton_rep_c1262	2.92929	2.92929	4.72449	19.7443	8.85243e-06	0.000134265		g02703	2.69623	2.69623	5.49329	16.3441	5.28211e-05	0.000561495
g19956	1.23398	4.34361	47.385	5.83263e-12	4.86246e-10		g40378	2.92728	2.92728	6.87848	20.9249	4.77633e-06	8.2637e-05		g10824	2.81406	2.81406	5.48932	84.1562	4.57188e-20	1.18397e-17
g17604	1.53023	3.11219	47.2346	6.29786e-12	5.23239e-10		singleton_rep_c1826	2.92498	2.92498	5.19876	16.6577	4.4769e-05	0.000492458		g00333	2.0286	2.0286	5.46633	11.9341	0.000551161	0.00364399
g02412	1.42554	6.30397	47.22	6.34506e-12	5.25366e-10		g17433	2.92038	2.92038	2.76366	13.9386	0.000188878	0.00154914		g08380	2.07431	-2.07431	5.4643	112.685	2.52903e-26	1.43172e-23
g02470	2.54833	7.10879	47.0111	7.05851e-12	5.80597e-10		g36594	2.91014	2.91014	3.81565	21.5656	3.41933e-06	6.20244e-05		g11472	2.44535	2.44535	5.4613	55.1872	1.0958e-13	1.20702e-11
g22164	1.84756	5.15124	47.0108	7.0598e-12	5.80597e-10		g01924	2.90872	2.90872	7.42777	19.1579	1.20341e-05	0.000170219		g05832	2.045	2.045	5.45567	17.9912	2.21925e-05	0.00027847
g01646	1.32116	3.80007	46.9732	7.19649e-12	5.89846e-10		g12212	2.90721	2.90721	5.26323	17.1456	3.46213e-05	0.000399424		g32652	2.51125	2.51125	5.45491	15.7859	7.09289e-05	0.000710038
g23369	-1.53083	2.32813	46.9263	7.37066e-12	6.02094e-10		g12206	2.90681	2.90681	5.97465	19.4387	1.03879e-05	0.000151511		g02785	2.62548	2.62548	5.43569	14.8439	0.000116783	0.00105761
g10053	-1.19982	4.5533	46.8834	7.53376e-12	6.13359e-10		g02457	2.90624	2.90624	3.38169	17.8261	2.42036e-05	0.00029787		g02709	4.41997	4.41997	5.43158	32.8426	9.99287e-09	4.12299e-07
g15452	1.27544	3.4278	46.8458	7.67986e-12	6.23169e-10		g35162	2.9047	2.9047	5.55799	17.3273	3.14639e-05	0.000367879		g01269	2.30434	2.30434	5.41949	14.5642	0.000135464	0.00118732
g20107	1.49884	3.54178	46.7683	7.98956e-12	6.46146e-10		singleton_rep_c2378	2.90216	2.90216	3.78547	21.3306	3.86504e-06	6.88775e-05		g11063	2.74041	2.74041	5.41886	18.0969	2.09942e-05	0.000266595
g00700	1.40133	7.53067	46.7473	8.07562e-12	6.50943e-10		g00048	2.90006	2.90006	7.54555	19.5988	9.55289e-06	0.00014223		g11852	2.16694	2.16694	5.40515	12.2549	0.000464026	0.00315878
g04084	1.50382	4.78716	46.72	8.18889e-12	6.57895e-10		g08519	2.89921	2.89921	3.97601	30.2974	3.70631e-08	1.3152e-06		g18010	3.72769	3.72769	5.40433	176.761	2.46979e-40	3.5366e-37
g10698	1.18368	4.93081	46.5788	8.80071e-12	7.04722e-10		g38797	2.89683	2.89683	3.94149	18.4667	1.72896e-05	0.00022812		g06710	2.12882	2.12882	5.40181	17.6192	2.69854e-05	0.000326331
g01005	1.48186	4.60097	46.5068	9.13001e-12	7.28695e-10		g04392	2.89498	2.89498	7.28171	19.7524	8.81496e-06	0.00013378		singleton_rep_c174	2.76936	2.76936	5.40017	19.1354	1.21767e-05	0.00017174
g12676	1.96072	1.34463	46.3556	9.86259e-12	7.84591e-10		g04025	2.89418	2.89418	2.45875	15.6244	7.72502e-05	0.000760413		singleton_rep_c2504	4.19101	4.19101	5.39536	23.759	1.09185e-06	2.40361e-05
g00474	1.52027	5.10077	46.2797	1.02523e-11	8.12936e-10		g00036	2.89391	2.89391	13.0597	19.8212	8.50339e-06	0.000130505		g12405	3.34786	3.34786	5.37133	18.7079	1.52347e-05	0.000206262
g03088	1.22884	6.06205	46.2659	1.03243e-11	8.15989e-10		g00592	2.89336	2.89336	7.85567	20.2438	6.81754e-06	0.000109314		g31258	2.62014	2.62014	5.36988	16.8806	3.98056e-05	0.000449438
g22225	-1.74183	3.50416	46.2177	1.05815e-11	8.33608e-10		singleton_rep_c1869	2.89269	2.89269	3.19808	15.6914	7.45643e-05	0.000739055		g00296	2.22029	2.22029	5.36691	13.8214	0.000201029	0.00163013
g14778	1.37044	3.20962	46.1534	1.09349e-11	8.58673e-10		g04479	2.89223	2.89223	7.09157	18.3301	1.85751e-05	0.000241546		g08531	3.54323	3.54323	5.36294	211.38	6.86836e-48	1.3933e-44
g25844	1.49011	2.67234	46.1443	1.09854e-11	8.59865e-10		g05059	2.89218	2.89218	5.78219	102.203	5.01211e-24	2.21836e-21		g25300	3.51168	3.51168	5.35102	25.5553	4.29874e-07	1.08891e-05
g01670	-1.30482	4.44704	46.1068	1.1198e-11	8.73692e-10		singleton_rep_c1674	2.89168	2.89168	6.23688	18.2769	1.91013e-05	0.000246153		g25486	2.00985	2.00985	5.34982	19.4946	1.00885e-05	0.000148389
g11321	1.41047	3.5517	46.09	1.12941e-11	8.78378e-10		g40500	2.89065	2.89065	3.47721	18.5455	1.65897e-05	0.000220921		g31476	2.70129	2.70129	5.34946	16.6469	4.5024e-05	0.00049504
g19226	1.77521	2.66042	46.0542	1.15026e-11	8.91744e-10		g10494	2.88954	2.88954	1.87085	27.5082	1.5643e-07	4.62695e-06		g00496	3.06867	3.06867	5.34569	27.2747	1.76502e-07	5.1272e-06
g04935	1.28497	3.25757	45.9943	1.18595e-11	9.16493e-10		g38269	2.88794	2.88794	1.63924	27.1247	1.90742e-07	5.46907e-06		g00511	2.66758	2.66758	5.34404	20.5527	5.80123e-06	9.68716e-05
g06863	1.32378	2.82764	45.9505	1.21277e-11	9.34251e-10		g34186	2.88661	2.88661	2.886	20.4689	6.06093e-06	0.000100028		g39760	4.01197	4.01197	5.34351	27.1141	1.9179e-07	5.49263e-06
g11740	-2.15728	2.1393	45.9218	1.23067e-11	9.45052e-10		g02110	2.88556	2.88556	4.02821	16.6579	4.47638e-05	0.000492458		singleton_rep_c1755	2.39607	2.39607	5.33423	13.7574	0.000208	0.00166997
g01941	1.51426	6.25652	45.8946	1.24792e-11	9.5529e-10		g02383	2.88365	2.88365	4.39496	19.9475	7.95976e-06	0.00012389		g04351	3.84138	3.84138	5.33177	22.1833	2.47816e-06	4.78396e-05
g08214	-1.18544	4.07103	45.8806	1.25681e-11	9.59078e-10		g01306	2.88166	2.88166	4.19377	18.8587	1.40768e-05	0.000193054		g03152	2.63031	2.63031	5.33087	17.922	2.3015e-05	0.00028599
g25106	-1.17279	4.84963	45.8558	1.27283e-11	9.65988e-10		g19129	2.87743	2.87743	3.74902	50.0975	1.46294e-12	1.35925e-10		g18954	2.17242	2.17242	5.32519	34.1668	5.05842e-09	2.20707e-07
g17962	1.32605	4.55404	45.8543	1.2738e-11	9.65988e-10		g00272	2.87237	2.87237	9.391	15.0378	0.00010538	0.000972007		g26060	2.77337	2.77337	5.32266	16.3476	5.2723e-05	0.000560943
g11642	2.65322	3.58679	45.8443	1.28035e-11	9.67933e-10		g19679	2.87209	2.87209	4.51965	165.236	8.12377e-38	9.88785e-35		g17541	3.92015	3.92015	5.31223	106.828	4.85552e-25	2.4122e-22
g26410	3.04521	1.45289	45.6198	1.43584e-11	1.08213e-09		g38658	2.87111	2.87111	2.73071	13.5011	0.000238419	0.00186378		g00624	3.97431	3.97431	5.30104	23.7694	1.08597e-06	2.39455e-05
g09470	1.15005	5.34918	45.5143	1.51526e-11	1.1379e-09		g00998	2.87022	2.87022	4.21794	19.9547	7.92986e-06	0.000123504		g00816	2.08773	2.08773	5.29981	14.2552	0.000159617	0.00135669
g28827	-2.03241	1.79179	45.5092	1.5192e-11	1.1379e-09		g36760	2.86606	2.86606	4.79974	19.279	1.12942e-05	0.000161347		g37119	2.588	2.588	5.28016	19.6489	9.30566e-06	0.000138889
g39257	1.88272	1.00027	45.1767	1.80031e-11	1.34432e-09		g35280	2.8658	2.8658	3.06578	18.342	1.8459e-05	0.000240422		g12212	2.90721	2.90721	5.26323	17.1456	3.46213e-05	0.000399424
g29503	-1.49695	4.48642	44.7759	2.2092e-11	1.6446e-09		g16241	2.86327	2.86327	4.89296	149.298	2.46777e-34	2.3105e-31		g18517	2.36032	2.36032	5.25789	132.101	1.42216e-30	9.89134e-28
g21728	1.40581	5.9136	44.7149	2.27918e-11	1.69153e-09		g39089	2.85822	2.85822	7.39361	19.0099	1.30043e-05	0.000181411		g13720	2.81117	2.81117	5.25094	17.4082	3.01516e-05	0.000355095
g03820	-3.69783	3.65694	44.5654	2.46007e-11	1.82023e-09		g12099	2.85576	2.85576	3.55226	17.9902	2.22044e-05	0.000278476		g37339	2.77479	2.77479	5.2451	16.444	5.01089e-05	0.000539735
g06174	1.05779	5.30955	44.3635	2.72721e-11	2.01041e-09		g35180	2.8551	2.8551	8.87375	41.256	1.33543e-10	8.85788e-09		g22956	3.50974	3.50974	5.23369	22.5218	2.07775e-06	4.11543e-05
g04621	2.80418	4.94689	44.3589	2.73362e-11	2.01041e-09		singleton_rep_c2680	2.85497	2.85497	6.25068	16.7497	4.26498e-05	0.000474725		g40031	2.59529	2.59529	5.23298	17.683	2.60954e-05	0.000316497
g05499	-1.14308	4.23984	44.3273	2.77816e-11	2.03701e-09		g02467	2.85424	2.85424	6.71684	17.9166	2.30802e-05	0.000286507		g02755	2.10438	2.10438	5.23268	16.0138	6.28811e-05	0.000644511
g20170	2.2202	3.11158	44.2348	2.91255e-11	2.12914e-09		g21187	2.8536	2.8536	4.43701	17.0727	3.59765e-05	0.000413492		g02696	2.82186	2.82186	5.23203	26.8928	2.15062e-07	6.05232e-06
g21408	-1.65547	2.48129	44.1864	2.9855e-11	2.17593e-09		g08773	2.85121	2.85121	7.03074	84.2827	4.28847e-20	1.13472e-17		g12358	3.11163	3.11163	5.22513	20.1847	7.03116e-06	0.000111796
g09577	-1.18006	2.91656	44.1614	3.0238e-11	2.19727e-09		g14727	2.85103	2.85103	4.10203	16.8731	3.9963e-05	0.000450061		g11103	3.21928	3.21928	5.21596	18.1111	2.08386e-05	0.000265033
g10273	-1.75832	3.11051	44.1453	3.04885e-11	2.20887e-09		g01848	2.8496	2.8496	4.99176	18.0075	2.20032e-05	0.000276665		g01771	2.14787	2.14787	5.21017	12.3536	0.000440138	0.00303092
g20730	-1.1712	3.77325	44.1237	3.08273e-11	2.22679e-09		g02988	2.84845	2.84845	5.20159	18.744	1.49496e-05	0.000202853		g13694	2.08337	2.08337	5.20732	15.0534	0.00010451	0.000966962
g27591	-1.88708	1.54562	43.8443	3.55573e-11	2.56086e-09		g23586	2.84804	2.84804	5.91384	17.8335	2.41104e-05	0.000297174		g02988	2.84845	2.84845	5.20159	18.744	1.49496e-05	0.000202853
g17567	1.49721	6.04304	43.6241	3.97916e-11	2.85737e-09		g00886	2.84435	2.84435	3.79276	19.5144	9.98428e-06	0.00014757		singleton_rep_c1826	2.92498	2.92498	5.19876	16.6577	4.4769e-05	0.000492458
g07603	1.46786	6.47601	43.3583	4.55797e-11	3.26337e-09		g00351	2.83977	2.83977	6.70027	18.9358	1.35192e-05	0.000186882		g15715	2.1102	2.1102	5.19791	131.399	2.02536e-30	1.36954e-27
g01659	1.37408	5.73153	43.3353	4.61194e-11	3.29233e-09		g12927	2.83693	2.83693	4.84565	19.1054	1.23696e-05	0.000173853		g09741	2.12908	2.12908	5.19219	15.1593	9.88123e-05	0.000927289
g15355	-1.11622	4.70341	43.2964	4.70445e-11	3.34855e-09		g37718	2.83381	2.83381	5.0417	22.646	1.94764e-06	3.89256e-05		g13813	4.15518	4.15518	5.18792	221.449	4.3683e-50	9.66706e-47
g14662	1.31872	7.8502	43.1362	5.10595e-11	3.62373e-09		g36458	2.82885	2.82885	2.0634	27.2091	1.826e-07	5.26662e-06		g12634	2.56478	2.56478	5.18687	17.5003	2.87261e-05	0.000342783
g07013	1.93151	2.51681	42.8719	5.84452e-11	4.13584e-09		g40438	2.82731	2.82731	6.74154	40.3288	2.14617e-10	1.33959e-08		g20299	5.9164	5.9164	5.18441	20.4728	6.04844e-06	9.98895e-05
g06470	1.29686	5.56743	42.8137	6.02076e-11	4.24821e-09		g07230	2.82675	2.82675	4.4653	18.2546	1.93257e-05	0.000248387		g02258	3.13276	3.13276	5.15774	17.5387	2.81516e-05	0.000338083
g00766	1.76205	8.27649	42.7187	6.3206e-11	4.44689e-09		g22734	2.82514	2.82514	2.30875	15.1167	0.000101067	0.000940108		g30745	4.72257	4.72257	5.15309	30.1086	4.08525e-08	1.43296e-06
g06831	4.02436	4.01179	42.6676	6.48788e-11	4.55142e-09		singleton_rep_c253	2.8247	-2.8247	4.49956	11.4176	0.000727513	0.00454915		g17169	2.26796	2.26796	5.14479	71.6613	2.55494e-17	4.60703e-15
g08792	-1.03744	3.83948	42.6108	6.67893e-11	4.67199e-09		g33591	2.8239	2.8239	4.60629	18.5223	1.6793e-05	0.000222653		g05386	2.21353	2.21353	5.14336	17.2622	3.25603e-05	0.00037888
g24568	2.6132	0.902869	42.3915	7.47122e-11	5.21123e-09		g10469	2.82369	2.82369	3.23463	116.94	2.95812e-27	1.71451e-24		g03261	4.33704	4.33704	5.14158	24.5448	7.26039e-07	1.71425e-05
g01985	-1.22252	3.45153	42.3796	7.51691e-11	5.22812e-09		singleton_rep_c234	2.82325	2.82325	2.1101	14.0777	0.000175415	0.00145888		g01846	3.7752	3.7752	5.091	23.832	1.05118e-06	2.33689e-05
g13563	1.36375	4.07815	42.338	7.67879e-11	5.32549e-09		g02696	2.82186	2.82186	5.23203	26.8928	2.15062e-07	6.05232e-06		singleton_rep_c1940	2.71992	2.71992	5.08258	17.7479	2.52193e-05	0.000307572
g09620	-1.39301	5.14156	42.317	7.7615e-11	5.36756e-09		singleton_rep_c101	2.82134	2.82134	6.98225	17.8582	2.37994e-05	0.000294384		g32793	2.03067	2.03067	5.07605	14.1034	0.00017303	0.00144298
g13002	4.61806	5.64208	42.2809	7.90598e-11	5.45199e-09		g17367	2.82019	2.82019	7.06605	70.4903	4.6254e-17	7.92931e-15		g14284	3.4233	3.4233	5.07209	22.1565	2.51308e-06	4.83603e-05
g16020	1.57819	3.92098	42.1526	8.44205e-11	5.80522e-09		g05800	2.81913	2.81913	4.23204	21.2598	4.01056e-06	7.1003e-05		g00682	2.30456	2.30456	5.06944	17.148	3.45769e-05	0.000399358
g18958	1.00181	3.78208	42.1448	8.47592e-11	5.8121e-09		g18414	2.81902	2.81902	6.13005	95.5944	1.41003e-22	5.44832e-20		g34757	2.41065	2.41065	5.06514	19.7176	8.97686e-06	0.000136067
singleton_rep_c2161	-1.373	2.70256	42.0313	8.98255e-11	6.1422e-09		g10824	2.81406	2.81406	5.48932	84.1562	4.57188e-20	1.18397e-17		g40613	2.01728	2.01728	5.0502	108.874	1.72924e-25	9.3544e-23
g13284	1.06803	5.09775	42.0229	9.02105e-11	6.15124e-09		g13720	2.81117	2.81117	5.25094	17.4082	3.01516e-05	0.000355095		g11847	3.05675	3.05675	5.04744	21.981	2.75367e-06	5.20035e-05
g14790	1.2557	6.4669	41.9075	9.56971e-11	6.50714e-09		g11981	2.81117	2.81117	3.23563	16.0508	6.16646e-05	0.000634715		g09755	3.14283	3.14283	5.04613	18.7253	1.50966e-05	0.000204506
g08476	1.06305	5.99481	41.799	1.01156e-10	6.85913e-09		g20755	2.81044	2.81044	3.29737	106.452	5.87036e-25	2.85804e-22		singleton_rep_c417	3.544	3.544	5.04603	24.3126	8.19032e-07	1.89702e-05
g17220	0.973006	3.8315	41.5434	1.1528e-10	7.79181e-09		g32805	2.80872	2.80872	4.39741	18.2547	1.93246e-05	0.000248387		g37718	2.83381	2.83381	5.0417	22.646	1.94764e-06	3.89256e-05
g01346	3.26194	2.83439	41.5389	1.1555e-10	7.79181e-09		g04621	2.80418	2.80418	4.94689	44.3589	2.73362e-11	2.01041e-09		g33940	2.63564	2.63564	5.0405	20.4158	6.23135e-06	0.000101874
g00675	-1.01168	5.94698	41.5314	1.15996e-10	7.80023e-09		g29327	2.80243	2.80243	2.72116	16.6909	4.39909e-05	0.000486538		g01630	2.30261	2.30261	5.03857	14.069	0.000176222	0.00146509
g27581	-1.03511	4.20435	41.4516	1.20823e-10	8.08836e-09		g06360	2.78187	2.78187	3.36678	41.2464	1.34197e-10	8.87707e-09		g21928	2.32942	2.32942	5.03795	14.5905	0.000133588	0.00117398
g24602	-1.43726	5.23366	41.4497	1.20945e-10	8.08836e-09		g01162	2.7804	2.7804	3.98298	16.1743	5.77726e-05	0.000603588		g19300	2.10042	2.10042	5.03055	15.3584	8.89258e-05	0.000852252
g13174	1.25863	2.79065	41.3275	1.28746e-10	8.58645e-09		g01411	2.77803	2.77803	4.79922	17.0065	3.7252e-05	0.00042574		g21172	3.75584	3.75584	4.9949	26.1081	3.22831e-07	8.61698e-06
g25950	-0.976809	4.91503	41.3166	1.29466e-10	8.61093e-09		g40005	2.776	2.776	6.57695	22.1086	2.57654e-06	4.95034e-05		g01848	2.8496	2.8496	4.99176	18.0075	2.20032e-05	0.000276665
g35180	2.8551	8.87375	41.256	1.33543e-10	8.85788e-09		g37339	2.77479	2.77479	5.2451	16.444	5.01089e-05	0.000539735		g01995	3.11397	3.11397	4.98965	52.6637	3.95843e-13	4.08305e-11
g06360	2.78187	3.36678	41.2464	1.34197e-10	8.87707e-09		g40346	2.77435	2.77435	2.88938	16.9217	3.89532e-05	0.000441246		g02313	2.04007	2.04007	4.98624	13.9786	0.000184903	0.00152321
g23018	-1.51629	2.74257	41.2339	1.35062e-10	8.91007e-09		g26060	2.77337	2.77337	5.32266	16.3476	5.2723e-05	0.000560943		g35328	2.93043	2.93043	4.98578	20.4437	6.14117e-06	0.000100805
g12215	1.46356	5.41228	41.2213	1.35936e-10	8.94346e-09		g01562	2.77336	2.77336	6.73605	20.4219	6.2114e-06	0.000101616		g10914	2.11059	2.11059	4.97569	15.0355	0.00010551	0.000972152
g39001	1.75061	1.473	41.1625	1.40084e-10	9.19156e-09		g12919	2.77288	2.77288	8.1615	20.7502	5.23257e-06	8.93244e-05		g11815	3.63956	3.63956	4.97541	24.4007	7.82411e-07	1.81944e-05
g19013	0.978121	3.32738	41.1408	1.41647e-10	9.26914e-09		singleton_rep_c174	2.76936	2.76936	5.40017	19.1354	1.21767e-05	0.00017174		g05978	2.08342	2.08342	4.9754	11.4724	0.000706368	0.00444433
singleton_rep_c1436	-1.10851	5.02992	41.078	1.46275e-10	9.54631e-09		g00338	2.76678	2.76678	6.18391	23.9441	9.9176e-07	2.21955e-05		singleton_rep_c1083	3.04682	3.04682	4.9615	21.9458	2.80465e-06	5.26396e-05
g03919	1.382	2.77535	40.9856	1.53354e-10	9.98156e-09		g26954	2.76638	2.76638	2.79989	15.6864	7.47609e-05	0.0007404		g29839	2.48713	2.48713	4.9557	16.086	6.05284e-05	0.00062487
g31424	1.44558	2.77277	40.9439	1.56661e-10	1.01696e-08		g00074	2.76299	2.76299	7.12647	18.3067	1.88044e-05	0.000243288		g28995	2.0506	2.0506	4.95341	142.126	9.12728e-33	7.66156e-30
g20483	1.87006	2.99685	40.8296	1.66097e-10	1.07534e-08		g10152	2.76022	2.76022	2.64261	19.7876	8.65428e-06	0.000132045		singleton_rep_c719	2.37009	2.37009	4.9484	16.9639	3.80965e-05	0.000433154
g24578	2.51072	1.65381	40.7989	1.68728e-10	1.08948e-08		g19626	2.75795	2.75795	5.98355	71.7684	2.41998e-17	4.39623e-15		g04621	2.80418	2.80418	4.94689	44.3589	2.73362e-11	2.01041e-09
g23531	1.61808	2.33668	40.7655	1.71638e-10	1.1026e-08		g00014	2.75709	2.75709	10.4506	19.1686	1.19664e-05	0.000169557		g06664	4.41665	4.41665	4.93266	26.9375	2.10137e-07	5.94118e-06
g21554	1.73853	3.49826	40.7652	1.71665e-10	1.1026e-08		g05833	2.7553	2.7553	6.27878	20.0879	7.39624e-06	0.00011646		g12680	2.14059	2.14059	4.93178	14.6632	0.000128532	0.00113943
g17124	1.29483	7.96739	40.7404	1.73858e-10	1.11374e-08		singleton_rep_c328	2.75236	2.75236	2.30754	16.7303	4.30866e-05	0.000478057		g41113	4.97687	4.97687	4.92745	28.6113	8.8464e-08	2.7762e-06
g19412	1.61991	1.61409	40.6857	1.7879e-10	1.14233e-08		singleton_rep_c2528	2.75229	2.75229	6.39969	17.9697	2.24453e-05	0.000280485		singleton_rep_c2454	3.23344	3.23344	4.92634	18.4454	1.74847e-05	0.000229821
g16223	1.35329	2.86914	40.6506	1.82033e-10	1.16e-08		singleton_rep_c1290	2.75206	2.75206	3.55185	84.7463	3.39211e-20	9.60164e-18		g03121	2.08779	2.08779	4.92488	69.0875	9.41899e-17	1.53884e-14
g04969	1.16594	4.43761	40.449	2.01817e-10	1.28272e-08		singleton_rep_c1325	2.74895	2.74895	5.76681	16.6687	4.45104e-05	0.000490723		g37684	2.69757	2.69757	4.92386	24.7596	6.49448e-07	1.54813e-05
g16041	1.06215	4.09564	40.4363	2.03129e-10	1.2877e-08		g00224	2.74863	2.74863	6.03054	35.3082	2.81446e-09	1.30749e-07		g10100	2.12465	2.12465	4.91863	15.1476	9.94269e-05	0.000930391
g40505	2.9627	2.63825	40.4184	2.05004e-10	1.29621e-08		g00159	2.7486	2.7486	9.97649	16.8963	3.9479e-05	0.000446164		g02729	2.37222	2.37222	4.89541	17.8227	2.42472e-05	0.000298256
g15320	1.08153	4.27178	40.3921	2.07781e-10	1.31037e-08		g23397	2.74551	2.74551	8.08164	22.9792	1.63765e-06	3.36984e-05		g27611	2.01032	2.01032	4.89489	15.4079	8.66252e-05	0.000835135
g01099	-0.977527	4.97275	40.3672	2.10446e-10	1.32078e-08		g27223	2.74516	2.74516	4.89002	15.8006	7.03812e-05	0.000706163		g17903	4.36869	4.36869	4.89313	147.463	6.21665e-34	5.60489e-31
g08440	1.20778	5.82313	40.3665	2.10517e-10	1.32078e-08		g28125	2.74253	2.74253	2.73825	18.9392	1.34954e-05	0.000186871		g16241	2.86327	2.86327	4.89296	149.298	2.46777e-34	2.3105e-31
singleton_rep_c517	-1.63043	3.5559	40.3464	2.12693e-10	1.331e-08		singleton_rep_c1284	2.7412	2.7412	4.65252	20.287	6.66518e-06	0.000107333		g12687	2.3878	2.3878	4.89125	15.8075	7.01223e-05	0.000704784
g40438	2.82731	6.74154	40.3288	2.14617e-10	1.33959e-08		g11063	2.74041	2.74041	5.41886	18.0969	2.09942e-05	0.000266595		g27223	2.74516	2.74516	4.89002	15.8006	7.03812e-05	0.000706163
g13450	1.36973	5.80093	40.3158	2.16057e-10	1.34513e-08		singleton_rep_c1432	2.73567	2.73567	2.32188	15.4348	8.54011e-05	0.000824968		g40474	4.24913	4.24913	4.88221	89.4765	3.10304e-21	1.07911e-18
g19206	-1.03976	4.25993	40.2766	2.20435e-10	1.36889e-08		g37928	2.73393	2.73393	4.20156	19.2078	1.17232e-05	0.000166208		g18748	2.52968	2.52968	4.87867	160.291	9.77211e-37	1.03427e-33
g03945	-1.13769	4.82371	40.1256	2.38149e-10	1.46807e-08		g31520	2.73327	2.73327	4.12327	16.2486	5.55519e-05	0.0005844		g03451	2.45246	2.45246	4.87052	19.6575	9.26397e-06	0.000138618
g09333	-1.43432	3.19106	40.1255	2.3816e-10	1.46807e-08		g12383	2.72532	2.72532	7.37586	19.3558	1.08489e-05	0.000156528		g24319	2.59438	-2.59438	4.86431	26.0211	3.37705e-07	8.97462e-06
g26045	1.21447	3.11236	40.125	2.38216e-10	1.46807e-08		singleton_rep_c1940	2.71992	2.71992	5.08258	17.7479	2.52193e-05	0.000307572		g27413	2.3259	2.3259	4.86299	13.3679	0.000255974	0.00196815
g10307	-1.75318	2.11931	40.0996	2.41334e-10	1.48353e-08		g24280	2.71944	2.71944	5.74412	15.7777	7.12391e-05	0.000711893		g02976	2.40158	2.40158	4.86235	17.2726	3.23825e-05	0.000377171
g15537	1.19545	4.9347	40.0292	2.50195e-10	1.53413e-08		g06955	2.71911	2.71911	3.72939	10.5839	0.00114079	0.00655266		g05339	2.48213	2.48213	4.86201	17.452	2.94654e-05	0.00034938
g26910	2.99763	3.67455	40.0086	2.52852e-10	1.54382e-08		g24863	2.71908	2.71908	3.79719	16.8173	4.11571e-05	0.000461961		singleton_rep_c2455	3.20449	3.20449	4.85689	20.6324	5.56461e-06	9.37342e-05
g01216	1.01237	4.92861	40.0071	2.53044e-10	1.54382e-08		g00158	2.71898	2.71898	7.2173	18.8208	1.43595e-05	0.000196467		g04667	2.2645	2.2645	4.84833	16.5514	4.73487e-05	0.000515479
g14454	-1.17306	4.64308	39.8085	2.80123e-10	1.70476e-08		g00954	2.71639	2.71639	5.56608	19.5474	9.81331e-06	0.000145454		g12927	2.83693	2.83693	4.84565	19.1054	1.23696e-05	0.000173853
g37704	-3.04707	1.44243	39.7966	2.81834e-10	1.71089e-08		g15187	2.7152	2.7152	2.90006	50.9586	9.4336e-13	9.18569e-11		g11183	2.55782	2.55782	4.84009	36.4634	1.55559e-09	7.82389e-08
g40270	1.16588	4.67351	39.7205	2.9303e-10	1.77293e-08		g20264	2.71336	2.71336	6.05719	18.2015	1.98721e-05	0.000254738		singleton_rep_c219	2.28512	2.28512	4.83653	17.793	2.46288e-05	0.000302035
singleton_rep_c3476	2.41951	2.78062	39.7135	2.94081e-10	1.77293e-08		g11328	2.71172	2.71172	3.84748	15.8055	7.01999e-05	0.000705016		g32377	2.58997	2.58997	4.83603	16.9983	3.74134e-05	0.000426982
g13653	1.82756	6.03578	39.7125	2.94238e-10	1.77293e-08		g10911	2.7088	2.7088	5.73653	19.6564	9.26936e-06	0.000138618		singleton_rep_c415	2.44104	2.44104	4.80391	20.7789	5.15476e-06	8.81815e-05
g26984	-1.24505	2.8112	39.676	2.99786e-10	1.8019e-08		g40147	2.70787	2.70787	2.49883	12.5698	0.000392039	0.00276941		g32667	2.11302	2.11302	4.80232	13.9015	0.000192644	0.00157367
g18690	2.41199	3.16096	39.6171	3.0896e-10	1.85247e-08		g25565	2.70662	2.70662	2.27469	16.6707	4.44615e-05	0.000490628		g36760	2.86606	2.86606	4.79974	19.279	1.12942e-05	0.000161347
g15888	-1.03565	4.16516	39.5285	3.23312e-10	1.93376e-08		g21125	2.70415	2.70415	2.15403	16.4411	5.01857e-05	0.000540323		g01411	2.77803	2.77803	4.79922	17.0065	3.7252e-05	0.00042574
g24298	1.16358	4.70823	39.5121	3.26033e-10	1.94525e-08		g40495	2.70376	2.70376	3.34848	18.9046	1.37422e-05	0.000189534		g11842	2.12332	2.12332	4.79885	138.343	6.1314e-32	4.81473e-29
g16514	1.29235	5.19498	39.4828	3.3097e-10	1.96988e-08		singleton_rep_c324	2.70367	2.70367	6.26973	20.4594	6.09085e-06	0.00010025		singleton_rep_c3405	2.55486	2.55486	4.79407	17.4983	2.87561e-05	0.000342974
g13369	1.36895	8.65996	39.4481	3.36889e-10	2.00022e-08		g26905	2.70346	2.70346	4.78166	18.6753	1.54979e-05	0.000208779		g00713	3.01979	-3.01979	4.7934	11.7932	0.000594488	0.00386632
g02353	1.31366	6.091	39.4263	3.40669e-10	2.01774e-08		g05445	2.70222	2.70222	4.3246	75.809	3.12466e-18	6.50116e-16		g02840	3.08441	3.08441	4.78167	16.6803	4.42378e-05	0.000488787
g01126	1.06288	4.6238	39.4191	3.4193e-10	2.02029e-08		g02363	2.70149	-2.70149	4.44383	36.8042	1.30606e-09	6.79345e-08		g26905	2.70346	2.70346	4.78166	18.6753	1.54979e-05	0.000208779
g05235	-0.950604	3.51415	39.351	3.54074e-10	2.08698e-08		g31476	2.70129	2.70129	5.34946	16.6469	4.5024e-05	0.00049504		singleton_rep_c2330	2.43368	2.43368	4.77863	22.0269	2.68857e-06	5.10912e-05
g07780	1.9242	7.15296	39.3341	3.57146e-10	2.1e-08		g12255	2.70052	2.70052	7.44982	18.872	1.39793e-05	0.000192042		g01408	2.41467	2.41467	4.77437	19.0155	1.29663e-05	0.000181089
g40215	-1.63095	2.02396	39.2596	3.7104e-10	2.17644e-08		g20706	2.69943	2.69943	3.11538	26.6634	2.42168e-07	6.68378e-06		g18009	2.16676	2.16676	4.76372	105.163	1.12514e-24	5.37047e-22
g19450	1.22097	2.65386	39.2217	3.78318e-10	2.21379e-08		g37684	2.69757	2.69757	4.92386	24.7596	6.49448e-07	1.54813e-05		g34895	2.56416	2.56416	4.73548	16.9852	3.76732e-05	0.000429545
g05420	-1.80358	5.58191	39.1632	3.89824e-10	2.27566e-08		g04314	2.69625	2.69625	6.50262	17.795	2.4603e-05	0.000302005		g09698	2.09491	2.09491	4.72828	12.4114	0.000426715	0.0029611
g16613	1.46479	3.02826	39.0246	4.18489e-10	2.43715e-08		g02703	2.69623	2.69623	5.49329	16.3441	5.28211e-05	0.000561495		g16550	3.30908	3.30908	4.72499	21.874	2.91158e-06	5.427e-05
g10154	1.82576	3.16515	38.9197	4.41612e-10	2.56567e-08		singleton_rep_c752	2.69589	2.69589	2.34412	16.878	3.98607e-05	0.000449643		singleton_rep_c1262	2.92929	2.92929	4.72449	19.7443	8.85243e-06	0.000134265
g01838	1.43224	3.86848	38.9132	4.43081e-10	2.56622e-08		g21074	2.69489	2.69489	2.03905	71.9757	2.17859e-17	3.98747e-15		g39921	2.02303	2.02303	4.72293	15.1194	0.000100923	0.000939778
singleton_rep_c1245	-1.53824	2.68938	38.9099	4.43816e-10	2.56622e-08		g25640	2.69009	2.69009	3.32133	17.0692	3.60423e-05	0.000414052		g23494	2.4953	2.4953	4.72218	50.147	1.42647e-12	1.33556e-10
g12410	1.16808	2.83483	38.8759	4.51622e-10	2.60518e-08		singleton_rep_c549	2.68437	-2.68437	5.75516	12.4969	0.000407619	0.00285709		g36584	2.99294	2.99294	4.71856	16.7763	4.20553e-05	0.000469826
g17776	-1.31485	3.68987	38.8406	4.59854e-10	2.64639e-08		g00302	2.68398	2.68398	6.91699	58.5412	1.99075e-14	2.43522e-12		g38744	2.39175	2.39175	4.71273	13.1568	0.000286481	0.00215241
g31820	1.97114	2.44384	38.7752	4.75536e-10	2.73018e-08		g36606	2.68111	-2.68111	1.84792	8.1668	0.00426642	0.0190485		g07268	5.03507	5.03507	4.70303	29.8062	4.77454e-08	1.6324e-06
g07689	-1.02399	5.20272	38.7661	4.77762e-10	2.73651e-08		g35631	2.67916	2.67916	3.04155	14.706	0.000125647	0.00111874		singleton_rep_c775	3.00097	3.00097	4.70045	17.8789	2.3542e-05	0.000291349
g03884	1.44552	8.22827	38.7425	4.8357e-10	2.76328e-08		g41131	2.67884	2.67884	2.11748	19.6861	9.12613e-06	0.000137407		g00562	2.21601	2.21601	4.69991	12.7762	0.000351059	0.00252212
g00099	-1.74703	7.4722	38.6603	5.04351e-10	2.87528e-08		g30748	2.67817	2.67817	5.64335	20.7	5.37168e-06	9.09971e-05		g10970	2.0884	2.0884	4.68103	15.1393	9.98649e-05	0.000932493
g08181	-1.17895	5.81232	38.6544	5.05889e-10	2.8773e-08		g13140	2.67712	2.67712	5.58959	27.0808	1.95127e-07	5.56204e-06		g05125	2.13359	2.13359	4.68014	12.7827	0.000349838	0.00251509
g06386	1.81605	1.63989	38.5205	5.41823e-10	3.0745e-08		g04481	2.67448	2.67448	6.60471	16.2489	5.55432e-05	0.0005844		g15342	2.49494	2.49494	4.67107	84.5501	3.746e-20	1.02459e-17
g17599	-1.37335	2.48418	38.49	5.50346e-10	3.1156e-08		g07185	2.67444	2.67444	6.3846	21.1232	4.30689e-06	7.57533e-05		g41054	4.37311	4.37311	4.66796	32.8026	1.02009e-08	4.19461e-07
g36885	1.95399	3.01427	38.471	5.55744e-10	3.13886e-08		g24794	2.67425	2.67425	5.98828	16.4701	4.94224e-05	0.000533521		singleton_rep_c1284	2.7412	2.7412	4.65252	20.287	6.66518e-06	0.000107333
g17138	-1.36852	5.18978	38.4377	5.65298e-10	3.18543e-08		g05207	2.67266	2.67266	2.92941	13.9415	0.000188593	0.00154733		g21270	3.33288	3.33288	4.64982	21.3354	3.85537e-06	6.87556e-05
g17195	1.47826	3.07919	38.4208	5.70213e-10	3.2057e-08		g19740	2.67108	2.67108	2.48137	20.2201	6.90248e-06	0.000110254		g25189	3.33339	3.33339	4.63712	181.035	2.87984e-41	5.00743e-38
g16086	1.12202	3.68321	38.3278	5.98046e-10	3.35443e-08		g00310	2.66927	2.66927	9.06628	22.0814	2.61328e-06	5.00118e-05		singleton_rep_c583	2.02835	2.02835	4.62723	14.1942	0.000164879	0.00139218
g08848	-1.09665	5.60992	38.2341	6.27448e-10	3.51028e-08		g11279	2.66923	2.66923	2.4695	13.74	0.000209935	0.0016844		g16749	2.36415	2.36415	4.62582	17.5035	2.86779e-05	0.000342545
g13648	-1.28913	5.25243	38.2302	6.28716e-10	3.51028e-08		g00511	2.66758	2.66758	5.34404	20.5527	5.80123e-06	9.68716e-05		g40016	2.12817	2.12817	4.62354	14.6208	0.000131458	0.00115861
g09139	-1.3777	2.75391	38.1784	6.45616e-10	3.59639e-08		g12061	2.66682	2.66682	3.60419	18.3832	1.80644e-05	0.000235912		g33591	2.8239	2.8239	4.60629	18.5223	1.6793e-05	0.000222653
g13431	-1.17304	4.7817	38.1414	6.57997e-10	3.65699e-08		g12658	2.66611	2.66611	7.07068	16.9246	3.88949e-05	0.00044084		g00498	2.30223	2.30223	4.6015	17.1178	3.51306e-05	0.000404342
g34051	-1.0177	3.14605	38.1237	6.63988e-10	3.68188e-08		g00428	2.66479	2.66479	3.85765	14.9215	0.000112079	0.00102147		g01208	3.20342	3.20342	4.59704	22.0146	2.70588e-06	5.13001e-05
g08038	1.17548	6.17091	38.0662	6.83858e-10	3.78345e-08		g11451	2.66322	2.66322	4.1693	17.5245	2.8363e-05	0.000340119		g35477	3.30746	3.30746	4.59156	18.1774	2.01252e-05	0.00025744
g01105	-1.06268	4.74321	38.04	6.93101e-10	3.82589e-08		g03325	2.65902	2.65902	2.21694	36.332	1.66405e-09	8.21662e-08		g05864	2.11215	2.11215	4.58846	15.3571	8.89839e-05	0.000852474
singleton_rep_c848	-1.41824	1.9336	37.9456	7.27456e-10	4.00247e-08		g10503	2.65661	2.65661	6.76667	17.4863	2.89391e-05	0.000344669		g20200	3.86685	3.86685	4.58701	334.605	9.54487e-75	4.64702e-71
g15255	-1.00509	3.77135	37.9431	7.2838e-10	4.00247e-08		g39629	2.6544	2.6544	7.56978	19.1353	1.2177e-05	0.00017174		g24998	2.01681	2.01681	4.57663	24.1092	9.10263e-07	2.06703e-05
g11589	1.16855	3.9748	37.9196	7.37227e-10	4.04196e-08		g11642	2.65322	2.65322	3.58679	45.8443	1.28035e-11	9.67933e-10		g28971	4.79988	4.79988	4.56909	84.488	3.86551e-20	1.04554e-17
g19654	-1.28279	5.38042	37.8036	7.82354e-10	4.27974e-08		g11413	2.64896	2.64896	4.09139	18.7621	1.48083e-05	0.000201179		g01748	2.97879	2.97879	4.54566	19.5081	1.00173e-05	0.000147727
g11908	1.08439	4.3123	37.7478	8.0506e-10	4.39408e-08		g11170	2.64842	2.64842	3.28123	19.7561	8.798e-06	0.000133606		g12201	2.37975	2.37975	4.53431	17.1303	3.49011e-05	0.000401891
g23704	1.67551	1.17649	37.6864	8.3081e-10	4.52448e-08		singleton_rep_c2224	2.64836	2.64836	2.97541	15.4996	8.25247e-05	0.000801955		g13430	3.46393	3.46393	4.53336	94.3635	2.6259e-22	9.8342e-20
g24005	2.32244	1.17285	37.677	8.34819e-10	4.53616e-08		g32504	2.64809	2.64809	2.62387	16.3111	5.3748e-05	0.000569607		g02910	2.00047	2.00047	4.52783	14.7149	0.000125055	0.00111428
g07585	1.03655	5.34672	37.6331	8.53817e-10	4.62906e-08		g01998	2.64648	2.64648	1.97755	18.2029	1.98575e-05	0.000254684		g23314	2.19326	2.19326	4.52209	16.2971	5.41475e-05	0.000572843
g06688	-1.49372	4.56851	37.6279	8.56116e-10	4.63121e-08		g12077	2.64309	2.64309	2.82006	16.8732	3.99613e-05	0.000450061		g19679	2.87209	2.87209	4.51965	165.236	8.12377e-38	9.88785e-35
g04015	1.00986	4.57178	37.5895	8.73135e-10	4.7128e-08		g07110	2.64256	2.64256	3.45832	12.6651	0.000372542	0.0026548		g10487	2.3753	2.3753	4.51523	17.5633	2.77894e-05	0.00033489
g29180	2.59233	1.83371	37.4879	9.19814e-10	4.95377e-08		g26982	2.64166	2.64166	6.80502	14.9318	0.000111465	0.00101626		g17407	2.13873	-2.13873	4.51142	28.4032	9.85013e-08	3.05066e-06
g17680	-1.40918	4.62502	37.46	9.33083e-10	5.01414e-08		singleton_rep_c1793	2.64145	2.64145	2.61936	25.283	4.95044e-07	1.22344e-05		g05480	3.67783	3.67783	4.50698	22.3657	2.25363e-06	4.40997e-05
singleton_rep_c3320	1.97914	4.79576	37.2904	1.01787e-09	5.45769e-08		g02472	2.63861	2.63861	3.42655	16.4177	5.08087e-05	0.000545824		singleton_rep_c253	2.8247	-2.8247	4.49956	11.4176	0.000727513	0.00454915
g01136	-1.08064	4.20539	37.2658	1.03078e-09	5.51478e-08		g33940	2.63564	2.63564	5.0405	20.4158	6.23135e-06	0.000101874		g12425	2.02106	2.02106	4.48774	16.0292	6.23718e-05	0.00064064
g00928	-1.04773	7.42428	37.2273	1.05134e-09	5.61244e-08		g28141	2.63289	2.63289	2.88399	13.8086	0.000202404	0.00163583		g07230	2.82675	2.82675	4.4653	18.2546	1.93257e-05	0.000248387
g17915	-1.0346	4.15455	37.1835	1.07518e-09	5.72716e-08		g06057	2.63196	2.63196	5.66395	17.342	3.12202e-05	0.000365557		g13104	2.56127	2.56127	4.4562	20.4979	5.96968e-06	9.88571e-05
g05828	4.43286	8.93558	37.1758	1.07944e-09	5.73729e-08		g03152	2.63031	2.63031	5.33087	17.922	2.3015e-05	0.00028599		g11854	3.38305	3.38305	4.45602	32.3202	1.30744e-08	5.26068e-07
g16464	1.04873	5.24551	37.1521	1.09267e-09	5.79496e-08		singleton_rep_c76	2.62826	2.62826	2.43426	15.4923	8.28434e-05	0.000804731		g02363	2.70149	-2.70149	4.44383	36.8042	1.30606e-09	6.79345e-08
g05721	1.09945	5.56542	37.0062	1.17757e-09	6.23165e-08		g29676	2.62804	2.62804	6.11676	16.3093	5.37995e-05	0.000569686		g21187	2.8536	2.8536	4.43701	17.0727	3.59765e-05	0.000413492
g04920	1.24875	4.32397	36.9782	1.1946e-09	6.30807e-08		g21645	2.62798	2.62798	3.94337	17.7072	2.57646e-05	0.000313594		g11918	2.53554	2.53554	4.43293	17.729	2.54711e-05	0.000310176
g06517	-1.11487	4.1543	36.9405	1.21792e-09	6.41727e-08		singleton_rep_c212	2.62555	2.62555	6.25049	14.7468	0.000122955	0.0010987		g26061	2.06151	2.06151	4.43192	96.8199	7.59278e-23	3.03002e-20
g29562	1.10829	3.11577	36.8745	1.25982e-09	6.62078e-08		g02785	2.62548	2.62548	5.43569	14.8439	0.000116783	0.00105761		g01976	2.46481	2.46481	4.4205	16.4825	4.91001e-05	0.000530747
g13322	1.43321	5.6745	36.8712	1.26198e-09	6.62078e-08		g39492	2.62116	2.62116	4.35283	16.1839	5.74819e-05	0.000601324		g01780	2.00499	2.00499	4.39925	12.364	0.000437701	0.00301669
g02406	-0.984861	5.03253	36.8513	1.27492e-09	6.67428e-08		singleton_rep_c2768	2.62109	2.62109	3.97499	15.7084	7.38947e-05	0.000733314		g32805	2.80872	2.80872	4.39741	18.2547	1.93246e-05	0.000248387
g19640	1.39374	2.65421	36.8425	1.28069e-09	6.6848e-08		g31258	2.62014	2.62014	5.36988	16.8806	3.98056e-05	0.000449438		g32792	3.18023	3.18023	4.39563	22.9316	1.67869e-06	3.43687e-05
g05075	1.73225	9.44141	36.8398	1.28242e-09	6.6848e-08		g00314	2.61664	2.61664	6.50409	84.5889	3.67329e-20	1.01612e-17		g02383	2.88365	2.88365	4.39496	19.9475	7.95976e-06	0.00012389
g02363	-2.70149	4.44383	36.8042	1.30606e-09	6.79345e-08		g36599	2.61515	2.61515	2.16159	14.9983	0.000107611	0.000987744		g39602	2.38795	2.38795	4.38724	32.3205	1.30728e-08	5.26068e-07
g06114	1.73571	5.94998	36.7994	1.30932e-09	6.7959e-08		g24568	2.6132	2.6132	0.902869	42.3915	7.47122e-11	5.21123e-09		g26760	3.1668	3.1668	4.36599	23.1197	1.52225e-06	3.17262e-05
g09355	-1.15534	3.07476	36.7947	1.31249e-09	6.79787e-08		g37866	2.60778	2.60778	6.11223	19.4773	1.01802e-05	0.000149377		g39492	2.62116	2.62116	4.35283	16.1839	5.74819e-05	0.000601324
g29147	-2.0072	1.33937	36.7706	1.32876e-09	6.86754e-08		g12504	2.60765	2.60765	2.52346	15.045	0.000104976	0.000970541		g01960	2.28172	2.28172	4.33928	14.1355	0.000170099	0.00142391
g33951	2.17852	1.89654	36.7283	1.35795e-09	7.00353e-08		g31614	2.60502	2.60502	2.22337	15.1487	9.93645e-05	0.000930319		g28895	2.16472	2.16472	4.33129	61.7499	3.89965e-15	5.15919e-13
g10422	1.15021	2.74286	36.7014	1.37683e-09	7.08586e-08		g00679	2.60176	2.60176	6.40201	15.4674	8.39391e-05	0.000813104		g05445	2.70222	2.70222	4.3246	75.809	3.12466e-18	6.50116e-16
g05506	3.68736	8.71717	36.6644	1.40316e-09	7.20616e-08		g40629	2.60093	2.60093	3.16005	17.3959	3.03474e-05	0.000357228		g01157	2.36894	2.36894	4.31741	24.4794	7.51102e-07	1.76487e-05
g29533	1.19503	3.74332	36.6438	1.4181e-09	7.26753e-08		g00667	2.60063	2.60063	4.26962	16.4261	5.05844e-05	0.000544135		g37746	2.31865	2.31865	4.31272	13.7928	0.000204121	0.00164643
g10524	-1.33593	3.47263	36.6309	1.42751e-09	7.3004e-08		g05391	2.59799	2.59799	6.839	17.9642	2.25094e-05	0.000281143		g41116	2.04901	2.04901	4.31215	14.2682	0.000158524	0.00134974
g15309	1.84237	3.15899	36.6233	1.43306e-09	7.31343e-08		g12776	2.59745	2.59745	5.73632	16.2823	5.45707e-05	0.00057538		singleton_rep_c1263	2.4807	2.4807	4.29789	13.6098	0.000225014	0.00178188
g18487	-1.25616	4.07167	36.6115	1.44176e-09	7.34244e-08		g40031	2.59529	2.59529	5.23298	17.683	2.60954e-05	0.000316497		g36943	2.25126	2.25126	4.29699	14.5343	0.000137629	0.00120168
g02485	1.47989	5.69969	36.5755	1.46863e-09	7.46367e-08		g24319	2.59438	-2.59438	4.86431	26.0211	3.37705e-07	8.97462e-06		g03334	2.42475	2.42475	4.28658	13.439	0.000246449	0.00191182
g04778	1.44458	6.45484	36.5609	1.47968e-09	7.50414e-08		g29180	2.59233	2.59233	1.83371	37.4879	9.19814e-10	4.95377e-08		g00983	3.09793	3.09793	4.28217	18.9033	1.37513e-05	0.000189552
g11693	1.15213	2.97686	36.5449	1.49187e-09	7.55025e-08		g32377	2.58997	2.58997	4.83603	16.9983	3.74134e-05	0.000426982		singleton_rep_c3438	2.53144	2.53144	4.27261	16.899	3.94233e-05	0.000445949
g19036	1.1746	3.71749	36.5056	1.52229e-09	7.68819e-08		g37119	2.588	2.588	5.28016	19.6489	9.30566e-06	0.000138889		singleton_rep_c753	3.86873	3.86873	4.27106	23.9148	1.00695e-06	2.24264e-05
g07793	0.971668	4.3765	36.491	1.53373e-09	7.72994e-08		g01596	2.58675	2.58675	5.50332	16.8734	3.99582e-05	0.000450061		g00667	2.60063	2.60063	4.26962	16.4261	5.05844e-05	0.000544135
g11183	2.55782	4.84009	36.4634	1.55559e-09	7.82389e-08		g09532	2.58046	2.58046	8.55877	13.9594	0.000186797	0.00153621		g13158	3.11493	3.11493	4.26944	82.9143	8.56876e-20	2.12846e-17
g32170	5.6689	2.50837	36.4511	1.56547e-09	7.85737e-08		g04384	2.5798	2.5798	3.08791	16.3771	5.19089e-05	0.000554272		g24860	3.66376	3.66376	4.26794	27.539	1.53959e-07	4.57052e-06
g05195	-1.16722	2.53892	36.4435	1.57159e-09	7.87183e-08		g34269	2.5786	2.5786	2.07862	34.1175	5.1882e-09	2.24727e-07		g24310	2.37311	2.37311	4.26062	89.0882	3.77593e-21	1.27663e-18
g09628	-1.39682	4.75671	36.4243	1.58715e-09	7.93345e-08		g33734	2.57794	2.57794	2.37012	16.0861	6.05277e-05	0.00062487		g14225	2.93657	2.93657	4.25752	20.4739	6.04501e-06	9.98895e-05
g00267	1.66678	6.53423	36.4039	1.60383e-09	8.00041e-08		g00016	2.5765	2.5765	14.3978	17.0257	3.68782e-05	0.000421665		g14163	2.53482	2.53482	4.25426	15.3531	8.91754e-05	0.000853972
g06617	-1.10079	5.17857	36.3882	1.61677e-09	8.03864e-08		g24430	2.57535	2.57535	1.40935	29.6796	5.09677e-08	1.7232e-06		g30079	2.3365	2.3365	4.24583	15.908	6.6497e-05	0.000675882
g13641	-3.09093	8.6161	36.3866	1.6181e-09	8.03864e-08		g31179	2.57198	2.57198	2.97691	16.1667	5.80035e-05	0.00060548		g31806	4.02124	4.02124	4.24355	23.5689	1.2052e-06	2.62417e-05
g37676	1.21934	3.06373	36.3815	1.62237e-09	8.04347e-08		g36246	2.56813	2.56813	2.67843	15.215	9.5937e-05	0.00090503		g09947	3.48741	3.48741	4.24315	21.3138	3.89919e-06	6.94352e-05
g14475	1.53011	6.4309	36.3719	1.63039e-09	8.06678e-08		g12634	2.56478	2.56478	5.18687	17.5003	2.87261e-05	0.000342783		g29349	2.19399	2.19399	4.2424	107.877	2.86052e-25	1.51378e-22
g03325	2.65902	2.21694	36.332	1.66405e-09	8.21662e-08		g34895	2.56416	2.56416	4.73548	16.9852	3.76732e-05	0.000429545		g05849	2.15658	2.15658	4.2376	27.5884	1.50073e-07	4.4606e-06
g08754	5.3372	6.44448	36.3205	1.67391e-09	8.24859e-08		g02987	2.56241	2.56241	4.20803	15.1319	0.000100254	0.000934692		singleton_rep_c2677	2.04478	2.04478	4.23486	10.7006	0.00107103	0.00622842
g28403	-1.2929	2.98326	36.2987	1.6928e-09	8.32481e-08		g13104	2.56127	2.56127	4.4562	20.4979	5.96968e-06	9.88571e-05		g00966	2.16035	2.16035	4.23302	11.9154	0.000556714	0.00367265
g02897	1.28457	2.51404	36.2766	1.71208e-09	8.40267e-08		g24754	2.55989	-2.55989	2.44915	93.111	4.94431e-22	1.81404e-19		g05800	2.81913	2.81913	4.23204	21.2598	4.01056e-06	7.1003e-05
g24721	1.07401	3.90346	36.268	1.71962e-09	8.42268e-08		g07200	2.55815	2.55815	3.29958	13.5155	0.000236607	0.001852		g29739	2.21111	2.21111	4.22942	30.7793	2.891e-08	1.05669e-06
g35150	1.22679	2.54443	36.2117	1.77001e-09	8.65207e-08		g00395	2.55804	2.55804	9.81659	18.2931	1.89396e-05	0.000244604		g25685	2.14637	2.14637	4.22877	13.9187	0.000190892	0.00156145
g16459	1.49745	3.64032	36.2077	1.77367e-09	8.65259e-08		g11183	2.55782	2.55782	4.84009	36.4634	1.55559e-09	7.82389e-08		g00998	2.87022	2.87022	4.21794	19.9547	7.92986e-06	0.000123504
g25816	-1.30802	3.40718	36.1918	1.78822e-09	8.70612e-08		g31316	2.55712	2.55712	1.79569	29.8202	4.74017e-08	1.62292e-06		g02987	2.56241	2.56241	4.20803	15.1319	0.000100254	0.000934692
singleton_rep_c2737	1.01246	4.1604	36.1847	1.79471e-09	8.72029e-08		g35743	2.55608	2.55608	7.00084	15.9776	6.40977e-05	0.00065505		g37928	2.73393	2.73393	4.20156	19.2078	1.17232e-05	0.000166208
g39483	1.89651	2.38406	36.1005	1.87401e-09	9.08744e-08		g25682	2.556	2.556	3.27892	12.9135	0.000326224	0.00237763		g01306	2.88166	2.88166	4.19377	18.8587	1.40768e-05	0.000193054
g09052	1.26962	4.94233	36.0636	1.90981e-09	9.24264e-08		singleton_rep_c3405	2.55486	2.55486	4.79407	17.4983	2.87561e-05	0.000342974		g37982	3.3743	3.3743	4.17938	19.6562	9.27044e-06	0.000138618
g24240	1.20989	5.22602	36.0278	1.94521e-09	9.39529e-08		g06012	2.55241	2.55241	2.15519	21.9352	2.82011e-06	5.28347e-05		g31902	3.35738	3.35738	4.17055	21.6899	3.20482e-06	5.9002e-05
g19128	-1.18105	2.89841	36.0178	1.9552e-09	9.42485e-08		g00297	2.55047	2.55047	5.84365	15.7892	7.0807e-05	0.000709615		g11451	2.66322	2.66322	4.1693	17.5245	2.8363e-05	0.000340119
g07717	1.23214	7.12061	35.9713	2.00247e-09	9.63362e-08		g08995	2.54935	2.54935	2.05844	27.6561	1.44916e-07	4.31786e-06		g05363	2.03632	2.03632	4.16862	13.9583	0.000186911	0.00153637
g06882	-1.3033	4.4123	35.9453	2.02935e-09	9.7437e-08		g02470	2.54833	2.54833	7.10879	47.0111	7.05851e-12	5.80597e-10		g02236	2.05323	2.05323	4.16352	22.0233	2.69357e-06	5.11464e-05
g05193	1.04467	4.30867	35.9183	2.05767e-09	9.86023e-08		g14633	2.54741	2.54741	9.97097	134.665	3.90803e-31	2.79804e-28		g01783	2.24679	2.24679	4.15658	28.4709	9.51197e-08	2.96479e-06
g01813	-0.947983	4.42235	35.8754	2.10347e-09	1.00599e-07		g30781	2.54611	2.54611	2.43868	13.5275	0.000235096	0.00184194		g04168	3.2266	3.2266	4.153	28.4841	9.4469e-08	2.94828e-06
g40571	-1.23301	3.99502	35.8428	2.13902e-09	1.02098e-07		singleton_rep_c1800	2.54385	2.54385	2.09825	14.2175	0.000162852	0.00137841		g31520	2.73327	2.73327	4.12327	16.2486	5.55519e-05	0.0005844
g27663	-1.01003	3.20545	35.7812	2.20764e-09	1.05167e-07		g35875	2.54011	2.54011	5.66988	20.5248	5.88627e-06	9.77418e-05		g27227	3.75571	3.75571	4.11777	22.0004	2.72597e-06	5.16005e-05
g00459	1.16184	12.2938	35.7677	2.22303e-09	1.05694e-07		g11914	2.53893	2.53893	4.0576	16.341	5.29082e-05	0.000562176		g36420	2.03733	2.03733	4.107	13.7898	0.000204443	0.00164793
g22350	-1.18597	3.46023	35.7562	2.23618e-09	1.06112e-07		g38053	2.53847	2.53847	2.54689	13.3812	0.000254158	0.0019579		g16258	2.18025	2.18025	4.10525	97.9537	4.28275e-23	1.76703e-20
g08106	-1.00789	4.80291	35.7187	2.27962e-09	1.07963e-07		g31198	2.53627	2.53627	5.91845	14.7449	0.000123081	0.0010987		g14727	2.85103	2.85103	4.10203	16.8731	3.9963e-05	0.000450061
g09633	-0.941765	4.96063	35.6741	2.33248e-09	1.10046e-07		g11918	2.53554	2.53554	4.43293	17.729	2.54711e-05	0.000310176		g12072	3.01452	3.01452	4.10096	15.9243	6.59277e-05	0.000670656
g07609	1.13209	3.44443	35.6739	2.33265e-09	1.10046e-07		g14163	2.53482	2.53482	4.25426	15.3531	8.91754e-05	0.000853972		singleton_rep_c949	2.30105	2.30105	4.09383	15.918	6.61468e-05	0.000672603
g34267	-1.73548	1.49336	35.49	2.56367e-09	1.20651e-07		g37000	2.53452	2.53452	2.77656	13.1791	0.000283092	0.00212971		g19806	2.48804	2.48804	4.09359	17.3292	3.14319e-05	0.000367778
g07760	-1.04377	4.4768	35.4872	2.56737e-09	1.20651e-07		g21269	2.53381	2.53381	3.52543	19.8182	8.51659e-06	0.000130537		g11413	2.64896	2.64896	4.09139	18.7621	1.48083e-05	0.000201179
g19786	-1.43952	6.3194	35.4258	2.64949e-09	1.24271e-07		g00695	2.5325	2.5325	7.05259	15.6889	7.46628e-05	0.00073973		g16710	3.09143	3.09143	4.06928	22.6158	1.97853e-06	3.93813e-05
g00317	4.33817	6.36677	35.4174	2.66096e-09	1.24569e-07		g24791	2.53208	2.53208	3.08845	81.1635	2.07791e-19	5.00819e-17		g37970	2.17021	2.17021	4.06859	13.5996	0.000226229	0.0017886
g10390	-1.08958	3.35452	35.3559	2.74637e-09	1.2832e-07		singleton_rep_c3438	2.53144	2.53144	4.27261	16.899	3.94233e-05	0.000445949		g11914	2.53893	2.53893	4.0576	16.341	5.29082e-05	0.000562176
g21338	-1.23138	5.18256	35.3465	2.75966e-09	1.28681e-07		g14198	2.53096	2.53096	2.71718	20.2495	6.79696e-06	0.000109161		singleton_rep_c715	3.19152	3.19152	4.05399	17.9771	2.23576e-05	0.000279534
g08238	1.36128	7.38561	35.343	2.76465e-09	1.28681e-07		g05571	2.53049	2.53049	3.77775	27.2252	1.81086e-07	5.23051e-06		g37743	2.46993	2.46993	4.04688	13.9005	0.000192744	0.00157395
g00224	2.74863	6.03054	35.3082	2.81446e-09	1.30749e-07		g22359	2.53047	2.53047	2.65802	20.8044	5.08654e-06	8.70757e-05		g27480	3.65314	3.65314	4.04125	19.8173	8.52087e-06	0.000130537
g09493	1.09936	5.26814	35.2995	2.82701e-09	1.31082e-07		g26637	2.53028	2.53028	2.50292	19.6793	9.15902e-06	0.000137551		g02252	2.93136	2.93136	4.03987	16.5209	4.81179e-05	0.000521985
singleton_rep_c999	1.48596	2.00787	35.2856	2.84722e-09	1.31768e-07		g18748	2.52968	2.52968	4.87867	160.291	9.77211e-37	1.03427e-33		g02110	2.88556	2.88556	4.02821	16.6579	4.47638e-05	0.000492458
g27022	1.13783	2.38499	35.2591	2.88633e-09	1.33324e-07		g21115	2.52956	2.52956	2.98796	16.6311	4.54e-05	0.000497826		g06831	4.02436	4.02436	4.01179	42.6676	6.48788e-11	4.55142e-09
g19988	1.41522	1.71484	35.2403	2.91425e-09	1.34359e-07		singleton_rep_c2664	2.52532	2.52532	1.73953	15.4637	8.41031e-05	0.000814368		g21183	2.31563	2.31563	3.99811	18.4486	1.74551e-05	0.000229641
g05246	-0.92738	4.47062	35.212	2.95688e-09	1.36067e-07		g10232	2.52514	2.52514	3.7576	17.792	2.46422e-05	0.000302047		g18783	2.06205	2.06205	3.9957	12.238	0.000468263	0.0031805
g04151	-1.30351	3.50339	35.1072	3.12053e-09	1.43326e-07		g39561	2.52401	2.52401	2.58154	94.6041	2.3253e-22	8.84451e-20		g36215	2.19438	-2.19438	3.9908	6.1847	0.0128859	0.0455735
g06760	2.10701	1.93574	35.0575	3.20109e-09	1.4675e-07		g12723	2.52324	2.52324	3.44874	13.8434	0.000198694	0.0016155		g01162	2.7804	2.7804	3.98298	16.1743	5.77726e-05	0.000603588
g09136	-1.24316	3.27583	35.036	3.23663e-09	1.481e-07		g00365	2.5212	2.5212	7.89392	19.0558	1.26954e-05	0.000178329		g08519	2.89921	2.89921	3.97601	30.2974	3.70631e-08	1.3152e-06
g11846	1.29718	3.19595	35.0294	3.24772e-09	1.48329e-07		g00331	2.51935	2.51935	6.14572	10.3296	0.00130913	0.00734966		g05213	2.07827	2.07827	3.97563	16.4013	5.12497e-05	0.000549107
g19899	1.05416	4.63081	34.9901	3.31385e-09	1.51065e-07		g12521	2.5171	2.5171	5.54251	18.6712	1.55314e-05	0.000208999		singleton_rep_c2768	2.62109	2.62109	3.97499	15.7084	7.38947e-05	0.000733314
g28678	1.60578	6.79076	34.9828	3.32637e-09	1.51353e-07		g02315	2.51375	2.51375	6.99584	19.0413	1.2792e-05	0.000179478		g07272	3.33095	3.33095	3.97464	24.9398	5.91479e-07	1.42868e-05
g11917	-1.25065	2.56503	34.8343	3.58996e-09	1.63042e-07		g02977	2.5137	2.5137	3.44805	17.1951	3.37306e-05	0.000391002		g40913	2.49164	2.49164	3.97443	20.43	6.1852e-06	0.000101391
g29790	1.50855	2.85315	34.7934	3.66616e-09	1.66192e-07		g06004	2.5137	2.5137	3.19195	14.4347	0.000145106	0.00125832		g00837	3.67048	3.67048	3.97377	30.028	4.2585e-08	1.48092e-06
g07888	1.11995	5.18467	34.7229	3.80133e-09	1.72e-07		singleton_rep_c427	2.51321	2.51321	6.39698	20.3076	6.59369e-06	0.00010651		g10094	2.26845	2.26845	3.97265	19.5467	9.81724e-06	0.000145454
g15520	-0.950038	5.5214	34.6882	3.8698e-09	1.74773e-07		g28266	2.51288	2.51288	3.57495	15.8833	6.73694e-05	0.000682678		g34023	3.80092	3.80092	3.96829	28.2022	1.09282e-07	3.35147e-06
g05055	0.932955	2.99551	34.673	3.89996e-09	1.75809e-07		g32652	2.51125	2.51125	5.45491	15.7859	7.09289e-05	0.000710038		g00401	3.09961	3.09961	3.96819	21.6842	3.21429e-06	5.90977e-05
g17408	-1.08357	3.42116	34.6279	3.99134e-09	1.79458e-07		g24578	2.51072	2.51072	1.65381	40.7989	1.68728e-10	1.08948e-08		g29913	2.25306	2.25306	3.96278	34.2436	4.8626e-09	2.12896e-07
g01936	1.4542	2.62712	34.624	3.99941e-09	1.79458e-07		g26911	2.51021	2.51021	2.62156	12.6483	0.000375899	0.0026748		singleton_rep_c390	3.0594	3.0594	3.96273	19.5961	9.56654e-06	0.000142346
g30447	-1.90247	1.12996	34.6223	4.00303e-09	1.79458e-07		g23599	2.50804	2.50804	3.58723	16.4112	5.09819e-05	0.00054696		g08328	2.96063	2.96063	3.95943	20.6983	5.37623e-06	9.10109e-05
g18540	1.2125	3.46597	34.5855	4.07927e-09	1.8254e-07		g33518	2.50757	2.50757	3.5314	11.2164	0.000810776	0.00496521		g05995	2.37434	2.37434	3.9452	13.3865	0.000253441	0.00195423
g11382	1.06536	3.40765	34.5667	4.11891e-09	1.83975e-07		g25381	2.50708	2.50708	5.76284	19.1439	1.21226e-05	0.000171272		g21645	2.62798	2.62798	3.94337	17.7072	2.57646e-05	0.000313594
g13196	-0.995464	5.23933	34.5257	4.20671e-09	1.87553e-07		g00211	2.50457	2.50457	7.07943	15.9745	6.42031e-05	0.000655578		g38797	2.89683	2.89683	3.94149	18.4667	1.72896e-05	0.00022812
g07157	1.09013	3.39591	34.3876	4.516e-09	2.00974e-07		g05158	2.50348	2.50348	6.03558	14.7714	0.000121364	0.00108857		g40620	2.42193	2.42193	3.93645	15.221	9.56356e-05	0.000903048
g05233	1.04343	3.84758	34.3714	4.55359e-09	2.02277e-07		g01409	2.50168	2.50168	2.91869	12.7889	0.000348673	0.0025082		g22610	3.36679	3.36679	3.93555	20.4445	6.1386e-06	0.000100805
g09719	3.35898	2.78871	34.3487	4.60703e-09	2.04279e-07		g00173	2.50048	2.50048	7.33891	17.4862	2.89407e-05	0.000344669		g29498	2.49811	2.49811	3.92855	19.8563	8.34877e-06	0.000128715
g05170	-0.930601	4.94468	34.3017	4.71972e-09	2.08895e-07		g29498	2.49811	2.49811	3.92855	19.8563	8.34877e-06	0.000128715		g12387	3.36882	3.36882	3.92653	21.2683	3.99271e-06	7.07899e-05
g02917	1.12859	3.39353	34.2656	4.80798e-09	2.12415e-07		g23494	2.4953	2.4953	4.72218	50.147	1.42647e-12	1.33556e-10		g02985	3.15372	3.15372	3.91788	23.541	1.22283e-06	2.65542e-05
g30350	1.10181	3.16166	34.2576	4.82794e-09	2.12706e-07		g15342	2.49494	2.49494	4.67107	84.5501	3.746e-20	1.02459e-17		g05237	2.03936	2.03936	3.91163	12.6865	0.000368302	0.00262935
g16751	-1.24145	3.41221	34.2559	4.83205e-09	2.12706e-07		g40913	2.49164	2.49164	3.97443	20.43	6.1852e-06	0.000101391		g05329	2.0516	2.0516	3.89858	13.3802	0.000254288	0.00195829
g17245	0.98433	4.35896	34.2519	4.84204e-09	2.12761e-07		g01784	2.49107	2.49107	2.71894	16.6254	4.55377e-05	0.00049911		g17167	2.4894	2.4894	3.89227	80.3129	3.19572e-19	7.6268e-17
g03369	1.34548	2.84249	34.2473	4.85338e-09	2.12875e-07		g13310	2.49005	2.49005	1.54703	12.51	0.000404778	0.00284291		g14667	3.74121	3.74121	3.88935	51.1506	8.5545e-13	8.39686e-11
g29913	2.25306	3.96278	34.2436	4.8626e-09	2.12896e-07		g17167	2.4894	2.4894	3.89227	80.3129	3.19572e-19	7.6268e-17		g23216	2.20515	2.20515	3.88929	72.947	1.33175e-17	2.49376e-15
g18954	2.17242	5.32519	34.1668	5.05842e-09	2.20707e-07		g19806	2.48804	2.48804	4.09359	17.3292	3.14319e-05	0.000367778		g05282	2.4438	2.4438	3.88122	17.3917	3.04157e-05	0.000357859
g24926	1.11956	4.66212	34.1656	5.06148e-09	2.20707e-07		g29839	2.48713	2.48713	4.9557	16.086	6.05284e-05	0.00062487		g03770	2.1088	2.1088	3.88074	14.4432	0.000144451	0.00125416
g32958	1.66349	1.98092	34.1604	5.07522e-09	2.20707e-07		g26707	2.48353	2.48353	6.13846	20.3633	6.40456e-06	0.000104076		g05250	2.03433	2.03433	3.8777	9.46462	0.00209473	0.0107646
g08884	1.91327	3.51649	34.1596	5.07727e-09	2.20707e-07		g09178	2.48322	2.48322	6.65268	16.9676	3.80226e-05	0.000432515		g08367	2.02458	2.02458	3.87512	12.4213	0.000424471	0.00294866
g00447	1.09089	5.25361	34.129	5.1576e-09	2.23799e-07		g05339	2.48213	2.48213	4.86201	17.452	2.94654e-05	0.00034938		singleton_rep_c3049	2.25915	2.25915	3.86832	12.9293	0.00032348	0.00235974
g34269	2.5786	2.07862	34.1175	5.1882e-09	2.24727e-07		g10325	2.48104	2.48104	2.69708	12.3646	0.000437543	0.00301646		g09953	4.186	4.186	3.86536	97.4538	5.51275e-23	2.23661e-20
g03251	1.5774	3.03253	34.0865	5.27162e-09	2.27603e-07		singleton_rep_c1263	2.4807	2.4807	4.29789	13.6098	0.000225014	0.00178188		g00428	2.66479	2.66479	3.85765	14.9215	0.000112079	0.00102147
g05472	1.79273	10.2965	34.0859	5.27331e-09	2.27603e-07		g32000	2.47741	2.47741	2.26618	15.8706	6.78247e-05	0.000686225		g11267	3.17992	3.17992	3.8557	21.9643	2.77771e-06	5.22953e-05
g23042	1.09813	3.19111	34.0779	5.29503e-09	2.28136e-07		g21753	2.47279	2.47279	2.92094	14.6442	0.000129834	0.00114678		g11328	2.71172	2.71172	3.84748	15.8055	7.01999e-05	0.000705016
g06709	-1.6128	2.62258	34.0394	5.40066e-09	2.32276e-07		g00138	2.47076	2.47076	7.50254	14.0108	0.000181762	0.00150242		g32337	2.21091	2.21091	3.84603	12.1031	0.00050339	0.00338228
g28423	1.91424	3.49632	34.0152	5.46828e-09	2.3477e-07		g37743	2.46993	2.46993	4.04688	13.9005	0.000192744	0.00157395		g14320	4.67406	4.67406	3.84076	26.9071	2.13469e-07	6.01444e-06
g18728	0.991547	4.16278	33.9838	5.55728e-09	2.3817e-07		g02652	2.46849	2.46849	2.31512	54.6099	1.46992e-13	1.59032e-11		g35286	3.108	3.108	3.83298	17.587	2.74457e-05	0.000331474
g06342	-0.879455	4.87618	33.9676	5.60385e-09	2.39744e-07		g00278	2.4681	2.4681	7.01971	19.2849	1.12596e-05	0.000161136		g02581	4.05389	4.05389	3.83031	20.2866	6.66667e-06	0.000107333
g06068	1.77195	7.71141	33.8353	5.99803e-09	2.56158e-07		g26501	2.46786	2.46786	2.71258	15.4546	8.45119e-05	0.000818001		g36144	3.19424	3.19424	3.82058	17.7727	2.48928e-05	0.000304352
g21150	2.13769	2.15661	33.7838	6.15882e-09	2.62564e-07		g05317	2.46684	2.46684	6.00237	18.998	1.30854e-05	0.000182439		g36594	2.91014	2.91014	3.81565	21.5656	3.41933e-06	6.20244e-05
g15515	0.902602	4.23095	33.7365	6.31059e-09	2.68452e-07		g26754	2.46631	2.46631	7.35568	10.0502	0.00152335	0.00831272		g12275	3.95017	3.95017	3.7988	24.2006	8.68061e-07	1.98788e-05
g19571	1.60493	3.98801	33.7339	6.31898e-09	2.68452e-07		g02719	2.46571	2.46571	3.35034	14.905	0.000113061	0.00103003		g24863	2.71908	2.71908	3.79719	16.8173	4.11571e-05	0.000461961
g11449	0.870195	4.17212	33.7184	6.36942e-09	2.70123e-07		g01976	2.46481	2.46481	4.4205	16.4825	4.91001e-05	0.000530747		g00886	2.84435	2.84435	3.79276	19.5144	9.98428e-06	0.00014757
g18716	-1.07791	3.83764	33.6217	6.69425e-09	2.83406e-07		singleton_rep_c707	2.46464	2.46464	1.95296	12.0652	0.00051373	0.00344131		g40450	4.45707	4.45707	3.7902	25.2537	5.02621e-07	1.23965e-05
g09346	-1.10289	3.25739	33.6175	6.70855e-09	2.83518e-07		g00912	2.46393	2.46393	6.73956	18.1156	2.07891e-05	0.000264681		g36877	2.36771	2.36771	3.78803	17.1806	3.39896e-05	0.000393442
g38122	1.70049	1.13036	33.6109	6.7313e-09	2.83986e-07		g10394	2.46375	2.46375	3.18572	16.4155	5.08687e-05	0.000546227		singleton_rep_c2378	2.90216	2.90216	3.78547	21.3306	3.86504e-06	6.88775e-05
g01718	1.39319	4.74579	33.6015	6.76404e-09	2.84874e-07		g02870	2.4606	2.4606	3.23959	14.6125	0.000132037	0.00116245		g03453	2.29549	2.29549	3.77908	15.9688	6.4396e-05	0.000657271
g26284	-1.21169	3.11574	33.5	7.12646e-09	2.99619e-07		g11030	2.45843	2.45843	1.8876	16.6371	4.52579e-05	0.000497163		g05571	2.53049	2.53049	3.77775	27.2252	1.81086e-07	5.23051e-06
g01665	1.30991	4.26887	33.4749	7.21889e-09	3.02982e-07		g11323	2.45593	2.45593	2.37349	13.2576	0.000271471	0.00206308		singleton_rep_c717	3.13175	3.13175	3.7769	22.1809	2.4813e-06	4.78557e-05
g20228	-0.926651	4.42261	33.3396	7.73886e-09	3.24246e-07		g26358	2.45526	-2.45526	0.76384	27.788	1.35365e-07	4.06814e-06		g12165	2.12582	2.12582	3.77162	14.3622	0.000150802	0.0012967
g18225	-1.05201	3.34148	33.2352	8.16576e-09	3.41545e-07		g40352	2.4527	2.4527	3.73299	17.3861	3.05055e-05	0.000358568		g12522	2.24625	2.24625	3.76062	16.195	5.71438e-05	0.000598817
g05564	3.02846	2.42522	33.1923	8.34804e-09	3.4857e-07		g03451	2.45246	2.45246	4.87052	19.6575	9.26397e-06	0.000138618		g10232	2.52514	2.52514	3.7576	17.792	2.46422e-05	0.000302047
g01134	1.07492	6.66925	33.1818	8.3933e-09	3.4986e-07		g31962	2.45207	2.45207	2.70919	16.0266	6.24603e-05	0.000641279		g34873	2.06019	2.06019	3.75749	12.3117	0.000450137	0.0030858
g19041	1.8738	1.60256	33.1351	8.59737e-09	3.57753e-07		singleton_rep_c3482	2.44847	2.44847	2.22089	15.0676	0.00010373	0.000961208		g22556	3.55022	3.55022	3.75223	23.6582	1.15057e-06	2.51648e-05
g08719	1.18091	3.8327	33.1217	8.65682e-09	3.5952e-07		singleton_rep_c1854	2.44699	2.44699	3.56402	18.5394	1.66432e-05	0.000221149		g19129	2.87743	2.87743	3.74902	50.0975	1.46294e-12	1.35925e-10
g06246	-1.03623	3.54718	33.1189	8.66937e-09	3.5952e-07		g11472	2.44535	2.44535	5.4613	55.1872	1.0958e-13	1.20702e-11		g38197	3.26984	3.26984	3.74359	15.8828	6.739e-05	0.000682678
g07972	1.03236	4.51211	32.9567	9.42357e-09	3.90133e-07		g05282	2.4438	2.4438	3.88122	17.3917	3.04157e-05	0.000357859		singleton_rep_c2621	3.79978	3.79978	3.74229	32.3425	1.29255e-08	5.21799e-07
g37252	1.77009	1.16913	32.8721	9.84263e-09	4.0679e-07		singleton_rep_c415	2.44104	2.44104	4.80391	20.7789	5.15476e-06	8.81815e-05		g12312	2.28277	2.28277	3.73768	17.6696	2.62794e-05	0.000318427
g02709	4.41997	5.43158	32.8426	9.99287e-09	4.12299e-07		g39103	2.43887	2.43887	3.08516	12.9533	0.000319353	0.00233594		g40352	2.4527	2.4527	3.73299	17.3861	3.05055e-05	0.000358568
g20552	0.988427	3.31247	32.8373	1.00204e-08	4.12734e-07		singleton_rep_c2330	2.43368	2.43368	4.77863	22.0269	2.68857e-06	5.10912e-05		g06955	2.71911	2.71911	3.72939	10.5839	0.00114079	0.00655266
g41054	4.37311	4.66796	32.8026	1.02009e-08	4.19461e-07		singleton_rep_c54	2.43247	2.43247	6.13228	15.5046	8.23039e-05	0.000800575		g08496	2.13028	2.13028	3.70045	16.332	5.31577e-05	0.000564334
g03606	1.47586	5.60798	32.7537	1.04606e-08	4.29415e-07		g36708	2.43238	2.43238	5.87453	16.4536	4.98547e-05	0.000537472		g12960	3.68105	3.68105	3.6985	19.9634	7.89384e-06	0.000123179
g15490	1.47883	1.83741	32.7233	1.06255e-08	4.35449e-07		g12321	2.43215	2.43215	7.40861	16.7328	4.30312e-05	0.0004778		g33326	3.59169	3.59169	3.69584	25.9385	3.5246e-07	9.23634e-06
g23445	2.06937	1.77154	32.7095	1.07011e-08	4.37809e-07		g22834	2.42893	2.42893	2.73101	12.2993	0.000453127	0.00310106		g40747	2.09038	2.09038	3.68971	11.8182	0.000586532	0.00382684
g24170	1.36497	2.78613	32.6986	1.07617e-08	4.39549e-07		g10084	2.42871	2.42871	1.57673	17.438	2.96832e-05	0.000351107		g21124	3.10303	3.10303	3.68218	19.3028	1.11542e-05	0.000159816
g29212	0.96345	2.72566	32.6484	1.10431e-08	4.5029e-07		g00251	2.42635	2.42635	5.78098	15.3265	9.04403e-05	0.000862692		g26910	2.99763	2.99763	3.67455	40.0086	2.52852e-10	1.54382e-08
g17575	1.75489	3.11531	32.5909	1.13745e-08	4.63027e-07		g05341	2.42583	2.42583	1.75176	15.9254	6.58869e-05	0.00067052		g12164	2.10183	2.10183	3.67076	16.6312	4.53978e-05	0.000497826
g17143	0.982527	3.63935	32.5735	1.14769e-08	4.66414e-07		g03334	2.42475	2.42475	4.28658	13.439	0.000246449	0.00191182		g36662	3.50022	3.50022	3.66156	19.7796	8.69041e-06	0.000132201
g13512	-1.39927	2.6143	32.5284	1.17463e-08	4.76567e-07		g40620	2.42193	2.42193	3.93645	15.221	9.56356e-05	0.000903048		g03820	3.69783	-3.69783	3.65694	44.5654	2.46007e-11	1.82023e-09
g31297	0.994268	3.52862	32.4271	1.23746e-08	5.01221e-07		singleton_rep_c3476	2.41951	2.41951	2.78062	39.7135	2.94081e-10	1.77293e-08		g32442	2.12056	2.12056	3.6447	15.4888	8.29949e-05	0.000805881
g17353	1.49837	3.31376	32.397	1.25678e-08	5.08202e-07		g01408	2.41467	2.41467	4.77437	19.0155	1.29663e-05	0.000181089		g08817	3.87146	3.87146	3.64457	166.721	3.84948e-38	4.932e-35
singleton_rep_c2621	3.79978	3.74229	32.3425	1.29255e-08	5.21799e-07		g07036	2.41333	2.41333	2.81173	14.3394	0.00015264	0.00130835		singleton_rep_c190	2.31706	2.31706	3.64022	13.4581	0.000243952	0.00189669
g39602	2.38795	4.38724	32.3205	1.30728e-08	5.26068e-07		g18690	2.41199	2.41199	3.16096	39.6171	3.0896e-10	1.85247e-08		g28748	2.94599	2.94599	3.62403	20.4643	6.07548e-06	0.0001002
g11854	3.38305	4.45602	32.3202	1.30744e-08	5.26068e-07		g34757	2.41065	2.41065	5.06514	19.7176	8.97686e-06	0.000136067		g23141	2.22254	2.22254	3.61978	18.8919	1.38338e-05	0.000190366
g20252	0.920925	3.52514	32.204	1.38806e-08	5.57582e-07		g05208	2.40844	2.40844	3.55961	16.1074	5.98508e-05	0.000619187		g11004	2.22704	2.22704	3.61821	17.9798	2.23263e-05	0.000279429
g01129	1.02925	4.33449	32.1687	1.41349e-08	5.66861e-07		g05982	2.40606	2.40606	2.04198	11.7596	0.000605292	0.00391823		g38010	3.59872	3.59872	3.61556	19.8562	8.34904e-06	0.000128715
g15524	-1.14765	3.2665	32.1644	1.41661e-08	5.67179e-07		g05409	2.40177	2.40177	2.61409	14.3428	0.00015236	0.00130741		g01986	4.34462	4.34462	3.61357	29.2828	6.25487e-08	2.04379e-06
g08535	1.00897	4.55885	32.142	1.43306e-08	5.72823e-07		g02976	2.40158	2.40158	4.86235	17.2726	3.23825e-05	0.000377171		g12793	3.11943	3.11943	3.60605	17.5578	2.78708e-05	0.000335479
g01234	-0.980095	4.76657	32.1246	1.44593e-08	5.77021e-07		g02736	2.40089	2.40089	2.04026	20.2168	6.91428e-06	0.000110328		g12061	2.66682	2.66682	3.60419	18.3832	1.80644e-05	0.000235912
g07560	1.65242	8.87954	32.1063	1.45961e-08	5.81527e-07		g00045	2.40003	2.40003	12.5502	16.6723	4.4424e-05	0.000490437		g22976	2.12605	2.12605	3.59049	11.4886	0.000700231	0.00441828
g26632	-1.52092	1.41266	32.0987	1.46538e-08	5.82872e-07		g26138	2.39938	2.39938	2.90993	19.2796	1.12907e-05	0.000161347		g23599	2.50804	2.50804	3.58723	16.4112	5.09819e-05	0.00054696
g07154	1.40391	2.59688	32.0552	1.49856e-08	5.95098e-07		g00350	2.39921	2.39921	5.58579	61.6563	4.0896e-15	5.38125e-13		g39085	3.05192	3.05192	3.58682	17.7784	2.48181e-05	0.000303897
g03432	4.04344	3.31135	32.0438	1.50732e-08	5.97601e-07		g01240	2.39686	2.39686	2.95263	12.5571	0.000394706	0.00278019		g11642	2.65322	2.65322	3.58679	45.8443	1.28035e-11	9.67933e-10
g10270	-1.06025	2.95797	32.0399	1.51035e-08	5.9783e-07		singleton_rep_c1755	2.39607	2.39607	5.33423	13.7574	0.000208	0.00166997		singleton_rep_c2578	2.01636	2.01636	3.57955	15.3414	8.9728e-05	0.00085724
g15133	1.07457	3.30108	32.0272	1.52027e-08	6.00777e-07		g11766	2.39416	2.39416	6.48048	15.3463	8.9496e-05	0.000856182		g28266	2.51288	2.51288	3.57495	15.8833	6.73694e-05	0.000682678
g29683	-1.84458	2.22822	31.9429	1.58772e-08	6.26415e-07		g10315	2.39346	2.39346	2.11162	16.3965	5.13813e-05	0.000550033		singleton_rep_c1854	2.44699	2.44699	3.56402	18.5394	1.66432e-05	0.000221149
singleton_rep_c2599	-1.31341	1.84464	31.8695	1.64883e-08	6.49475e-07		g09760	2.39325	2.39325	5.82094	16.8945	3.95164e-05	0.00044638		g05208	2.40844	2.40844	3.55961	16.1074	5.98508e-05	0.000619187
g01418	1.11287	4.37843	31.8412	1.67303e-08	6.57942e-07		g05713	2.39238	2.39238	10.248	87.8954	6.90087e-21	2.18166e-18		g12099	2.85576	2.85576	3.55226	17.9902	2.22044e-05	0.000278476
g14587	1.19981	8.89796	31.7955	1.71291e-08	6.72537e-07		g38744	2.39175	2.39175	4.71273	13.1568	0.000286481	0.00215241		singleton_rep_c1290	2.75206	2.75206	3.55185	84.7463	3.39211e-20	9.60164e-18
g15428	-1.6348	2.45481	31.7812	1.72551e-08	6.76395e-07		g39602	2.38795	2.38795	4.38724	32.3205	1.30728e-08	5.26068e-07		g10544	2.00902	-2.00902	3.55039	73.7701	8.77657e-18	1.70764e-15
singleton_rep_c2133	-1.11917	2.8626	31.7536	1.75025e-08	6.84989e-07		g12687	2.3878	2.3878	4.89125	15.8075	7.01223e-05	0.000704784		g11578	3.87411	3.87411	3.5439	261.914	6.56631e-59	1.59844e-55
g15347	-0.920393	3.84176	31.7385	1.76395e-08	6.8824e-07		g07204	2.38299	2.38299	2.86267	9.44808	0.00211371	0.0108341		g26700	2.13867	2.13867	3.53948	13.1356	0.000289742	0.00216997
g06281	-1.11572	3.06231	31.7382	1.76421e-08	6.8824e-07		g00056	2.3828	2.3828	9.32584	15.5636	7.97748e-05	0.00078053		g12655	3.1194	3.1194	3.53343	16.864	4.01565e-05	0.000451723
g07704	0.931601	3.9868	31.7164	1.78407e-08	6.94875e-07		g29043	2.38095	2.38095	6.06549	13.1667	0.000284975	0.00214175		g33518	2.50757	2.50757	3.5314	11.2164	0.000810776	0.00496521
g07837	1.27097	6.61399	31.7035	1.79595e-08	6.98384e-07		g12201	2.37975	2.37975	4.53431	17.1303	3.49011e-05	0.000401891		g39402	3.72516	3.72516	3.52789	25.9519	3.50028e-07	9.21161e-06
g20887	0.952798	3.92211	31.6827	1.81528e-08	7.04773e-07		g01477	2.37812	2.37812	8.31477	15.1257	0.000100583	0.000937043		g21269	2.53381	2.53381	3.52543	19.8182	8.51659e-06	0.000130537
g29369	-1.1814	2.88658	31.655	1.84142e-08	7.13783e-07		g06003	2.37774	2.37774	3.29381	13.2781	0.000268529	0.00204709		g34081	2.29915	2.29915	3.52315	14.5604	0.000135741	0.00118742
g08709	1.18934	3.58952	31.608	1.88652e-08	7.30103e-07		g00236	2.37704	2.37704	6.89517	16.1717	5.78524e-05	0.000604161		singleton_rep_c1933	2.97003	2.97003	3.51401	18.4112	1.78012e-05	0.000233226
g22006	1.1524	1.69637	31.6041	1.89034e-08	7.30421e-07		g10487	2.3753	2.3753	4.51523	17.5633	2.77894e-05	0.00033489		g00626	2.99051	2.99051	3.49914	18.5994	1.61273e-05	0.00021571
g41543	3.721	2.87879	31.5775	1.91634e-08	7.39293e-07		g02002	2.37493	2.37493	2.30453	14.7561	0.000122353	0.00109542		g01052	3.50049	3.50049	3.49903	21.5191	3.50323e-06	6.32782e-05
g19254	2.02375	1.70527	31.5623	1.93143e-08	7.43937e-07		g05995	2.37434	2.37434	3.9452	13.3865	0.000253441	0.00195423		g11305	2.13744	-2.13744	3.49238	99.8551	1.63968e-23	7.0026e-21
g09683	-1.03519	2.97999	31.5226	1.97132e-08	7.58103e-07		g24310	2.37311	2.37311	4.26062	89.0882	3.77593e-21	1.27663e-18		g40628	2.18766	2.18766	3.4906	16.7872	4.18145e-05	0.000467996
g14497	1.36866	6.37729	31.4942	2.00041e-08	7.68074e-07		g02729	2.37222	2.37222	4.89541	17.8227	2.42472e-05	0.000298256		g12032	2.07593	2.07593	3.48843	14.787	0.000120362	0.0010819
g35641	1.53887	1.77235	31.4772	2.01796e-08	7.73592e-07		singleton_rep_c719	2.37009	2.37009	4.9484	16.9639	3.80965e-05	0.000433154		g40500	2.89065	2.89065	3.47721	18.5455	1.65897e-05	0.000220921
g05697	-1.06979	3.48517	31.47	2.02542e-08	7.75232e-07		g03858	2.36975	2.36975	6.18521	76.4196	2.29362e-18	4.81324e-16		singleton_rep_c3002	3.42888	3.42888	3.4755	21.6019	3.35522e-06	6.12265e-05
g26436	-1.24936	3.277	31.3869	2.11405e-08	8.07886e-07		g01157	2.36894	2.36894	4.31741	24.4794	7.51102e-07	1.76487e-05		g07110	2.64256	2.64256	3.45832	12.6651	0.000372542	0.0026548
g12856	4.63704	8.25093	31.3623	2.14095e-08	8.16885e-07		g17382	2.36829	2.36829	1.72181	66.7856	3.02708e-16	4.66381e-14		g12723	2.52324	2.52324	3.44874	13.8434	0.000198694	0.0016155
g25097	0.996642	3.63079	31.3176	2.19086e-08	8.34617e-07		g36877	2.36771	2.36771	3.78803	17.1806	3.39896e-05	0.000393442		g02977	2.5137	2.5137	3.44805	17.1951	3.37306e-05	0.000391002
g18423	-1.17668	2.60084	31.3111	2.19814e-08	8.36083e-07		g01103	2.36713	2.36713	2.1562	12.2763	0.000458745	0.00313138		g01144	2.33449	2.33449	3.43964	16.1156	5.95909e-05	0.000617024
g06353	-1.39718	1.80308	31.3078	2.20195e-08	8.36226e-07		g00090	2.3669	2.3669	6.85435	14.3709	0.000150106	0.00129118		g02472	2.63861	2.63861	3.42655	16.4177	5.08087e-05	0.000545824
g35184	1.49308	3.10984	31.2977	2.21347e-08	8.3929e-07		g07353	2.36663	2.36663	5.74003	26.2839	2.94731e-07	7.97181e-06		g04720	3.52635	3.52635	3.41944	24.6931	6.7226e-07	1.59969e-05
g14517	-0.852136	4.8399	31.286	2.22676e-08	8.43016e-07		singleton_rep_c3242	2.36637	2.36637	2.40121	20.741	5.25775e-06	8.96284e-05		g04263	2.9391	2.9391	3.41921	18.2556	1.93156e-05	0.000248387
singleton_rep_c909	5.76753	5.83768	31.2766	2.23762e-08	8.45814e-07		g03148	2.36626	2.36626	2.75708	14.4219	0.000146092	0.00126514		g00505	2.15011	2.15011	3.41639	20.9499	4.71463e-06	8.18021e-05
g28934	1.46	1.92295	31.2677	2.24786e-08	8.48367e-07		g15569	2.36539	2.36539	2.99087	6.96809	0.00829762	0.0322769		g36821	3.50653	3.50653	3.41311	18.565	1.64208e-05	0.000219151
g23211	1.37359	2.9501	31.2626	2.25376e-08	8.49276e-07		g16749	2.36415	2.36415	4.62582	17.5035	2.86779e-05	0.000342545		g04367	3.19083	3.19083	3.40092	20.4273	6.19385e-06	0.000101465
g32285	-1.44988	1.58153	31.1997	2.32804e-08	8.75911e-07		g04749	2.36109	2.36109	1.88743	49.7569	1.74024e-12	1.59859e-10		g31819	2.25469	2.25469	3.39777	14.0367	0.000179278	0.00148542
g15536	-1.17608	4.39914	31.1864	2.34403e-08	8.80567e-07		g18517	2.36032	2.36032	5.25789	132.101	1.42216e-30	9.89134e-28		g04335	3.32678	3.32678	3.3829	20.5433	5.82968e-06	9.71334e-05
g03034	-1.14209	3.2124	31.1533	2.38431e-08	8.94316e-07		singleton_rep_c736	2.359	2.359	8.72743	15.9061	6.65622e-05	0.000676262		g02457	2.90624	2.90624	3.38169	17.8261	2.42036e-05	0.00029787
g18815	-1.14487	5.36256	31.1462	2.39309e-08	8.96229e-07		singleton_rep_c658	2.3584	-2.3584	6.31889	7.76403	0.0053297	0.0227482		g32542	2.16946	2.16946	3.38128	15.3773	8.80394e-05	0.000845755
g16351	0.991987	4.96795	31.1379	2.40328e-08	8.98663e-07		g11269	2.35471	2.35471	7.10313	16.7422	4.28179e-05	0.000476379		g22369	2.30327	2.30327	3.37778	19.7787	8.69463e-06	0.000132201
g15233	0.845449	5.42976	31.0966	2.45495e-08	9.16579e-07		g28589	2.35451	2.35451	2.40407	8.53587	0.00348215	0.0161952		g32369	2.98846	2.98846	3.37084	19.4024	1.05873e-05	0.000153775
g16278	1.11746	4.50442	31.083	2.47227e-08	9.21631e-07		g00146	2.35399	2.35399	6.74572	16.7982	4.15722e-05	0.000465712		g06360	2.78187	2.78187	3.36678	41.2464	1.34197e-10	8.87707e-09
g16754	-1.31438	3.30071	31.0743	2.48341e-08	9.24369e-07		g04673	2.34794	2.34794	1.91612	17.5822	2.75157e-05	0.000332085		g02719	2.46571	2.46571	3.35034	14.905	0.000113061	0.00103003
g07326	1.53528	2.43457	31.0055	2.57297e-08	9.5624e-07		g08117	2.34584	2.34584	2.97476	13.4945	0.00023926	0.00186796		g40495	2.70376	2.70376	3.34848	18.9046	1.37422e-05	0.000189534
g01912	1.56268	8.45207	30.9731	2.61631e-08	9.70865e-07		g04894	2.34493	2.34493	6.22803	16.2401	5.57994e-05	0.000586496		g12691	2.17878	2.17878	3.34325	17.1781	3.4033e-05	0.000393705
g28146	-1.71102	1.89583	30.9562	2.63917e-08	9.77859e-07		g05259	2.34441	2.34441	2.46288	24.0052	9.60759e-07	2.15357e-05		g11840	3.67818	3.67818	3.34198	63.2439	1.82633e-15	2.52604e-13
g10086	0.856409	4.78225	30.9189	2.69034e-08	9.95302e-07		g24065	2.3426	2.3426	2.16858	95.8766	1.22275e-22	4.80087e-20		singleton_rep_c2673	2.31162	2.31162	3.32422	15.1	0.000101966	0.000946281
g01728	1.33756	3.08521	30.9003	2.71633e-08	1.00339e-06		g10298	2.34211	2.34211	2.39749	11.3349	0.000760648	0.00471637		g25640	2.69009	2.69009	3.32133	17.0692	3.60423e-05	0.000414052
g00875	1.2813	4.21489	30.8724	2.7556e-08	1.01636e-06		g26573	2.34155	2.34155	1.86262	13.8116	0.000202087	0.00163436		g18789	2.17092	2.17092	3.31347	61.9672	3.49233e-15	4.6969e-13
g17670	1.28554	2.09036	30.8372	2.80607e-08	1.03341e-06		singleton_rep_c1247	2.33788	2.33788	2.16662	11.3985	0.000735033	0.00458853		g03432	4.04344	4.04344	3.31135	32.0438	1.50732e-08	5.97601e-07
g11526	1.09816	2.63234	30.8204	2.83051e-08	1.04083e-06		g30079	2.3365	2.3365	4.24583	15.908	6.6497e-05	0.000675882		g07200	2.55815	2.55815	3.29958	13.5155	0.000236607	0.001852
g05983	1.60168	5.70734	30.7993	2.86138e-08	1.05041e-06		g11892	2.33615	2.33615	1.81491	8.66892	0.00323683	0.0153386		g20755	2.81044	2.81044	3.29737	106.452	5.87036e-25	2.85804e-22
g29287	-1.25239	2.59117	30.7967	2.86519e-08	1.05041e-06		g11899	2.33569	2.33569	5.82863	19.7068	9.02773e-06	0.000136583		g06003	2.37774	2.37774	3.29381	13.2781	0.000268529	0.00204709
g11015	-1.87204	2.46554	30.7851	2.88246e-08	1.05516e-06		g00373	2.33504	2.33504	6.53212	17.4446	2.95798e-05	0.000350394		g14065	3.70039	3.70039	3.28319	24.36	7.99122e-07	1.8562e-05
g29739	2.21111	4.22942	30.7793	2.891e-08	1.05669e-06		g01144	2.33449	2.33449	3.43964	16.1156	5.95909e-05	0.000617024		g11170	2.64842	2.64842	3.28123	19.7561	8.798e-06	0.000133606
g37398	1.44954	3.04783	30.7357	2.9567e-08	1.07909e-06		g02014	2.33335	2.33335	2.42719	19.9356	8.00949e-06	0.000124505		g34740	2.15058	2.15058	3.28026	13.0396	0.000304981	0.00225521
g33312	3.38523	2.24971	30.7285	2.96776e-08	1.0815e-06		g02449	2.33057	2.33057	7.17612	17.3204	3.15777e-05	0.000368856		g25682	2.556	2.556	3.27892	12.9135	0.000326224	0.00237763
g02446	1.33138	3.49321	30.7169	2.98547e-08	1.08633e-06		g21928	2.32942	2.32942	5.03795	14.5905	0.000133588	0.00117398		g32485	3.15498	3.15498	3.27216	21.3497	3.82676e-06	6.83955e-05
g36927	2.95685	1.55857	30.7073	3.00029e-08	1.09009e-06		g26430	2.32619	2.32619	1.828	10.3477	0.00129638	0.00728478		g40970	3.61362	3.61362	3.26564	23.5291	1.2304e-06	2.66474e-05
g26828	-1.04092	4.16036	30.6996	3.01227e-08	1.09281e-06		g27413	2.3259	2.3259	4.86299	13.3679	0.000255974	0.00196815		g32890	3.02778	3.02778	3.25085	14.7643	0.000121821	0.00109146
g20212	-0.871005	4.10556	30.6812	3.04097e-08	1.10158e-06		g24005	2.32244	2.32244	1.17285	37.677	8.34819e-10	4.53616e-08		g14153	3.12095	3.12095	3.25035	14.8556	0.000116065	0.0010515
singleton_rep_c157	1.96156	1.14267	30.6564	3.08014e-08	1.11411e-06		g24913	2.32132	2.32132	2.94281	24.5855	7.10842e-07	1.68163e-05		g35155	3.09969	3.09969	3.24508	18.1001	2.09587e-05	0.000266283
g20097	-1.91028	2.815	30.6533	3.08498e-08	1.11421e-06		g08614	2.32045	2.32045	1.86486	63.5249	1.58353e-15	2.21539e-13		g02870	2.4606	2.4606	3.23959	14.6125	0.000132037	0.00116245
g26318	0.958986	4.33853	30.555	3.24542e-08	1.17042e-06		g37746	2.31865	2.31865	4.31272	13.7928	0.000204121	0.00164643		g32710	2.15614	2.15614	3.23927	14.0633	0.000176763	0.00146908
g00273	-1.16029	6.02353	30.5342	3.28034e-08	1.18126e-06		singleton_rep_c190	2.31706	2.31706	3.64022	13.4581	0.000243952	0.00189669		g11981	2.81117	2.81117	3.23563	16.0508	6.16646e-05	0.000634715
singleton_rep_c2948	1.96591	2.46315	30.5129	3.31652e-08	1.19151e-06		g21183	2.31563	2.31563	3.99811	18.4486	1.74551e-05	0.000229641		g10469	2.82369	2.82369	3.23463	116.94	2.95812e-27	1.71451e-24
g07620	-0.821262	5.51605	30.5117	3.31858e-08	1.19151e-06		g12551	2.31474	2.31474	8.63038	21.3483	3.82967e-06	6.83974e-05		g26807	2.11587	2.11587	3.23185	10.0747	0.00150321	0.00822489
g21856	-1.4145	2.2647	30.4569	3.41364e-08	1.22383e-06		singleton_rep_c2673	2.31162	2.31162	3.32422	15.1	0.000101966	0.000946281		g02434	3.14964	3.14964	3.22742	17.4964	2.87852e-05	0.000343153
g23965	0.963859	3.26856	30.4479	3.42952e-08	1.22772e-06		g33096	2.30954	2.30954	2.72066	15.2172	9.5827e-05	0.000904504		g08836	2.03468	-2.03468	3.22351	16.7334	4.30178e-05	0.0004778
g17011	1.30988	2.41265	30.4358	3.45109e-08	1.23362e-06		g03901	2.30746	2.30746	5.93686	14.4448	0.000144326	0.00125416		g22867	2.27852	2.27852	3.21794	20.4617	6.08356e-06	0.00010025
g40469	1.60518	1.45869	30.4225	3.47478e-08	1.24027e-06		g02526	2.30742	2.30742	6.1154	13.0511	0.000303111	0.00224479		g02245	3.06149	3.06149	3.21426	27.3084	1.73455e-07	5.06285e-06
g00118	-0.994741	6.6939	30.3973	3.5201e-08	1.25461e-06		g00682	2.30456	2.30456	5.06944	17.148	3.45769e-05	0.000399358		singleton_rep_c1869	2.89269	2.89269	3.19808	15.6914	7.45643e-05	0.000739055
g15685	1.48476	4.91267	30.3804	3.55101e-08	1.26378e-06		g01269	2.30434	2.30434	5.41949	14.5642	0.000135464	0.00118732		g06004	2.5137	2.5137	3.19195	14.4347	0.000145106	0.00125832
g01551	1.53073	3.97717	30.3763	3.55858e-08	1.26462e-06		g22369	2.30327	2.30327	3.37778	19.7787	8.69463e-06	0.000132201		g10949	2.22137	2.22137	3.19194	70.3228	5.03534e-17	8.57169e-15
g08519	2.89921	3.97601	30.2974	3.70631e-08	1.3152e-06		g01630	2.30261	2.30261	5.03857	14.069	0.000176222	0.00146509		g10394	2.46375	2.46375	3.18572	16.4155	5.08687e-05	0.000546227
g27551	1.45466	1.4115	30.2878	3.72457e-08	1.31976e-06		g00498	2.30223	2.30223	4.6015	17.1178	3.51306e-05	0.000404342		g18690	2.41199	2.41199	3.16096	39.6171	3.0896e-10	1.85247e-08
g18840	1.40898	4.03579	30.2512	3.7956e-08	1.34297e-06		singleton_rep_c949	2.30105	2.30105	4.09383	15.918	6.61468e-05	0.000672603		g40629	2.60093	2.60093	3.16005	17.3959	3.03474e-05	0.000357228
g06601	-0.955559	7.03538	30.235	3.8273e-08	1.35222e-06		g12968	2.3009	2.3009	3.06475	12.9433	0.000321068	0.00234426		singleton_rep_c2286	2.21227	2.21227	3.13398	10.0011	0.0015645	0.00850674
g41013	2.20755	2.9807	30.1707	3.95635e-08	1.39503e-06		g00383	2.30081	2.30081	2.9229	16.0918	6.03433e-05	0.000623488		g00356	3.79737	3.79737	3.12979	24.5725	7.1566e-07	1.69139e-05
g14752	-0.971602	4.5501	30.169	3.95994e-08	1.39503e-06		g00073	2.29948	2.29948	9.30701	17.4387	2.96724e-05	0.000351107		g01745	6.81756	6.81756	3.12783	60.1767	8.6712e-15	1.09939e-12
g27952	2.21716	1.58502	30.1616	3.97511e-08	1.39836e-06		g34081	2.29915	2.29915	3.52315	14.5604	0.000135741	0.00118742		g41469	3.97234	3.97234	3.12381	24.3032	8.23026e-07	1.90341e-05
g14487	-1.00792	6.29073	30.1179	4.0656e-08	1.42812e-06		g15699	2.29738	2.29738	6.24379	163.105	2.37325e-37	2.75105e-34		g13841	2.14259	2.14259	3.12127	15.6535	7.6072e-05	0.000750332
g30745	4.72257	5.15309	30.1086	4.08525e-08	1.43296e-06		g37608	2.29734	2.29734	6.55949	13.5808	0.000228512	0.00180115		g39276	2.96936	2.96936	3.12059	19.4816	1.01571e-05	0.000149218
g15987	1.13241	7.60236	30.0833	4.13872e-08	1.44962e-06		g03453	2.29549	2.29549	3.77908	15.9688	6.4396e-05	0.000657271		g20706	2.69943	2.69943	3.11538	26.6634	2.42168e-07	6.68378e-06
g06275	1.57971	4.53256	30.0776	4.15099e-08	1.45183e-06		g14125	2.29499	2.29499	7.39712	21.1652	4.21345e-06	7.43255e-05		g20170	2.2202	2.2202	3.11158	44.2348	2.91255e-11	2.12914e-09
g33421	1.70097	1.4252	30.0703	4.16667e-08	1.45523e-06		g00188	2.29458	2.29458	9.39119	14.2797	0.000157556	0.00134198		g05146	2.10306	2.10306	3.10794	11.4689	0.000707719	0.00445168
g09186	-0.802122	4.45243	30.0414	4.22929e-08	1.47498e-06		g36370	2.29236	2.29236	2.73827	13.1242	0.000291498	0.00217919		singleton_rep_c1833	3.50175	3.50175	3.10261	24.4003	7.82549e-07	1.81944e-05
g01529	-0.85877	4.13333	30.0335	4.24645e-08	1.47885e-06		g11609	2.29217	2.29217	6.75748	19.4445	1.03567e-05	0.000151411		g33692	2.04822	2.04822	3.09024	12.0541	0.000516794	0.0034586
g00837	3.67048	3.97377	30.028	4.2585e-08	1.48092e-06		g01476	2.29192	2.29192	2.71576	14.2027	0.000164138	0.00138785		singleton_rep_c2050	3.04496	3.04496	3.08907	13.1899	0.000281459	0.00212123
g23235	-0.861929	5.31308	30.023	4.26947e-08	1.48262e-06		g02861	2.29189	2.29189	2.84651	52.8317	3.63394e-13	3.76429e-11		g24791	2.53208	2.53208	3.08845	81.1635	2.07791e-19	5.00819e-17
g18832	-1.27359	1.97889	29.9488	4.43614e-08	1.5383e-06		g01256	2.29185	2.29185	2.77678	19.2399	1.1528e-05	0.000163917		g04384	2.5798	2.5798	3.08791	16.3771	5.19089e-05	0.000554272
g23478	1.00712	3.04198	29.8904	4.5718e-08	1.58309e-06		g28252	2.29121	2.29121	7.71704	16.0016	6.32888e-05	0.000648144		g30109	2.0343	2.0343	3.08555	83.6317	5.96104e-20	1.51156e-17
g08745	-0.884631	4.77811	29.884	4.58694e-08	1.58608e-06		g00634	2.28937	2.28937	7.67498	14.9694	0.000109267	0.00100109		g39103	2.43887	2.43887	3.08516	12.9533	0.000319353	0.00233594
g14558	-1.17422	4.35404	29.8775	4.6022e-08	1.5891e-06		singleton_rep_c1909	2.28518	2.28518	2.24502	13.2178	0.000277305	0.00209771		g32283	2.1896	2.1896	3.08124	54.8089	1.32836e-13	1.44359e-11
g31608	1.55323	2.24115	29.8747	4.6089e-08	1.58916e-06		singleton_rep_c219	2.28512	2.28512	4.83653	17.793	2.46288e-05	0.000302035		singleton_rep_c450	2.1934	2.1934	3.07214	10.9905	0.0009158	0.0054837
g06904	-1.00087	3.7594	29.8628	4.63733e-08	1.5967e-06		g12312	2.28277	2.28277	3.73768	17.6696	2.62794e-05	0.000318427		g13422	2.10181	2.10181	3.07212	18.176	2.01404e-05	0.000257488
g16029	-0.89502	5.26169	29.858	4.64886e-08	1.59841e-06		singleton_rep_c721	2.28226	2.28226	2.97001	22.0168	2.7028e-06	5.12816e-05		g12192	3.48015	3.48015	3.06938	20.6108	5.62768e-06	9.43489e-05
g08467	0.900166	5.54269	29.8417	4.68808e-08	1.60962e-06		g01960	2.28172	2.28172	4.33928	14.1355	0.000170099	0.00142391		g35280	2.8658	2.8658	3.06578	18.342	1.8459e-05	0.000240422
g12548	1.5804	2.4194	29.8345	4.70554e-08	1.61334e-06		g33024	2.27986	-2.27986	1.75633	57.2903	3.76003e-14	4.37944e-12		g12968	2.3009	2.3009	3.06475	12.9433	0.000321068	0.00234426
g31316	2.55712	1.79569	29.8202	4.74017e-08	1.62292e-06		g22867	2.27852	2.27852	3.21794	20.4617	6.08356e-06	0.00010025		g27780	2.96311	2.96311	3.06083	20.8801	4.88951e-06	8.43805e-05
g07268	5.03507	4.70303	29.8062	4.77454e-08	1.6324e-06		g31254	2.27119	2.27119	1.80671	65.9411	4.64613e-16	7.02488e-14		singleton_rep_c2056	2.02546	2.02546	3.05908	14.3438	0.000152284	0.00130741
g23847	1.67599	3.79045	29.7829	4.83227e-08	1.64982e-06		g24951	2.2697	2.2697	2.64042	15.1327	0.000100214	0.000934676		g35631	2.67916	2.67916	3.04155	14.706	0.000125647	0.00111874
g37156	-1.42399	3.5064	29.7765	4.84835e-08	1.65299e-06		g10094	2.26845	2.26845	3.97265	19.5467	9.81724e-06	0.000145454		g34379	3.21414	3.21414	3.03913	20.1118	7.30459e-06	0.000115315
g30365	5.00061	5.68346	29.7734	4.85609e-08	1.65331e-06		g17169	2.26796	2.26796	5.14479	71.6613	2.55494e-17	4.60703e-15		g39957	2.14865	2.14865	3.01216	12.0809	0.000509407	0.00342083
g17466	-1.12273	3.99961	29.7668	4.87278e-08	1.65668e-06		g19850	2.26654	2.26654	2.88815	29.4303	5.7964e-08	1.91975e-06		g14330	2.0671	2.0671	3.00678	12.7021	0.000365235	0.00261114
g18655	-1.10911	2.21208	29.7407	4.93875e-08	1.67676e-06		g28775	2.26582	2.26582	5.8156	17.5473	2.80244e-05	0.000336888		singleton_rep_c2717	3.38684	3.38684	3.00598	16.1532	5.84208e-05	0.000608271
g31670	1.42396	2.89165	29.7318	4.96135e-08	1.68209e-06		g01880	2.26465	2.26465	6.16291	15.2752	9.29266e-05	0.000881572		g09358	2.95144	2.95144	2.99915	15.6737	7.52636e-05	0.000744168
g09454	0.903433	4.39781	29.6826	5.08884e-08	1.72291e-06		g04667	2.2645	2.2645	4.84833	16.5514	4.73487e-05	0.000515479		g10428	2.18543	2.18543	2.99388	56.7703	4.89802e-14	5.58423e-12
g24430	2.57535	1.40935	29.6796	5.09677e-08	1.7232e-06		g04365	2.26044	2.26044	2.86959	15.3015	9.16459e-05	0.0008718		g15569	2.36539	2.36539	2.99087	6.96809	0.00829762	0.0322769
g01485	1.47327	10.0127	29.6576	5.15496e-08	1.74046e-06		singleton_rep_c3049	2.25915	2.25915	3.86832	12.9293	0.00032348	0.00235974		g21115	2.52956	2.52956	2.98796	16.6311	4.54e-05	0.000497826
g22391	1.86654	1.35868	29.6534	5.1662e-08	1.74184e-06		singleton_rep_c994	2.25724	2.25724	2.72599	13.9995	0.000182857	0.00151096		g39929	2.07606	2.07606	2.98486	11.6766	0.000632908	0.004063
g19472	-1.04117	3.21584	29.6427	5.1947e-08	1.74903e-06		g02778	2.25659	2.25659	7.90724	16.925	3.88858e-05	0.00044084		g41013	2.20755	2.20755	2.9807	30.1707	3.95635e-08	1.39503e-06
g03004	1.3733	6.08276	29.6337	5.21896e-08	1.75477e-06		g31819	2.25469	2.25469	3.39777	14.0367	0.000179278	0.00148542		g01764	2.2044	2.2044	2.98039	14.2313	0.000161662	0.00137072
g19963	-1.34334	1.94562	29.6077	5.2894e-08	1.776e-06		g17425	2.25379	2.25379	2.91778	25.6617	4.06829e-07	1.04247e-05		g31179	2.57198	2.57198	2.97691	16.1667	5.80035e-05	0.00060548
g04784	-0.97023	5.48394	29.5946	5.32527e-08	1.78558e-06		g29913	2.25306	2.25306	3.96278	34.2436	4.8626e-09	2.12896e-07		singleton_rep_c2224	2.64836	2.64836	2.97541	15.4996	8.25247e-05	0.000801955
g10012	1.33687	1.87559	29.5851	5.35153e-08	1.79191e-06		g36943	2.25126	2.25126	4.29699	14.5343	0.000137629	0.00120168		g08117	2.34584	2.34584	2.97476	13.4945	0.00023926	0.00186796
g07728	-0.907917	5.44969	29.5715	5.38908e-08	1.80201e-06		singleton_rep_c1054	2.25002	2.25002	1.59554	23.1836	1.47244e-06	3.08731e-05		singleton_rep_c721	2.28226	2.28226	2.97001	22.0168	2.7028e-06	5.12816e-05
singleton_rep_c3375	3.88851	5.81398	29.5526	5.44188e-08	1.81717e-06		g37393	2.24953	2.24953	6.42165	15.9875	6.37611e-05	0.000652707		g01240	2.39686	2.39686	2.95263	12.5571	0.000394706	0.00278019
g31693	-1.23208	1.71356	29.5379	5.48341e-08	1.82853e-06		g02183	2.24897	2.24897	2.36983	17.9399	2.27987e-05	0.000283882		g31413	3.38327	3.38327	2.94998	18.4308	1.7619e-05	0.000231462
g22568	-1.62774	5.13665	29.5314	5.50186e-08	1.83217e-06		g01783	2.24679	2.24679	4.15658	28.4709	9.51197e-08	2.96479e-06		g24913	2.32132	2.32132	2.94281	24.5855	7.10842e-07	1.68163e-05
g15844	1.70635	3.32782	29.4765	5.65974e-08	1.88177e-06		g12522	2.24625	2.24625	3.76062	16.195	5.71438e-05	0.000598817		g10449	3.32253	3.32253	2.93912	23.48	1.26216e-06	2.71661e-05
g09301	1.14571	5.07681	29.4743	5.66625e-08	1.88177e-06		g11536	2.2413	2.2413	5.96436	16.5451	4.75077e-05	0.000516747		g07482	2.10473	2.10473	2.93817	11.3246	0.00076486	0.00473578
g22174	0.848156	4.76054	29.4643	5.69559e-08	1.88893e-06		singleton_rep_c59	2.24109	2.24109	2.5072	14.6782	0.000127515	0.00113165		g05207	2.67266	2.67266	2.92941	13.9415	0.000188593	0.00154733
g19850	2.26654	2.88815	29.4303	5.7964e-08	1.91975e-06		g31055	2.24075	2.24075	2.6728	12.01	0.000529145	0.00352753		g12587	3.39229	3.39229	2.92832	15.2649	9.34344e-05	0.000886043
g25734	-0.989441	5.33176	29.4191	5.82994e-08	1.92824e-06		g16770	2.2397	2.2397	6.66658	83.1864	7.4671e-20	1.87393e-17		g00383	2.30081	2.30081	2.9229	16.0918	6.03433e-05	0.000623488
g15193	-0.939468	5.32047	29.4115	5.85288e-08	1.93222e-06		g39981	2.23918	2.23918	1.768	21.5981	3.36191e-06	6.13025e-05		g21753	2.47279	2.47279	2.92094	14.6442	0.000129834	0.00114678
g22011	1.17881	2.12833	29.4099	5.85786e-08	1.93222e-06		g40544	2.23705	2.23705	2.62184	15.0215	0.000106291	0.00097787		g01409	2.50168	2.50168	2.91869	12.7889	0.000348673	0.0025082
g16411	-1.08364	4.67774	29.3613	6.00646e-08	1.97856e-06		g39419	2.23376	2.23376	2.78363	18.9844	1.31791e-05	0.00018343		g17425	2.25379	2.25379	2.91778	25.6617	4.06829e-07	1.04247e-05
g17702	1.08877	3.32034	29.3401	6.07275e-08	1.99463e-06		g24011	2.23232	2.23232	2.80355	12.4583	0.000416139	0.00290427		g39252	3.28183	3.28183	2.91491	18.6756	1.5495e-05	0.000208779
g06553	1.55932	4.79429	29.3397	6.0738e-08	1.99463e-06		g02912	2.22987	2.22987	6.03569	14.1564	0.000168225	0.00141109		g26138	2.39938	2.39938	2.90993	19.2796	1.12907e-05	0.000161347
g17897	-1.32878	2.60606	29.3378	6.07985e-08	1.99463e-06		g02620	2.22746	2.22746	2.31436	27.7275	1.3966e-07	4.18174e-06		g15187	2.7152	2.7152	2.90006	50.9586	9.4336e-13	9.18569e-11
g28096	-1.21412	2.49686	29.2906	6.22973e-08	2.04105e-06		g11004	2.22704	2.22704	3.61821	17.9798	2.23263e-05	0.000279429		g40346	2.77435	2.77435	2.88938	16.9217	3.89532e-05	0.000441246
g17647	-1.15787	2.58823	29.2842	6.25039e-08	2.04379e-06		g23141	2.22254	2.22254	3.61978	18.8919	1.38338e-05	0.000190366		g19850	2.26654	2.26654	2.88815	29.4303	5.7964e-08	1.91975e-06
g01986	4.34462	3.61357	29.2828	6.25487e-08	2.04379e-06		g37027	2.22138	2.22138	1.86377	11.3984	0.000735081	0.00458853		g34186	2.88661	2.88661	2.886	20.4689	6.06093e-06	0.000100028
g09884	1.06174	3.42452	29.2647	6.31361e-08	2.05546e-06		g10949	2.22137	2.22137	3.19194	70.3228	5.03534e-17	8.57169e-15		g28141	2.63289	2.63289	2.88399	13.8086	0.000202404	0.00163583
g30955	-1.55455	2.74737	29.2645	6.3142e-08	2.05546e-06		g00296	2.22029	2.22029	5.36691	13.8214	0.000201029	0.00163013		g41543	3.721	3.721	2.87879	31.5775	1.91634e-08	7.39293e-07
g03215	-1.02584	4.69201	29.264	6.31591e-08	2.05546e-06		g20170	2.2202	2.2202	3.11158	44.2348	2.91255e-11	2.12914e-09		g04365	2.26044	2.26044	2.86959	15.3015	9.16459e-05	0.0008718
g06782	-1.26809	2.30178	29.1878	6.56931e-08	2.13507e-06		g27952	2.21716	2.21716	1.58502	30.1616	3.97511e-08	1.39836e-06		g12542	3.27791	3.27791	2.86852	17.6986	2.58816e-05	0.000314546
g35493	-1.43856	1.34763	29.1654	6.6457e-08	2.15702e-06		g10594	2.21713	2.21713	2.82345	17.2364	3.3005e-05	0.000383504		g07204	2.38299	2.38299	2.86267	9.44808	0.00211371	0.0108341
g02224	0.967437	6.04672	29.1088	6.84249e-08	2.21793e-06		g00562	2.21601	2.21601	4.69991	12.7762	0.000351059	0.00252212		g41418	5.5042	5.5042	2.85745	98.3767	3.45901e-23	1.45177e-20
singleton_rep_c2477	-1.41829	1.1289	29.0757	6.96034e-08	2.25313e-06		g05386	2.21353	2.21353	5.14336	17.2622	3.25603e-05	0.00037888		g16099	2.01375	2.01375	2.85441	19.3669	1.07863e-05	0.000155735
g21393	1.0345	2.57671	29.0658	6.99598e-08	2.26166e-06		singleton_rep_c2286	2.21227	2.21227	3.13398	10.0011	0.0015645	0.00850674		g39806	3.11823	3.11823	2.84724	20.5517	5.80419e-06	9.68716e-05
g33319	-1.31059	2.07216	29.0409	7.08657e-08	2.28791e-06		g29739	2.21111	2.21111	4.22942	30.7793	2.891e-08	1.05669e-06		g02861	2.29189	2.29189	2.84651	52.8317	3.63394e-13	3.76429e-11
g00917	0.979858	3.94012	29.0282	7.13314e-08	2.29989e-06		g32337	2.21091	2.21091	3.84603	12.1031	0.00050339	0.00338228		g30052	2.05002	2.05002	2.83491	12.0854	0.000508172	0.00341347
g05024	-1.03455	5.08549	28.9856	7.29165e-08	2.34789e-06		g13761	2.21087	2.21087	2.63924	11.9051	0.000559795	0.00368698		g01346	3.26194	3.26194	2.83439	41.5389	1.1555e-10	7.79181e-09
g00867	-0.964845	5.09461	28.9425	7.45599e-08	2.39764e-06		g00701	2.20839	2.20839	6.15809	19.4172	1.05058e-05	0.000153047		g10594	2.21713	2.21713	2.82345	17.2364	3.3005e-05	0.000383504
g04450	-0.761972	4.23527	28.9133	7.56924e-08	2.43084e-06		g24217	2.20828	2.20828	2.02422	47.449	5.64545e-12	4.75526e-10		g12077	2.64309	2.64309	2.82006	16.8732	3.99613e-05	0.000450061
g03911	-0.857067	4.52779	28.9073	7.59273e-08	2.43517e-06		g41013	2.20755	2.20755	2.9807	30.1707	3.95635e-08	1.39503e-06		g07036	2.41333	2.41333	2.81173	14.3394	0.00015264	0.00130835
g02344	-1.063	2.70038	28.8662	7.75562e-08	2.48415e-06		g23216	2.20515	2.20515	3.88929	72.947	1.33175e-17	2.49376e-15		g00727	2.12081	2.12081	2.80655	22.9666	1.64845e-06	3.38634e-05
g01979	1.28196	7.27749	28.8583	7.78726e-08	2.48995e-06		g01764	2.2044	2.2044	2.98039	14.2313	0.000161662	0.00137072		g24011	2.23232	2.23232	2.80355	12.4583	0.000416139	0.00290427
g08102	0.852369	4.80307	28.8565	7.79419e-08	2.48995e-06		g35915	2.20306	2.20306	7.99335	14.7929	0.000119987	0.00108004		g26954	2.76638	2.76638	2.79989	15.6864	7.47609e-05	0.0007404
g14340	1.60456	2.63859	28.8439	7.84535e-08	2.50301e-06		g28528	2.20273	2.20273	2.03051	12.1315	0.000495761	0.00334117		g28477	2.01803	2.01803	2.7932	10.5587	0.00115642	0.00663462
g05332	-1.59303	3.00524	28.8266	7.91545e-08	2.52207e-06		g40380	2.20245	2.20245	2.47256	13.9725	0.000185506	0.00152663		g09719	3.35898	3.35898	2.78871	34.3487	4.60703e-09	2.04279e-07
g05516	1.36392	3.39902	28.8149	7.96349e-08	2.53405e-06		g01975	2.20234	2.20234	6.43457	13.5924	0.000227097	0.00179411		g39419	2.23376	2.23376	2.78363	18.9844	1.31791e-05	0.00018343
g15407	1.36503	3.03791	28.8103	7.98268e-08	2.53685e-06		singleton_rep_c1748	2.20093	2.20093	6.64509	15.0378	0.000105377	0.000972007		singleton_rep_c3476	2.41951	2.41951	2.78062	39.7135	2.94081e-10	1.77293e-08
g30588	-1.52724	1.64292	28.7956	8.04339e-08	2.5528e-06		g14432	2.2004	2.2004	7.19107	78.2969	8.8661e-19	1.94439e-16		g01256	2.29185	2.29185	2.77678	19.2399	1.1528e-05	0.000163917
g16942	-1.15232	3.1473	28.7911	8.06208e-08	2.55541e-06		g04240	2.19812	2.19812	7.83167	16.0144	6.28623e-05	0.000644511		g37000	2.53452	2.53452	2.77656	13.1791	0.000283092	0.00212971
g00691	-0.872207	6.31266	28.6904	8.49234e-08	2.68828e-06		g01083	2.19735	2.19735	7.60916	14.3343	0.000153048	0.00131092		g17433	2.92038	2.92038	2.76366	13.9386	0.000188878	0.00154914
g04191	-0.895936	4.62848	28.6605	8.62456e-08	2.72659e-06		g36215	2.19438	-2.19438	3.9908	6.1847	0.0128859	0.0455735		g03148	2.36626	2.36626	2.75708	14.4219	0.000146092	0.00126514
g21816	-0.977279	3.67014	28.6399	8.71659e-08	2.75211e-06		g29349	2.19399	2.19399	4.2424	107.877	2.86052e-25	1.51378e-22		g20052	2.98615	2.98615	2.73924	50.867	9.88401e-13	9.55838e-11
g28683	-1.96166	2.36636	28.6271	8.7746e-08	2.76633e-06		singleton_rep_c450	2.1934	2.1934	3.07214	10.9905	0.0009158	0.0054837		g36370	2.29236	2.29236	2.73827	13.1242	0.000291498	0.00217919
g22611	2.18365	2.02887	28.6234	8.79155e-08	2.76633e-06		g23314	2.19326	2.19326	4.52209	16.2971	5.41475e-05	0.000572843		g28125	2.74253	2.74253	2.73825	18.9392	1.34954e-05	0.000186871
g08056	1.28897	5.63018	28.6224	8.79571e-08	2.76633e-06		g00112	2.19116	2.19116	8.71283	51.4435	7.36875e-13	7.35153e-11		g22834	2.42893	2.42893	2.73101	12.2993	0.000453127	0.00310106
g41113	4.97687	4.92745	28.6113	8.8464e-08	2.7762e-06		g32283	2.1896	2.1896	3.08124	54.8089	1.32836e-13	1.44359e-11		g38658	2.87111	2.87111	2.73071	13.5011	0.000238419	0.00186378
g00208	1.11053	9.09083	28.6105	8.8499e-08	2.7762e-06		g00871	2.18932	2.18932	6.29274	12.1251	0.000497488	0.0033487		g02149	3.53631	3.53631	2.72818	20.2283	6.87286e-06	0.000109853
g03436	1.29244	3.3259	28.5811	8.98542e-08	2.81509e-06		g40628	2.18766	2.18766	3.4906	16.7872	4.18145e-05	0.000467996		singleton_rep_c994	2.25724	2.25724	2.72599	13.9995	0.000182857	0.00151096
g12567	-1.35567	1.67876	28.5468	9.14632e-08	2.86181e-06		g10428	2.18543	2.18543	2.99388	56.7703	4.89802e-14	5.58423e-12		g29327	2.80243	2.80243	2.72116	16.6909	4.39909e-05	0.000486538
g03617	1.4192	3.06601	28.4956	9.39121e-08	2.93466e-06		g00019	2.1842	2.1842	11.0502	15.2408	9.46385e-05	0.000895021		g33096	2.30954	2.30954	2.72066	15.2172	9.5827e-05	0.000904504
g04168	3.2266	4.153	28.4841	9.4469e-08	2.94828e-06		g01800	2.18413	2.18413	8.91627	56.1108	6.85006e-14	7.64912e-12		g01784	2.49107	2.49107	2.71894	16.6254	4.55377e-05	0.00049911
g01783	2.24679	4.15658	28.4709	9.51197e-08	2.96479e-06		g22611	2.18365	2.18365	2.02887	28.6234	8.79155e-08	2.76633e-06		g14198	2.53096	2.53096	2.71718	20.2495	6.79696e-06	0.000109161
g03038	1.11731	4.25542	28.4312	9.70881e-08	3.02155e-06		g05026	2.18358	2.18358	5.90386	13.2838	0.000267712	0.00204228		g01476	2.29192	2.29192	2.71576	14.2027	0.000164138	0.00138785
g07428	0.872527	5.14717	28.4292	9.71891e-08	3.02155e-06		g10614	2.18126	2.18126	1.63177	22.1796	2.48292e-06	4.78557e-05		g11794	2.01111	2.01111	2.71462	15.5043	8.23169e-05	0.000800575
g15034	-0.813877	4.29043	28.4253	9.73839e-08	3.02375e-06		g16258	2.18025	2.18025	4.10525	97.9537	4.28275e-23	1.76703e-20		g26501	2.46786	2.46786	2.71258	15.4546	8.45119e-05	0.000818001
g06347	-0.864973	3.2873	28.411	9.81052e-08	3.04226e-06		g12691	2.17878	2.17878	3.34325	17.1781	3.4033e-05	0.000393705		g31962	2.45207	2.45207	2.70919	16.0266	6.24603e-05	0.000641279
g17407	-2.13873	4.51142	28.4032	9.85013e-08	3.05066e-06		g33951	2.17852	2.17852	1.89654	36.7283	1.35795e-09	7.00353e-08		g10325	2.48104	2.48104	2.69708	12.3646	0.000437543	0.00301646
g08713	0.822541	5.63707	28.3983	9.87506e-08	3.05081e-06		g39628	2.1777	-2.1777	2.08838	84.449	3.94257e-20	1.05466e-17		singleton_rep_c1954	3.4261	3.4261	2.69327	20.9582	4.69403e-06	8.15388e-05
g09988	1.48422	3.01439	28.3982	9.8757e-08	3.05081e-06		g00042	2.17646	2.17646	9.41893	14.9687	0.00010931	0.0010011		g35027	2.14005	2.14005	2.69232	17.6514	2.65319e-05	0.000321326
g08715	-1.10291	4.46436	28.3666	1.00384e-07	3.09715e-06		g18954	2.17242	2.17242	5.32519	34.1668	5.05842e-09	2.20707e-07		g32954	3.04836	3.04836	2.68044	25.1765	5.23149e-07	1.28636e-05
g02003	-0.864521	5.75179	28.3602	1.00715e-07	3.10343e-06		g37904	2.17215	2.17215	2.06659	10.2578	0.00136105	0.00759388		singleton_rep_c2210	2.03517	2.03517	2.67886	13.2494	0.000272664	0.00206968
g00683	4.96717	7.69244	28.3189	1.02888e-07	3.16638e-06		g18789	2.17092	2.17092	3.31347	61.9672	3.49233e-15	4.6969e-13		g36246	2.56813	2.56813	2.67843	15.215	9.5937e-05	0.00090503
g23744	-1.48546	1.86848	28.2928	1.04282e-07	3.20524e-06		g37970	2.17021	2.17021	4.06859	13.5996	0.000226229	0.0017886		g31055	2.24075	2.24075	2.6728	12.01	0.000529145	0.00352753
g34023	3.80092	3.96829	28.2022	1.09282e-07	3.35147e-06		g32542	2.16946	2.16946	3.38128	15.3773	8.80394e-05	0.000845755		g37874	3.09857	3.09857	2.672	17.8017	2.45163e-05	0.000301111
g18988	-1.54785	1.90043	28.2016	1.09316e-07	3.35147e-06		g00005	2.16784	2.16784	10.9827	15.5478	8.0446e-05	0.000784889		g12051	2.06836	2.06836	2.67046	15.9783	6.40731e-05	0.00065505
g20823	0.976928	4.32977	28.1456	1.12521e-07	3.44541e-06		g11852	2.16694	2.16694	5.40515	12.2549	0.000464026	0.00315878		g22359	2.53047	2.53047	2.65802	20.8044	5.08654e-06	8.70757e-05
g21356	-1.32254	1.7065	28.1407	1.12808e-07	3.44986e-06		g18009	2.16676	2.16676	4.76372	105.163	1.12514e-24	5.37047e-22		g21685	2.15528	2.15528	2.65475	16.3851	5.16892e-05	0.0005526
g16126	-0.964468	4.55509	28.1257	1.13687e-07	3.47238e-06		g12538	2.16672	2.16672	1.98207	20.1186	7.27858e-06	0.000114979		g10864	3.12716	3.12716	2.65268	80.0774	3.60029e-19	8.50682e-17
g26380	1.29332	2.94184	27.9819	1.22458e-07	3.7323e-06		g28895	2.16472	2.16472	4.33129	61.7499	3.89965e-15	5.15919e-13		g10152	2.76022	2.76022	2.64261	19.7876	8.65428e-06	0.000132045
g14960	-0.808624	4.69462	27.9808	1.22522e-07	3.7323e-06		g00966	2.16035	2.16035	4.23302	11.9154	0.000556714	0.00367265		g24951	2.2697	2.2697	2.64042	15.1327	0.000100214	0.000934676
g19417	0.867977	3.83628	27.9787	1.22657e-07	3.7323e-06		g14733	2.1599	2.1599	6.64807	84.1823	4.51182e-20	1.18098e-17		g13761	2.21087	2.21087	2.63924	11.9051	0.000559795	0.00368698
g28841	-1.42115	1.4353	27.9694	1.2325e-07	3.74567e-06		g11740	2.15728	-2.15728	2.1393	45.9218	1.23067e-11	9.45052e-10		g40505	2.9627	2.9627	2.63825	40.4184	2.05004e-10	1.29621e-08
g06170	-0.88524	4.20906	27.9376	1.25291e-07	3.80294e-06		g05849	2.15658	2.15658	4.2376	27.5884	1.50073e-07	4.4606e-06		g33332	3.00251	3.00251	2.63599	21.9487	2.80042e-06	5.26272e-05
g09570	1.01873	2.27751	27.9046	1.27445e-07	3.86351e-06		g18297	2.15639	2.15639	2.40079	13.5106	0.000237226	0.00185565		g23218	2.96977	-2.96977	2.62838	49.209	2.30091e-12	2.0442e-10
g06142	-0.970929	5.61817	27.8907	1.28363e-07	3.88649e-06		g32710	2.15614	2.15614	3.23927	14.0633	0.000176763	0.00146908		g32504	2.64809	2.64809	2.62387	16.3111	5.3748e-05	0.000569607
g04706	0.843353	4.30389	27.8811	1.29003e-07	3.901e-06		g21685	2.15528	2.15528	2.65475	16.3851	5.16892e-05	0.0005526		g40544	2.23705	2.23705	2.62184	15.0215	0.000106291	0.00097787
g26989	1.08244	3.04999	27.8774	1.29253e-07	3.90373e-06		g11661	2.15136	2.15136	2.18786	12.5517	0.000395838	0.00278655		g26911	2.51021	2.51021	2.62156	12.6483	0.000375899	0.0026748
g16280	1.4616	5.82511	27.8151	1.33478e-07	4.02294e-06		g34740	2.15058	2.15058	3.28026	13.0396	0.000304981	0.00225521		singleton_rep_c1793	2.64145	2.64145	2.61936	25.283	4.95044e-07	1.22344e-05
g19893	0.988815	4.6011	27.8126	1.33656e-07	4.02294e-06		g00505	2.15011	2.15011	3.41639	20.9499	4.71463e-06	8.18021e-05		g05409	2.40177	2.40177	2.61409	14.3428	0.00015236	0.00130741
g02609	-0.938946	4.70281	27.812	1.33696e-07	4.02294e-06		g39957	2.14865	2.14865	3.01216	12.0809	0.000509407	0.00342083		g02006	3.00561	3.00561	2.58726	13.7877	0.000204674	0.00164925
g26358	-2.45526	0.76384	27.788	1.35365e-07	4.06814e-06		g01771	2.14787	2.14787	5.21017	12.3536	0.000440138	0.00303092		g39561	2.52401	2.52401	2.58154	94.6041	2.3253e-22	8.84451e-20
g04700	1.09278	4.54496	27.7527	1.37856e-07	4.1379e-06		g25685	2.14637	2.14637	4.22877	13.9187	0.000190892	0.00156145		g04383	3.03491	3.03491	2.57323	21.2726	3.98384e-06	7.06842e-05
g10126	1.56085	1.30864	27.738	1.38909e-07	4.16437e-06		singleton_rep_c2933	2.14468	2.14468	2.10392	58.851	1.70074e-14	2.09096e-12		g11431	2.93378	2.93378	2.57239	18.4771	1.7196e-05	0.000227254
g02620	2.22746	2.31436	27.7275	1.3966e-07	4.18174e-06		g28542	2.14425	2.14425	2.18559	12.7957	0.00034741	0.00250133		g38053	2.53847	2.53847	2.54689	13.3812	0.000254158	0.0019579
g04963	1.48827	2.14499	27.7069	1.41162e-07	4.22149e-06		g13841	2.14259	2.14259	3.12127	15.6535	7.6072e-05	0.000750332		g28041	2.14011	2.14011	2.52522	12.5794	0.000390015	0.00275992
g01160	1.55575	1.78298	27.6954	1.41998e-07	4.2393e-06		g26842	2.14078	2.14078	2.34679	9.02786	0.00265896	0.0130603		g12504	2.60765	2.60765	2.52346	15.045	0.000104976	0.000970541
g04892	0.790102	4.13824	27.694	1.42105e-07	4.2393e-06		g12680	2.14059	2.14059	4.93178	14.6632	0.000128532	0.00113943		g24957	3.19381	3.19381	2.51374	17.5866	2.74515e-05	0.000331474
g08995	2.54935	2.05844	27.6561	1.44916e-07	4.31786e-06		g28041	2.14011	2.14011	2.52522	12.5794	0.000390015	0.00275992		g32170	5.6689	5.6689	2.50837	36.4511	1.56547e-09	7.85737e-08
g40387	3.21131	5.96402	27.6127	1.48203e-07	4.41041e-06		g35027	2.14005	2.14005	2.69232	17.6514	2.65319e-05	0.000321326		singleton_rep_c59	2.24109	2.24109	2.5072	14.6782	0.000127515	0.00113165
g05849	2.15658	4.2376	27.5884	1.50073e-07	4.4606e-06		g24446	2.1399	2.1399	6.6041	47.9322	4.41225e-12	3.78195e-10		g10902	2.02752	2.02752	2.50499	14.8652	0.000115474	0.00104692
g24860	3.66376	4.26794	27.539	1.53959e-07	4.57052e-06		g01571	2.13912	2.13912	6.27182	69.4193	7.96068e-17	1.31828e-14		g26637	2.53028	2.53028	2.50292	19.6793	9.15902e-06	0.000137551
g01260	1.60519	6.11872	27.534	1.54357e-07	4.57676e-06		g17407	2.13873	-2.13873	4.51142	28.4032	9.85013e-08	3.05066e-06		g40147	2.70787	2.70787	2.49883	12.5698	0.000392039	0.00276941
g04704	-2.13033	6.27023	27.5245	1.55114e-07	4.5936e-06		g00037	2.13872	2.13872	7.93375	15.0702	0.000103584	0.000960225		g19740	2.67108	2.67108	2.48137	20.2201	6.90248e-06	0.000110254
g10494	2.88954	1.87085	27.5082	1.5643e-07	4.62695e-06		g26700	2.13867	2.13867	3.53948	13.1356	0.000289742	0.00216997		g40380	2.20245	2.20245	2.47256	13.9725	0.000185506	0.00152663
g39528	-1.28885	2.03609	27.5039	1.56781e-07	4.63169e-06		g21150	2.13769	2.13769	2.15661	33.7838	6.15882e-09	2.62564e-07		g32328	2.0118	2.0118	2.47011	10.175	0.00142355	0.00786147
g26537	0.997918	4.11064	27.5008	1.57027e-07	4.63334e-06		g11305	2.13744	-2.13744	3.49238	99.8551	1.63968e-23	7.0026e-21		g11279	2.66923	2.66923	2.4695	13.74	0.000209935	0.0016844
singleton_rep_c849	1.70023	2.13354	27.4938	1.57602e-07	4.64468e-06		g29597	2.13646	2.13646	5.58153	12.4828	0.000410709	0.00287131		g05259	2.34441	2.34441	2.46288	24.0052	9.60759e-07	2.15357e-05
g05674	1.44368	3.71921	27.4857	1.58259e-07	4.6584e-06		g12599	2.13549	2.13549	2.02589	11.8659	0.000571714	0.00374925		g04025	2.89418	2.89418	2.45875	15.6244	7.72502e-05	0.000760413
g15766	1.59141	1.91508	27.4834	1.58451e-07	4.65843e-06		g05418	2.13526	2.13526	6.60401	16.055	6.15304e-05	0.000633602		g37974	2.06542	2.06542	2.45778	13.3877	0.000253277	0.00195359
g38357	3.40384	2.1412	27.4284	1.63019e-07	4.78693e-06		g05125	2.13359	2.13359	4.68014	12.7827	0.000349838	0.00251509		g24754	2.55989	-2.55989	2.44915	93.111	4.94431e-22	1.81404e-19
g15581	-0.871032	3.9635	27.419	1.63818e-07	4.8046e-06		g12459	2.13289	2.13289	2.02773	17.5389	2.8149e-05	0.000338083		g07211	2.03411	2.03411	2.44316	14.4184	0.000146362	0.00126613
g17673	-1.07694	3.38598	27.3674	1.68242e-07	4.92841e-06		g00301	2.13217	2.13217	6.82449	17.2768	3.23104e-05	0.000376512		g30781	2.54611	2.54611	2.43868	13.5275	0.000235096	0.00184194
g39935	1.25337	2.2008	27.3552	1.69307e-07	4.95365e-06		g04704	2.13033	-2.13033	6.27023	27.5245	1.55114e-07	4.5936e-06		singleton_rep_c76	2.62826	2.62826	2.43426	15.4923	8.28434e-05	0.000804731
g24989	-1.26324	1.60822	27.3402	1.70631e-07	4.98639e-06		g08496	2.13028	2.13028	3.70045	16.332	5.31577e-05	0.000564334		g02014	2.33335	2.33335	2.42719	19.9356	8.00949e-06	0.000124505
g02245	3.06149	3.21426	27.3084	1.73455e-07	5.06285e-06		g09741	2.12908	2.12908	5.19219	15.1593	9.88123e-05	0.000927289		g18238	3.3037	3.3037	2.42532	19.651	9.29534e-06	0.00013882
g22645	1.26087	4.4848	27.3055	1.73713e-07	5.06429e-06		g06710	2.12882	2.12882	5.40181	17.6192	2.69854e-05	0.000326331		g05564	3.02846	3.02846	2.42522	33.1923	8.34804e-09	3.4857e-07
g16569	0.979459	3.48613	27.3024	1.73994e-07	5.06643e-06		g40016	2.12817	2.12817	4.62354	14.6208	0.000131458	0.00115861		singleton_rep_c168	2.11911	2.11911	2.42307	15.4714	8.37653e-05	0.000811743
g22934	-1.53794	1.84669	27.2943	1.74724e-07	5.0816e-06		g09876	2.1278	2.1278	2.37576	18.4787	1.7181e-05	0.000227179		g12062	3.3508	3.3508	2.41495	26.6694	2.4142e-07	6.6707e-06
g00496	3.06867	5.34569	27.2747	1.76502e-07	5.1272e-06		g26877	2.12645	2.12645	1.95601	23.5462	1.21947e-06	2.6505e-05		g28589	2.35451	2.35451	2.40407	8.53587	0.00348215	0.0161952
g22870	1.72847	2.27452	27.2668	1.77231e-07	5.14222e-06		g22976	2.12605	2.12605	3.59049	11.4886	0.000700231	0.00441828		singleton_rep_c3242	2.36637	2.36637	2.40121	20.741	5.25775e-06	8.96284e-05
g18663	0.776866	4.76659	27.2573	1.78106e-07	5.16147e-06		g12165	2.12582	2.12582	3.77162	14.3622	0.000150802	0.0012967		g18297	2.15639	2.15639	2.40079	13.5106	0.000237226	0.00185565
g06201	-0.7916	5.05144	27.2295	1.80677e-07	5.22975e-06		singleton_rep_c129	2.12535	2.12535	9.40616	13.299	0.000265553	0.00202708		g10298	2.34211	2.34211	2.39749	11.3349	0.000760648	0.00471637
g05571	2.53049	3.77775	27.2252	1.81086e-07	5.23051e-06		g10100	2.12465	2.12465	4.91863	15.1476	9.94269e-05	0.000930391		g23842	2.10813	-2.10813	2.37624	68.9033	1.03411e-16	1.67823e-14
g03802	-1.13774	2.83781	27.2247	1.81133e-07	5.23051e-06		g11842	2.12332	2.12332	4.79885	138.343	6.1314e-32	4.81473e-29		g09876	2.1278	2.1278	2.37576	18.4787	1.7181e-05	0.000227179
g36458	2.82885	2.0634	27.2091	1.826e-07	5.26662e-06		g00727	2.12081	2.12081	2.80655	22.9666	1.64845e-06	3.38634e-05		g11323	2.45593	2.45593	2.37349	13.2576	0.000271471	0.00206308
g00606	-0.93353	5.69173	27.1981	1.83638e-07	5.29031e-06		g32442	2.12056	2.12056	3.6447	15.4888	8.29949e-05	0.000805881		g33734	2.57794	2.57794	2.37012	16.0861	6.05277e-05	0.00062487
g21321	1.00828	3.06469	27.1791	1.8545e-07	5.33618e-06		singleton_rep_c168	2.11911	2.11911	2.42307	15.4714	8.37653e-05	0.000811743		g02183	2.24897	2.24897	2.36983	17.9399	2.27987e-05	0.000283882
g04226	-1.55591	5.61493	27.1553	1.87746e-07	5.39588e-06		g15709	2.11875	2.11875	7.25397	76.819	1.87363e-18	3.96606e-16		g32970	2.01346	2.01346	2.3561	11.788	0.000596126	0.00387015
g35478	1.48788	3.12345	27.1274	1.90484e-07	5.4681e-06		g20896	2.11608	2.11608	2.02793	10.8531	0.0009863	0.00583463		g41183	2.09236	2.09236	2.35433	55.7185	8.36264e-14	9.29552e-12
g38269	2.88794	1.63924	27.1247	1.90742e-07	5.46907e-06		g26807	2.11587	2.11587	3.23185	10.0747	0.00150321	0.00822489		g34252	3.10751	3.10751	2.35032	129.597	5.02116e-30	3.30352e-27
g39760	4.01197	5.34351	27.1141	1.9179e-07	5.49263e-06		g01444	2.11555	2.11555	5.64701	13.834	0.000199686	0.00162194		g26842	2.14078	2.14078	2.34679	9.02786	0.00265896	0.0130603
g03689	0.849036	4.89085	27.0942	1.93783e-07	5.54319e-06		g14507	2.11311	2.11311	5.88274	18.7913	1.45832e-05	0.000198692		g11516	2.03115	2.03115	2.3465	6.8226	0.00900116	0.0343441
g22008	-1.96144	0.887857	27.0833	1.94879e-07	5.56204e-06		g32667	2.11302	2.11302	4.80232	13.9015	0.000192644	0.00157367		singleton_rep_c752	2.69589	2.69589	2.34412	16.878	3.98607e-05	0.000449643
g14205	4.39944	5.53259	27.0814	1.95069e-07	5.56204e-06		g29756	2.11265	2.11265	2.27503	13.3957	0.000252201	0.00194776		singleton_rep_c2501	3.02215	3.02215	2.33453	16.8077	4.13642e-05	0.000463595
g13140	2.67712	5.58959	27.0808	1.95127e-07	5.56204e-06		g05864	2.11215	2.11215	4.58846	15.3571	8.89839e-05	0.000852474		g09893	3.44278	3.44278	2.32659	20.2354	6.84736e-06	0.000109589
g02564	-0.835603	4.40186	27.0599	1.97248e-07	5.6159e-06		g10914	2.11059	2.11059	4.97569	15.0355	0.00010551	0.000972152		singleton_rep_c1432	2.73567	2.73567	2.32188	15.4348	8.54011e-05	0.000824968
g19389	-1.25256	3.02344	27.0379	1.995e-07	5.6734e-06		g15715	2.1102	2.1102	5.19791	131.399	2.02536e-30	1.36954e-27		g02652	2.46849	2.46849	2.31512	54.6099	1.46992e-13	1.59032e-11
g32318	1.892	1.23214	27.0218	2.01171e-07	5.71425e-06		g02037	2.10971	2.10971	5.95206	13.017	0.000308683	0.00227636		g02620	2.22746	2.22746	2.31436	27.7275	1.3966e-07	4.18174e-06
g24800	-0.811045	4.7435	27.0031	2.03132e-07	5.76322e-06		g03770	2.1088	2.1088	3.88074	14.4432	0.000144451	0.00125416		g22734	2.82514	2.82514	2.30875	15.1167	0.000101067	0.000940108
g32525	-0.905407	3.19339	26.99	2.04506e-07	5.79545e-06		g23842	2.10813	-2.10813	2.37624	68.9033	1.03411e-16	1.67823e-14		singleton_rep_c328	2.75236	2.75236	2.30754	16.7303	4.30866e-05	0.000478057
g13354	-1.08607	8.22876	26.94	2.09868e-07	5.9405e-06		g06760	2.10701	2.10701	1.93574	35.0575	3.20109e-09	1.4675e-07		g02002	2.37493	2.37493	2.30453	14.7561	0.000122353	0.00109542
g06664	4.41665	4.93266	26.9375	2.10137e-07	5.94118e-06		g00095	2.10558	2.10558	7.46774	15.8984	6.68364e-05	0.000678481		g29756	2.11265	2.11265	2.27503	13.3957	0.000252201	0.00194776
singleton_rep_c13	0.953226	3.55526	26.9322	2.10717e-07	5.95068e-06		g07482	2.10473	2.10473	2.93817	11.3246	0.00076486	0.00473578		g25565	2.70662	2.70662	2.27469	16.6707	4.44615e-05	0.000490628
g10072	1.45565	4.77879	26.9108	2.13062e-07	6.00993e-06		g02755	2.10438	2.10438	5.23268	16.0138	6.28811e-05	0.000644511		g29870	2.05676	2.05676	2.27042	14.2969	0.000156126	0.00133213
g14320	4.67406	3.84076	26.9071	2.13469e-07	6.01444e-06		g05146	2.10306	2.10306	3.10794	11.4689	0.000707719	0.00445168		g32000	2.47741	2.47741	2.26618	15.8706	6.78247e-05	0.000686225
g02696	2.82186	5.23203	26.8928	2.15062e-07	6.05232e-06		g12164	2.10183	2.10183	3.67076	16.6312	4.53978e-05	0.000497826		g10600	2.03775	2.03775	2.25508	11.8508	0.000576369	0.00377166
g08424	-1.01535	6.55317	26.8904	2.15327e-07	6.05277e-06		g13422	2.10181	2.10181	3.07212	18.176	2.01404e-05	0.000257488		g33312	3.38523	3.38523	2.24971	30.7285	2.96776e-08	1.0815e-06
g06340	-0.903986	5.45163	26.8778	2.16735e-07	6.08533e-06		g19300	2.10042	2.10042	5.03055	15.3584	8.89258e-05	0.000852252		singleton_rep_c1909	2.28518	2.28518	2.24502	13.2178	0.000277305	0.00209771
g00927	4.40782	5.79649	26.8634	2.18357e-07	6.12381e-06		g00277	2.09767	2.09767	7.60509	16.3769	5.19139e-05	0.000554272		g31614	2.60502	2.60502	2.22337	15.1487	9.93645e-05	0.000930319
g04583	-1.30274	4.63495	26.8437	2.20596e-07	6.17949e-06		g26725	2.095	2.095	1.96252	12.6987	0.000365916	0.00261447		singleton_rep_c3482	2.44847	2.44847	2.22089	15.0676	0.00010373	0.000961208
g00916	0.907547	4.94552	26.8182	2.23526e-07	6.25436e-06		g09698	2.09491	2.09491	4.72828	12.4114	0.000426715	0.0029611		g03325	2.65902	2.65902	2.21694	36.332	1.66405e-09	8.21662e-08
g00213	3.1202	8.91551	26.7751	2.28561e-07	6.38791e-06		singleton_rep_c2965	2.0941	2.0941	1.91665	13.8248	0.00020067	0.0016283		g10609	3.0351	-3.0351	2.21645	74.8879	4.98203e-18	1.01065e-15
g21513	1.11505	2.33497	26.7219	2.34942e-07	6.5587e-06		g41183	2.09236	2.09236	2.35433	55.7185	8.36264e-14	9.29552e-12		g11661	2.15136	2.15136	2.18786	12.5517	0.000395838	0.00278655
g20541	1.22152	2.91335	26.7164	2.35619e-07	6.57006e-06		g40747	2.09038	2.09038	3.68971	11.8182	0.000586532	0.00382684		g28542	2.14425	2.14425	2.18559	12.7957	0.00034741	0.00250133
g01420	0.914905	5.0613	26.7001	2.37608e-07	6.61796e-06		g10970	2.0884	2.0884	4.68103	15.1393	9.98649e-05	0.000932493		g24065	2.3426	2.3426	2.16858	95.8766	1.22275e-22	4.80087e-20
g31829	1.04221	3.05003	26.6873	2.39191e-07	6.65061e-06		g03121	2.08779	2.08779	4.92488	69.0875	9.41899e-17	1.53884e-14		g08611	2.95084	2.95084	2.16707	15.7408	7.26387e-05	0.000723504
g13198	1.01268	2.67696	26.6862	2.39327e-07	6.65061e-06		g00816	2.08773	2.08773	5.29981	14.2552	0.000159617	0.00135669		singleton_rep_c1247	2.33788	2.33788	2.16662	11.3985	0.000735033	0.00458853
g18985	1.01411	3.84223	26.6834	2.39677e-07	6.65274e-06		g04547	2.08734	2.08734	7.30975	80.0588	3.63435e-19	8.50682e-17		g36599	2.61515	2.61515	2.16159	14.9983	0.000107611	0.000987744
g18211	0.950108	3.80574	26.6749	2.40734e-07	6.6707e-06		g27621	2.08636	2.08636	1.68785	15.1687	9.83192e-05	0.000923018		g21150	2.13769	2.13769	2.15661	33.7838	6.15882e-09	2.62564e-07
g15613	-1.33217	5.87329	26.6733	2.40925e-07	6.6707e-06		g04995	2.08584	2.08584	1.76688	12.7832	0.000349749	0.00251509		g01103	2.36713	2.36713	2.1562	12.2763	0.000458745	0.00313138
g14493	-1.08486	4.93026	26.6708	2.41235e-07	6.6707e-06		g00515	2.08526	2.08526	6.31305	15.6559	7.59732e-05	0.000749966		g06012	2.55241	2.55241	2.15519	21.9352	2.82011e-06	5.28347e-05
g12062	3.3508	2.41495	26.6694	2.4142e-07	6.6707e-06		g05978	2.08342	2.08342	4.9754	11.4724	0.000706368	0.00444433		g21125	2.70415	2.70415	2.15403	16.4411	5.01857e-05	0.000540323
g20706	2.69943	3.11538	26.6634	2.42168e-07	6.68378e-06		g13694	2.08337	2.08337	5.20732	15.0534	0.00010451	0.000966962		g38923	3.27097	3.27097	2.14244	25.7435	3.89943e-07	1.00555e-05
g02816	0.868789	4.56803	26.6396	2.45169e-07	6.75896e-06		g39328	2.08222	2.08222	2.00948	12.8608	0.000335544	0.00243317		g38357	3.40384	3.40384	2.1412	27.4284	1.63019e-07	4.78693e-06
g31559	-1.19726	3.71314	26.6085	2.49145e-07	6.8608e-06		g00516	2.08192	2.08192	8.42195	13.3455	0.000259042	0.00198735		g11740	2.15728	-2.15728	2.1393	45.9218	1.23067e-11	9.45052e-10
g17851	0.781782	4.61022	26.5873	2.51894e-07	6.92278e-06		g05213	2.07827	2.07827	3.97563	16.4013	5.12497e-05	0.000549107		g40273	3.06015	3.06015	2.13506	15.472	8.37369e-05	0.000811743
g11522	1.69139	3.41752	26.5853	2.5216e-07	6.92278e-06		g00335	2.07749	2.07749	8.12233	15.7337	7.29143e-05	0.000725062		g41131	2.67884	2.67884	2.11748	19.6861	9.12613e-06	0.000137407
g29903	-1.32853	1.23959	26.5846	2.52249e-07	6.92278e-06		singleton_rep_c652	2.07719	2.07719	6.30338	11.0587	0.000882707	0.00532798		g10315	2.39346	2.39346	2.11162	16.3965	5.13813e-05	0.000550033
g04437	1.44519	8.42833	26.5545	2.56206e-07	7.02345e-06		g39929	2.07606	2.07606	2.98486	11.6766	0.000632908	0.004063		singleton_rep_c234	2.82325	2.82325	2.1101	14.0777	0.000175415	0.00145888
g09457	1.11339	4.28805	26.552	2.56534e-07	7.02452e-06		g12032	2.07593	2.07593	3.48843	14.787	0.000120362	0.0010819		singleton_rep_c2933	2.14468	2.14468	2.10392	58.851	1.70074e-14	2.09096e-12
g05769	1.38628	2.57758	26.5337	2.58978e-07	7.08349e-06		g08380	2.07431	-2.07431	5.4643	112.685	2.52903e-26	1.43172e-23		g03734	2.00165	-2.00165	2.09886	24.9184	5.98098e-07	1.44296e-05
g21806	0.965253	3.30557	26.4568	2.69499e-07	7.36298e-06		g02314	2.07358	2.07358	2.04151	15.1435	9.9643e-05	0.000931019		singleton_rep_c1800	2.54385	2.54385	2.09825	14.2175	0.000162852	0.00137841
g00128	3.41804	6.34445	26.4356	2.72472e-07	7.43585e-06		g02486	2.07025	2.07025	7.67265	49.4855	1.99848e-12	1.80182e-10		g39628	2.1777	-2.1777	2.08838	84.449	3.94257e-20	1.05466e-17
g03392	0.921711	7.33585	26.4319	2.72992e-07	7.4417e-06		g01197	2.06988	2.06988	7.10425	16.8727	3.99718e-05	0.000450061		g34269	2.5786	2.5786	2.07862	34.1175	5.1882e-09	2.24727e-07
g37303	-0.868063	4.54363	26.3917	2.78742e-07	7.58994e-06		g23445	2.06937	2.06937	1.77154	32.7095	1.07011e-08	4.37809e-07		g37904	2.17215	2.17215	2.06659	10.2578	0.00136105	0.00759388
g25860	1.30379	2.51475	26.3755	2.8109e-07	7.64533e-06		g12051	2.06836	2.06836	2.67046	15.9783	6.40731e-05	0.00065505		g36458	2.82885	2.82885	2.0634	27.2091	1.826e-07	5.26662e-06
g15062	0.879914	3.22682	26.3654	2.82559e-07	7.6767e-06		g14330	2.0671	2.0671	3.00678	12.7021	0.000365235	0.00261114		g08995	2.54935	2.54935	2.05844	27.6561	1.44916e-07	4.31786e-06
g05047	-0.878654	3.60711	26.3312	2.87599e-07	7.80493e-06		g00008	2.06659	2.06659	12.8842	15.1112	0.000101362	0.000941245		g05982	2.40606	2.40606	2.04198	11.7596	0.000605292	0.00391823
g20675	-1.65599	1.78652	26.3059	2.91393e-07	7.89908e-06		g37974	2.06542	2.06542	2.45778	13.3877	0.000253277	0.00195359		g02314	2.07358	2.07358	2.04151	15.1435	9.9643e-05	0.000931019
g10843	1.57052	1.84009	26.297	2.92736e-07	7.92665e-06		g00141	2.06478	2.06478	9.32916	13.1912	0.00028126	0.00212038		g02736	2.40089	2.40089	2.04026	20.2168	6.91428e-06	0.000110328
g07353	2.36663	5.74003	26.2839	2.94731e-07	7.97181e-06		g18783	2.06205	2.06205	3.9957	12.238	0.000468263	0.0031805		g21074	2.69489	2.69489	2.03905	71.9757	2.17859e-17	3.98747e-15
g33423	1.48395	1.79274	26.2578	2.9874e-07	8.07128e-06		g26061	2.06151	2.06151	4.43192	96.8199	7.59278e-23	3.03002e-20		g12239	2.03101	-2.03101	2.03435	73.0489	1.26476e-17	2.40532e-15
g03385	1.0839	5.97855	26.214	3.05592e-07	8.24725e-06		g34873	2.06019	2.06019	3.75749	12.3117	0.000450137	0.0030858		g28528	2.20273	2.20273	2.03051	12.1315	0.000495761	0.00334117
g17587	-1.08311	2.73715	26.2119	3.05931e-07	8.24725e-06		g03423	2.05819	2.05819	1.9672	14.2869	0.000156952	0.0013373		g22611	2.18365	2.18365	2.02887	28.6234	8.79155e-08	2.76633e-06
g15624	1.15058	2.672	26.1611	3.14094e-07	8.45796e-06		g29870	2.05676	2.05676	2.27042	14.2969	0.000156126	0.00133213		g20896	2.11608	2.11608	2.02793	10.8531	0.0009863	0.00583463
g35064	-0.925698	3.70752	26.1524	3.15508e-07	8.48665e-06		singleton_rep_c139	2.05353	2.05353	1.90826	11.1366	0.000846389	0.00514834		g12459	2.13289	2.13289	2.02773	17.5389	2.8149e-05	0.000338083
g07213	-1.24247	2.99	26.1298	3.1922e-07	8.57633e-06		g02236	2.05323	2.05323	4.16352	22.0233	2.69357e-06	5.11464e-05		g12599	2.13549	2.13549	2.02589	11.8659	0.000571714	0.00374925
g22574	1.13385	1.68698	26.1278	3.19547e-07	8.57633e-06		g05329	2.0516	2.0516	3.89858	13.3802	0.000254288	0.00195829		g24217	2.20828	2.20828	2.02422	47.449	5.64545e-12	4.75526e-10
g05262	-0.890934	3.92128	26.1233	3.20302e-07	8.58713e-06		g00371	2.05135	2.05135	7.02927	15.0047	0.000107244	0.000985148		g39328	2.08222	2.08222	2.00948	12.8608	0.000335544	0.00243317
g16976	1.52547	6.64218	26.1195	3.20931e-07	8.59452e-06		g01056	2.05125	2.05125	6.45393	14.6795	0.000127427	0.00113128		g12538	2.16672	2.16672	1.98207	20.1186	7.27858e-06	0.000114979
g24744	-0.810213	3.90679	26.1159	3.21533e-07	8.60118e-06		g28995	2.0506	2.0506	4.95341	142.126	9.12728e-33	7.66156e-30		g28277	2.00205	2.00205	1.98127	11.9498	0.00054652	0.00362209
g35981	1.45032	1.21559	26.1082	3.22814e-07	8.61698e-06		g30052	2.05002	2.05002	2.83491	12.0854	0.000508172	0.00341347		g01998	2.64648	2.64648	1.97755	18.2029	1.98575e-05	0.000254684
g21172	3.75584	4.9949	26.1081	3.22831e-07	8.61698e-06		g00010	2.04992	2.04992	11.5521	14.3397	0.000152612	0.00130835		singleton_rep_c3015	3.89238	3.89238	1.96721	161.723	4.75668e-37	5.26326e-34
g08566	-0.967209	6.5061	26.1033	3.2363e-07	8.62884e-06		g41116	2.04901	2.04901	4.31215	14.2682	0.000158524	0.00134974		g03423	2.05819	2.05819	1.9672	14.2869	0.000156952	0.0013373
g08346	-0.719038	4.65516	26.0793	3.27671e-07	8.72701e-06		g33692	2.04822	2.04822	3.09024	12.0541	0.000516794	0.0034586		g26725	2.095	2.095	1.96252	12.6987	0.000365916	0.00261447
g28983	-1.33692	1.43492	26.0398	3.34443e-07	8.89763e-06		g23437	2.04782	-2.04782	6.17222	57.3996	3.5568e-14	4.16266e-12		g26877	2.12645	2.12645	1.95601	23.5462	1.21947e-06	2.6505e-05
g24319	-2.59438	4.86431	26.0211	3.37705e-07	8.97462e-06		g01701	2.04664	2.04664	10.6554	69.2848	8.52234e-17	1.40175e-14		singleton_rep_c3366	2.01522	2.01522	1.95512	11.4994	0.000696181	0.00439614
g06526	-0.879059	3.98705	26.0166	3.38488e-07	8.98562e-06		g05832	2.045	2.045	5.45567	17.9912	2.21925e-05	0.00027847		singleton_rep_c707	2.46464	2.46464	1.95296	12.0652	0.00051373	0.00344131
g04986	1.02093	4.87061	26.0103	3.39593e-07	9.00513e-06		singleton_rep_c2677	2.04478	2.04478	4.23486	10.7006	0.00107103	0.00622842		g06760	2.10701	2.10701	1.93574	35.0575	3.20109e-09	1.4675e-07
g12788	1.47945	2.21852	26.0032	3.4086e-07	9.02888e-06		g02313	2.04007	2.04007	4.98624	13.9786	0.000184903	0.00152321		singleton_rep_c2965	2.0941	2.0941	1.91665	13.8248	0.00020067	0.0016283
g17924	-0.860007	4.66407	25.9994	3.41527e-07	9.03673e-06		g05237	2.03936	2.03936	3.91163	12.6865	0.000368302	0.00262935		g04673	2.34794	2.34794	1.91612	17.5822	2.75157e-05	0.000332085
g15566	-0.82718	5.88385	25.9902	3.43151e-07	9.06983e-06		g00524	2.03814	2.03814	1.79814	10.5025	0.00119215	0.00681394		singleton_rep_c139	2.05353	2.05353	1.90826	11.1366	0.000846389	0.00514834
g23307	1.02818	3.34538	25.9685	3.47029e-07	9.16241e-06		g01406	2.0379	2.0379	5.9845	14.1558	0.000168278	0.00141109		g33951	2.17852	2.17852	1.89654	36.7283	1.35795e-09	7.00353e-08
g25872	0.793504	5.22027	25.9603	3.48514e-07	9.19117e-06		g10600	2.03775	2.03775	2.25508	11.8508	0.000576369	0.00377166		g11030	2.45843	2.45843	1.8876	16.6371	4.52579e-05	0.000497163
g35123	1.26802	1.4794	25.9583	3.48874e-07	9.19117e-06		g36420	2.03733	2.03733	4.107	13.7898	0.000204443	0.00164793		g04749	2.36109	2.36109	1.88743	49.7569	1.74024e-12	1.59859e-10
g39402	3.72516	3.52789	25.9519	3.50028e-07	9.21161e-06		g26845	2.03695	2.03695	1.28883	25.7757	3.83493e-07	9.92069e-06		g10494	2.88954	2.88954	1.87085	27.5082	1.5643e-07	4.62695e-06
g17613	0.882672	3.29131	25.9425	3.51743e-07	9.23634e-06		g05363	2.03632	2.03632	4.16862	13.9583	0.000186911	0.00153637		g08614	2.32045	2.32045	1.86486	63.5249	1.58353e-15	2.21539e-13
g26242	-1.43411	3.12927	25.9394	3.523e-07	9.23634e-06		singleton_rep_c2210	2.03517	2.03517	2.67886	13.2494	0.000272664	0.00206968		g37027	2.22138	2.22138	1.86377	11.3984	0.000735081	0.00458853
g33326	3.59169	3.69584	25.9385	3.5246e-07	9.23634e-06		g08836	2.03468	-2.03468	3.22351	16.7334	4.30178e-05	0.0004778		g26573	2.34155	2.34155	1.86262	13.8116	0.000202087	0.00163436
g04966	-1.30323	1.94605	25.9384	3.52486e-07	9.23634e-06		g05250	2.03433	2.03433	3.8777	9.46462	0.00209473	0.0107646		g36606	2.68111	-2.68111	1.84792	8.1668	0.00426642	0.0190485
g01693	-1.17213	3.55869	25.9267	3.54622e-07	9.28231e-06		g30109	2.0343	2.0343	3.08555	83.6317	5.96104e-20	1.51156e-17		g29180	2.59233	2.59233	1.83371	37.4879	9.19814e-10	4.95377e-08
g17212	0.866615	4.14338	25.9114	3.57459e-07	9.34653e-06		g07211	2.03411	2.03411	2.44316	14.4184	0.000146362	0.00126613		g26430	2.32619	2.32619	1.828	10.3477	0.00129638	0.00728478
g14099	-1.31961	3.03088	25.8762	3.64034e-07	9.50825e-06		g02331	2.03246	2.03246	5.79151	19.6874	9.12009e-06	0.000137407		g02375	2.00044	2.00044	1.82657	17.7568	2.51021e-05	0.00030645
g39422	1.28299	3.02285	25.8618	3.66759e-07	9.56915e-06		g28827	2.03241	-2.03241	1.79179	45.5092	1.5192e-11	1.1379e-09		g11892	2.33615	2.33615	1.81491	8.66892	0.00323683	0.0153386
g15124	0.797551	5.80429	25.8543	3.68178e-07	9.59587e-06		g11516	2.03115	2.03115	2.3465	6.8226	0.00900116	0.0343441		g31254	2.27119	2.27119	1.80671	65.9411	4.64613e-16	7.02488e-14
g02372	0.944415	4.844	25.8351	3.71859e-07	9.68145e-06		g12239	2.03101	-2.03101	2.03435	73.0489	1.26476e-17	2.40532e-15		g00524	2.03814	2.03814	1.79814	10.5025	0.00119215	0.00681394
g27749	1.33771	2.22219	25.8285	3.7314e-07	9.70442e-06		g32793	2.03067	2.03067	5.07605	14.1034	0.00017303	0.00144298		g31316	2.55712	2.55712	1.79569	29.8202	4.74017e-08	1.62292e-06
g10004	1.32374	3.65802	25.8176	3.75243e-07	9.74872e-06		g00333	2.0286	2.0286	5.46633	11.9341	0.000551161	0.00364399		g28827	2.03241	-2.03241	1.79179	45.5092	1.5192e-11	1.1379e-09
g11592	-1.49487	1.36052	25.7881	3.81028e-07	9.88845e-06		singleton_rep_c583	2.02835	2.02835	4.62723	14.1942	0.000164879	0.00139218		g23445	2.06937	2.06937	1.77154	32.7095	1.07011e-08	4.37809e-07
g02100	3.98559	6.05741	25.7818	3.82272e-07	9.91016e-06		g10902	2.02752	2.02752	2.50499	14.8652	0.000115474	0.00104692		g39981	2.23918	2.23918	1.768	21.5981	3.36191e-06	6.13025e-05
g07555	1.40974	1.9822	25.7761	3.83399e-07	9.92069e-06		g26920	2.0273	2.0273	1.67292	14.4057	0.000147358	0.00127203		g04995	2.08584	2.08584	1.76688	12.7832	0.000349749	0.00251509
g26845	2.03695	1.28883	25.7757	3.83493e-07	9.92069e-06		singleton_rep_c2056	2.02546	2.02546	3.05908	14.3438	0.000152284	0.00130741		g33024	2.27986	-2.27986	1.75633	57.2903	3.76003e-14	4.37944e-12
g19891	-1.43275	1.2529	25.7569	3.87234e-07	1.00068e-05		g08367	2.02458	2.02458	3.87512	12.4213	0.000424471	0.00294866		g05341	2.42583	2.42583	1.75176	15.9254	6.58869e-05	0.00067052
g07450	1.02301	5.48411	25.7509	3.88453e-07	1.00277e-05		g19254	2.02375	2.02375	1.70527	31.5623	1.93143e-08	7.43937e-07		singleton_rep_c2664	2.52532	2.52532	1.73953	15.4637	8.41031e-05	0.000814368
g38923	3.27097	2.14244	25.7435	3.89943e-07	1.00555e-05		g39921	2.02303	2.02303	4.72293	15.1194	0.000100923	0.000939778		g29829	2.00322	2.00322	1.73472	16.7777	4.20239e-05	0.000469691
g40236	1.68024	2.07682	25.7253	3.93631e-07	1.01398e-05		g12425	2.02106	2.02106	4.48774	16.0292	6.23718e-05	0.00064064		g17382	2.36829	2.36829	1.72181	66.7856	3.02708e-16	4.66381e-14
g14370	3.99306	9.20724	25.7144	3.95866e-07	1.01866e-05		g28477	2.01803	2.01803	2.7932	10.5587	0.00115642	0.00663462		g19254	2.02375	2.02375	1.70527	31.5623	1.93143e-08	7.43937e-07
g33691	-0.962944	3.28585	25.7082	3.97129e-07	1.02084e-05		g40613	2.01728	2.01728	5.0502	108.874	1.72924e-25	9.3544e-23		g19852	4.41652	-4.41652	1.70128	17.343	3.12042e-05	0.000365546
g29578	-1.24643	1.60884	25.706	3.97589e-07	1.02094e-05		g24998	2.01681	2.01681	4.57663	24.1092	9.10263e-07	2.06703e-05		g27621	2.08636	2.08636	1.68785	15.1687	9.83192e-05	0.000923018
g09049	0.863792	4.07669	25.6975	3.99345e-07	1.02437e-05		singleton_rep_c2578	2.01636	2.01636	3.57955	15.3414	8.9728e-05	0.00085724		g26920	2.0273	2.0273	1.67292	14.4057	0.000147358	0.00127203
g17425	2.25379	2.91778	25.6617	4.06829e-07	1.04247e-05		g29061	2.01626	2.01626	1.59218	16.34	5.2936e-05	0.000562226		g24578	2.51072	2.51072	1.65381	40.7989	1.68728e-10	1.08948e-08
singleton_rep_c1217	-1.58633	1.09937	25.64	4.1142e-07	1.05222e-05		g10530	2.01565	2.01565	6.62682	10.3557	0.00129076	0.00725825		g38269	2.88794	2.88794	1.63924	27.1247	1.90742e-07	5.46907e-06
g15303	0.985898	3.41322	25.6396	4.115e-07	1.05222e-05		singleton_rep_c3366	2.01522	2.01522	1.95512	11.4994	0.000696181	0.00439614		g10614	2.18126	2.18126	1.63177	22.1796	2.48292e-06	4.78557e-05
g08080	1.10096	3.8941	25.6021	4.19575e-07	1.07174e-05		g16099	2.01375	2.01375	2.85441	19.3669	1.07863e-05	0.000155735		singleton_rep_c1054	2.25002	2.25002	1.59554	23.1836	1.47244e-06	3.08731e-05
g23282	1.96942	1.57829	25.5997	4.2011e-07	1.07199e-05		g32970	2.01346	2.01346	2.3561	11.788	0.000596126	0.00387015		g29061	2.01626	2.01626	1.59218	16.34	5.2936e-05	0.000562226
g11125	3.52151	5.56251	25.5944	4.21253e-07	1.07318e-05		g32328	2.0118	2.0118	2.47011	10.175	0.00142355	0.00786147		g27952	2.21716	2.21716	1.58502	30.1616	3.97511e-08	1.39836e-06
g13579	-1.01991	7.84114	25.5935	4.21459e-07	1.07318e-05		g11794	2.01111	2.01111	2.71462	15.5043	8.23169e-05	0.000800575		g10084	2.42871	2.42871	1.57673	17.438	2.96832e-05	0.000351107
g04000	-0.898052	6.14215	25.5834	4.23664e-07	1.07739e-05		g27611	2.01032	2.01032	4.89489	15.4079	8.66252e-05	0.000835135		g36927	2.95685	2.95685	1.55857	30.7073	3.00029e-08	1.09009e-06
g00977	1.49369	4.29378	25.5819	4.24e-07	1.07739e-05		g20262	2.01007	2.01007	6.1513	13.2694	0.00026977	0.00205348		g32925	4.57602	4.57602	1.55533	125.147	4.72517e-29	3.02697e-26
g00904	1.47106	10.3468	25.5765	4.25185e-07	1.07928e-05		g25486	2.00985	2.00985	5.34982	19.4946	1.00885e-05	0.000148389		g13310	2.49005	2.49005	1.54703	12.51	0.000404778	0.00284291
g12698	4.15716	5.88247	25.5559	4.29739e-07	1.08891e-05		g00484	2.00926	-2.00926	6.3198	107.178	4.069e-25	2.08904e-22		g35012	5.04233	5.04233	1.52602	122.718	1.60769e-28	9.784e-26
g25300	3.51168	5.35102	25.5553	4.29874e-07	1.08891e-05		g10544	2.00902	-2.00902	3.55039	73.7701	8.77657e-18	1.70764e-15		g26410	3.04521	3.04521	1.45289	45.6198	1.43584e-11	1.08213e-09
g06671	1.30362	2.30222	25.5432	4.32585e-07	1.09464e-05		g00731	2.00807	2.00807	6.66449	17.9587	2.25752e-05	0.000281531		g37704	3.04707	-3.04707	1.44243	39.7966	2.81834e-10	1.71089e-08
g18465	-0.942392	4.77818	25.5388	4.33584e-07	1.09603e-05		g29147	2.0072	-2.0072	1.33937	36.7706	1.32876e-09	6.86754e-08		g28991	3.19629	3.19629	1.42742	58.1362	2.44582e-14	2.9614e-12
g18941	1.25844	1.93824	25.5024	4.41822e-07	1.11569e-05		g01780	2.00499	2.00499	4.39925	12.364	0.000437701	0.00301669		g24430	2.57535	2.57535	1.40935	29.6796	5.09677e-08	1.7232e-06
g21077	-1.1399	3.49867	25.4576	4.52213e-07	1.14075e-05		singleton_rep_c2148	2.00353	-2.00353	1.01887	22.9923	1.62651e-06	3.3526e-05		g29147	2.0072	-2.0072	1.33937	36.7706	1.32876e-09	6.86754e-08
g03494	0.788745	4.16062	25.4359	4.57325e-07	1.15245e-05		g29829	2.00322	2.00322	1.73472	16.7777	4.20239e-05	0.000469691		g26845	2.03695	2.03695	1.28883	25.7757	3.83493e-07	9.92069e-06
g19758	-1.59612	2.04645	25.433	4.58015e-07	1.15299e-05		g28277	2.00205	2.00205	1.98127	11.9498	0.00054652	0.00362209		g24005	2.32244	2.32244	1.17285	37.677	8.34819e-10	4.53616e-08
g03573	-0.909773	4.39062	25.4297	4.5879e-07	1.15375e-05		g03734	2.00165	-2.00165	2.09886	24.9184	5.98098e-07	1.44296e-05		singleton_rep_c2148	2.00353	-2.00353	1.01887	22.9923	1.62651e-06	3.3526e-05
g18038	1.02967	3.21431	25.4239	4.6017e-07	1.15603e-05		g12955	2.00164	2.00164	6.9807	13.8539	0.000197591	0.00160734		g25606	2.95007	-2.95007	0.919888	47.8284	4.65198e-12	3.95955e-10
g01245	-0.782244	4.22854	25.4186	4.61444e-07	1.15749e-05		g02910	2.00047	2.00047	4.52783	14.7149	0.000125055	0.00111428		g24568	2.6132	2.6132	0.902869	42.3915	7.47122e-11	5.21123e-09
g24826	1.43918	1.88409	25.4175	4.61703e-07	1.15749e-05		g02375	2.00044	2.00044	1.82657	17.7568	2.51021e-05	0.00030645		g26358	2.45526	-2.45526	0.76384	27.788	1.35365e-07	4.06814e-06
g03032	0.878272	4.85324	25.4145	4.62418e-07	1.15809e-05		g38611	1.9996	-1.9996	2.53174	64.3137	1.06103e-15	1.51045e-13
singleton_rep_c3149	1.44702	1.31663	25.4108	4.63328e-07	1.15918e-05		g40652	1.99896	1.99896	4.64432	13.4968	0.000238967	0.00186627
g21357	-1.14282	2.45883	25.4037	4.6503e-07	1.16224e-05		g28441	1.99874	1.99874	6.34199	64.8099	8.24819e-16	1.21688e-13
g09115	1.37034	5.1393	25.3843	4.69732e-07	1.17279e-05		g34045	1.99871	1.99871	1.84858	16.5367	4.77176e-05	0.000518566
g10761	0.888432	4.05984	25.3804	4.70678e-07	1.17395e-05		g14712	1.99727	1.99727	7.6301	60.2128	8.51355e-15	1.08505e-12
g29650	-1.32383	1.2129	25.3697	4.73303e-07	1.17917e-05		g27973	1.99663	1.99663	2.41362	13.4159	0.000249499	0.00192934
g00538	-1.06605	3.90563	25.3679	4.73741e-07	1.17917e-05		g31600	1.9955	1.9955	5.88917	12.5679	0.000392439	0.00277064
g01826	-0.783614	4.69165	25.3638	4.74744e-07	1.18046e-05		g39870	1.9951	-1.9951	2.73025	50.1269	1.44121e-12	1.34419e-10
g08691	-0.98615	3.08183	25.3356	4.81746e-07	1.19665e-05		g18087	1.99498	1.99498	5.93021	86.509	1.39106e-20	4.23283e-18
g04882	-0.847629	4.04227	25.3256	4.84237e-07	1.20161e-05		g29476	1.99416	1.99416	1.68847	10.0616	0.00151396	0.0082707
g33989	1.71906	0.843935	25.3205	4.8553e-07	1.20359e-05		g05078	1.99339	1.99339	0.865031	14.6164	0.000131765	0.00116089
g37766	-1.20081	1.80827	25.3094	4.88322e-07	1.20928e-05		g07466	1.99259	1.99259	7.18478	15.3402	8.97852e-05	0.00085745
g07629	0.978938	6.29821	25.2834	4.9495e-07	1.22344e-05		g11144	1.99123	1.99123	3.06391	14.1997	0.000164393	0.00138904
singleton_rep_c1793	2.64145	2.61936	25.283	4.95044e-07	1.22344e-05		g04380	1.99122	1.99122	1.81469	13.6302	0.000222573	0.00176889
g12132	0.931637	4.5659	25.2681	4.98879e-07	1.23167e-05		g40749	1.99081	1.99081	4.50252	13.3935	0.000252496	0.0019488
g40450	4.45707	3.7902	25.2537	5.02621e-07	1.23965e-05		g11553	1.99046	1.99046	5.13467	13.614	0.00022451	0.00177963
singleton_rep_c2800	1.5534	2.52391	25.2369	5.07018e-07	1.24922e-05		g05018	1.98945	1.98945	1.6588	12.6292	0.000379767	0.00269681
g21157	-0.918201	2.85229	25.2147	5.1289e-07	1.26242e-05		g00754	1.98858	1.98858	4.55213	16.5787	4.66726e-05	0.000509485
g32954	3.04836	2.68044	25.1765	5.23149e-07	1.28636e-05		g25409	1.98798	1.98798	4.9587	17.5128	2.85377e-05	0.000341708
g01633	-0.864785	4.30221	25.1705	5.24789e-07	1.28909e-05		g36483	1.98716	-1.98716	0.763666	16.2568	5.53114e-05	0.000582808
g20524	1.24889	4.43561	25.1501	5.30368e-07	1.30149e-05		g05845	1.98707	1.98707	1.39614	13.2614	0.000270932	0.00206039
g02511	1.90685	7.43796	25.1382	5.33644e-07	1.30821e-05		singleton_rep_c90	1.98414	1.98414	1.49056	12.5668	0.000392662	0.00277141
g06739	-1.0107	2.94597	25.0955	5.45594e-07	1.33616e-05		g00300	1.98383	1.98383	7.33481	13.8011	0.000203213	0.00164128
g00601	1.43433	4.83627	25.0689	5.53183e-07	1.35338e-05		g27807	1.98364	1.98364	3.22992	13.8313	0.000199973	0.00162373
g05004	-1.0009	3.68718	25.0583	5.5624e-07	1.35949e-05		g36922	1.98267	1.98267	2.23867	16.1196	5.94655e-05	0.000615986
g07927	1.9481	1.65219	25.0497	5.58704e-07	1.36415e-05		g00655	1.98188	1.98188	4.9776	20.6242	5.58853e-06	9.38731e-05
g16263	-0.738533	4.23398	25.0294	5.64613e-07	1.37719e-05		g23728	1.98165	1.98165	2.59272	14.5711	0.000134966	0.00118353
g26435	-1.0723	3.00179	25.0235	5.66357e-07	1.38006e-05		g28773	1.97959	1.97959	7.01192	12.4009	0.000429117	0.00297268
g25644	0.964609	2.89295	25.0176	5.6808e-07	1.38288e-05		singleton_rep_c3320	1.97914	1.97914	4.79576	37.2904	1.01787e-09	5.45769e-08
g13717	1.06863	2.07189	25.0072	5.71175e-07	1.38902e-05		g02625	1.97902	1.97902	6.99935	12.5646	0.000393117	0.0027722
g14723	-0.877276	3.83331	24.9833	5.78301e-07	1.40495e-05		g08060	1.97761	1.97761	1.95662	10.0201	0.00154845	0.00843642
g00548	-0.752371	4.4244	24.9661	5.83485e-07	1.41613e-05		g22935	1.97701	1.97701	4.47585	47.3874	5.82554e-12	4.86246e-10
g20769	0.879059	2.83236	24.9617	5.84808e-07	1.41793e-05		g00039	1.97384	1.97384	10.0552	14.169	0.0001671	0.00140703
g01276	-1.22298	6.18226	24.9485	5.88817e-07	1.42623e-05		g00494	1.97357	1.97357	8.01108	12.8493	0.000337609	0.0024445
g07413	1.13333	5.7571	24.9463	5.89507e-07	1.42648e-05		g02990	1.9732	1.9732	5.08352	11.0201	0.000901291	0.00542133
g07272	3.33095	3.97464	24.9398	5.91479e-07	1.42868e-05		g29424	1.97184	1.97184	2.52224	16.2357	5.59299e-05	0.000587614
g17944	0.99358	2.25644	24.9395	5.9159e-07	1.42868e-05		g31820	1.97114	1.97114	2.44384	38.7752	4.75536e-10	2.73018e-08
g03734	-2.00165	2.09886	24.9184	5.98098e-07	1.44296e-05		g09595	1.97043	1.97043	1.82654	10.8205	0.0010038	0.00591373
g04009	-0.808852	4.70179	24.9163	5.98744e-07	1.44309e-05		g37181	1.96985	1.96985	2.83026	13.96	0.000186743	0.00153621
g04317	-1.2218	2.05987	24.8678	6.13993e-07	1.47838e-05		g23282	1.96942	1.96942	1.57829	25.5997	4.2011e-07	1.07199e-05
g14784	-0.780175	4.76193	24.8402	6.22838e-07	1.4982e-05		g40731	1.96857	1.96857	2.41958	14.4542	0.00014361	0.001249
g23899	0.863314	3.12192	24.8351	6.24511e-07	1.50074e-05		g00186	1.9683	1.9683	7.28529	13.2081	0.000278739	0.00210725
g17430	0.847079	4.18968	24.8161	6.30696e-07	1.51411e-05		g00956	1.96788	1.96788	3.36114	17.6861	2.60525e-05	0.00031615
g13647	1.0394	2.73231	24.8104	6.32545e-07	1.51705e-05		g29548	1.96731	1.96731	2.4957	12.5682	0.000392371	0.00277064
g01872	1.71082	5.15815	24.7971	6.3694e-07	1.52609e-05		g37778	1.9671	1.9671	3.74457	10.7839	0.00102386	0.00600433
g11046	-0.845679	4.30642	24.7918	6.38696e-07	1.52817e-05		g00845	1.96661	1.96661	6.72371	14.562	0.000135621	0.00118742
g33926	-1.49283	1.45099	24.7907	6.39065e-07	1.52817e-05		singleton_rep_c2948	1.96591	1.96591	2.46315	30.5129	3.31652e-08	1.19151e-06
g31532	-1.03508	3.32161	24.7876	6.40071e-07	1.52907e-05		g28465	1.96357	1.96357	3.47908	13.0968	0.000295799	0.00219867
g41053	1.14831	2.40657	24.7601	6.49277e-07	1.54813e-05		g41560	1.96233	1.96233	4.45113	13.6347	0.000222044	0.00176525
g37684	2.69757	4.92386	24.7596	6.49448e-07	1.54813e-05		g38257	1.96185	1.96185	4.32604	83.704	5.74685e-20	1.47258e-17
g04032	-0.819301	5.553	24.7581	6.49954e-07	1.54813e-05		g28683	1.96166	-1.96166	2.36636	28.6271	8.7746e-08	2.76633e-06
g04720	3.52635	3.41944	24.6931	6.7226e-07	1.59969e-05		singleton_rep_c157	1.96156	1.96156	1.14267	30.6564	3.08014e-08	1.11411e-06
g18575	3.96604	6.65557	24.6909	6.72998e-07	1.59988e-05		g22008	1.96144	-1.96144	0.887857	27.0833	1.94879e-07	5.56204e-06
g15162	0.743293	4.47075	24.6558	6.85386e-07	1.62774e-05		g12676	1.96072	1.96072	1.34463	46.3556	9.86259e-12	7.84591e-10
g07323	-0.84133	4.77812	24.6403	6.90903e-07	1.63925e-05		g03449	1.96039	1.96039	5.63492	71.5507	2.70221e-17	4.83675e-15
g26281	-1.08002	1.5463	24.6361	6.92412e-07	1.64123e-05		g01055	1.9603	1.9603	5.87152	13.925	0.000190253	0.00155876
g17384	1.32653	4.88756	24.6263	6.95967e-07	1.64805e-05		g28986	1.95939	1.95939	3.2505	11.7692	0.000602202	0.00390189
g24913	2.32132	2.94281	24.5855	7.10842e-07	1.68163e-05		g35562	1.95903	1.95903	5.31729	16.2554	5.53528e-05	0.000582808
g00356	3.79737	3.12979	24.5725	7.1566e-07	1.69139e-05		g21606	1.95723	1.95723	1.85169	11.1262	0.000851173	0.00517098
g03261	4.33704	5.14158	24.5448	7.26039e-07	1.71425e-05		g20056	1.95697	1.95697	1.50815	14.9626	0.000109666	0.00100286
g02094	-1.10346	3.44318	24.5369	7.29e-07	1.71958e-05		g10681	1.95517	-1.95517	2.74248	74.622	5.70047e-18	1.14683e-15
singleton_rep_c1280	3.5192	9.68605	24.5102	7.39179e-07	1.7419e-05		g36885	1.95399	1.95399	3.01427	38.471	5.55744e-10	3.13886e-08
g10193	-0.778504	3.88065	24.508	7.40011e-07	1.74218e-05		g00504	1.95369	1.95369	4.27575	16.0308	6.23203e-05	0.000640381
g19407	-0.774567	4.53813	24.4923	7.46065e-07	1.75473e-05		g02297	1.95312	1.95312	2.72507	17.6865	2.60463e-05	0.00031615
g01157	2.36894	4.31741	24.4794	7.51102e-07	1.76487e-05		g29261	1.95172	1.95172	1.71397	6.71293	0.00957161	0.0360987
g31934	-1.64873	1.52625	24.4755	7.52604e-07	1.7667e-05		g07927	1.9481	1.9481	1.65219	25.0497	5.58704e-07	1.36415e-05
g11984	-1.27247	2.70267	24.4639	7.57154e-07	1.77567e-05		g36752	1.94738	1.94738	2.42009	62.0434	3.3597e-15	4.54362e-13
g15571	-1.07845	3.20635	24.4587	7.59215e-07	1.77878e-05		g12382	1.9472	1.9472	3.56567	10.7412	0.00104778	0.00611794
g04926	-0.774199	4.24295	24.4483	7.63301e-07	1.78664e-05		g40934	1.94703	1.94703	2.6898	12.9804	0.000314767	0.00231003
g10787	0.993076	2.66767	24.4434	7.65271e-07	1.78953e-05		g01332	1.94692	1.94692	6.37312	85.8279	1.96295e-20	5.82734e-18
g05042	1.30747	4.03904	24.4354	7.68442e-07	1.79396e-05		g31750	1.94518	1.94518	3.36172	9.10114	0.00255451	0.0126648
g03049	-0.808772	3.82598	24.4349	7.68638e-07	1.79396e-05		g00061	1.9443	1.9443	6.46419	13.155	0.000286753	0.00215313
g40366	3.65976	6.31135	24.4206	7.74344e-07	1.80554e-05		g25984	1.94319	1.94319	3.52748	11.3497	0.000754592	0.00468837
g13748	1.07682	6.66999	24.4068	7.7992e-07	1.8168e-05		g11039	1.94308	1.94308	4.46234	14.0372	0.000179234	0.00148542
g11815	3.63956	4.97541	24.4007	7.82411e-07	1.81944e-05		g01657	1.94188	1.94188	3.08677	13.737	0.000210271	0.00168653
singleton_rep_c1833	3.50175	3.10261	24.4003	7.82549e-07	1.81944e-05		g00774	1.94077	1.94077	4.79121	11.8622	0.000572852	0.00375368
g14065	3.70039	3.28319	24.36	7.99122e-07	1.8562e-05		singleton_rep_c2100	1.93866	-1.93866	3.96476	13.9301	0.00018974	0.00155517
g02151	1.30757	5.43007	24.3513	8.02707e-07	1.86275e-05		g24123	1.93724	1.93724	2.69783	11.5854	0.000664718	0.00423943
g15227	0.78669	4.1251	24.3322	8.10742e-07	1.87961e-05		g12706	1.9371	1.9371	1.45522	13.9458	0.000188154	0.00154529
singleton_rep_c417	3.544	5.04603	24.3126	8.19032e-07	1.89702e-05		g16191	1.93657	-1.93657	4.31582	72.3949	1.76168e-17	3.27363e-15
g41469	3.97234	3.12381	24.3032	8.23026e-07	1.90341e-05		g07013	1.93151	1.93151	2.51681	42.8719	5.84452e-11	4.13584e-09
g16214	-0.753627	4.35715	24.3024	8.23355e-07	1.90341e-05		g00153	1.93115	1.93115	7.08906	20.2373	6.84076e-06	0.000109556
g08337	-0.711896	4.92419	24.2935	8.27169e-07	1.91041e-05		g03465	1.92914	1.92914	4.88433	18.4252	1.76704e-05	0.000231888
g03021	-0.879995	5.93602	24.2781	8.33822e-07	1.92396e-05		singleton_rep_c79	1.92897	1.92897	2.90934	13.5395	0.000233591	0.00183193
g14687	1.03058	4.56234	24.2619	8.40867e-07	1.93757e-05		g06925	1.92542	1.92542	3.68531	51.7326	6.35989e-13	6.42402e-11
g02660	-0.858302	4.39297	24.2609	8.41314e-07	1.93757e-05		g13788	1.92488	1.92488	3.92899	11.1329	0.000848104	0.00515748
g36145	-1.06027	1.90749	24.2454	8.48075e-07	1.95129e-05		g01787	1.92428	1.92428	1.64715	7.27853	0.00697836	0.0282322
g05981	3.46234	5.97075	24.238	8.51374e-07	1.95703e-05		g07780	1.9242	1.9242	7.15296	39.3341	3.57146e-10	2.1e-08
g14446	-1.03684	7.38251	24.2318	8.54104e-07	1.96146e-05		g00060	1.92403	1.92403	8.1707	15.1541	9.90823e-05	0.000928748
g07092	0.996007	3.17543	24.2138	8.62132e-07	1.97772e-05		g32287	1.92361	1.92361	2.81308	9.87585	0.00167462	0.00897915
g05371	0.841881	5.94964	24.2123	8.62812e-07	1.97772e-05		singleton_rep_c711	1.92293	1.92293	3.27485	15.9425	6.52969e-05	0.000664794
g12275	3.95017	3.7988	24.2006	8.68061e-07	1.98788e-05		g14580	1.92207	1.92207	7.09819	14.9969	0.000107689	0.000987744
g39643	1.25191	2.33265	24.1734	8.80399e-07	2.01308e-05		g07048	1.92106	1.92106	1.68456	9.69613	0.00184656	0.00969813
g22320	-0.752325	4.58212	24.1715	8.81258e-07	2.01308e-05		g40886	1.9188	1.9188	1.97548	10.7414	0.00104763	0.00611794
g09952	0.891488	4.17266	24.1695	8.822e-07	2.01308e-05		g00517	1.91802	1.91802	2.73489	13.4309	0.000247517	0.00191705
g05540	-0.905177	3.91727	24.1691	8.82372e-07	2.01308e-05		g17051	1.91707	1.91707	4.28468	12.9667	0.000317077	0.00232208
g11551	-1.15002	5.91884	24.155	8.88862e-07	2.02599e-05		g33760	1.91481	1.91481	4.76558	14.6463	0.00012969	0.00114593
g41250	3.87203	5.54905	24.1449	8.93537e-07	2.03474e-05		g00642	1.91461	1.91461	3.24717	21.7801	3.05762e-06	5.6559e-05
g23783	0.783547	4.5509	24.1265	9.0208e-07	2.05227e-05		g28423	1.91424	1.91424	3.49632	34.0152	5.46828e-09	2.3477e-07
g15822	0.963585	3.40099	24.1162	9.06937e-07	2.0614e-05		g08884	1.91327	1.91327	3.51649	34.1596	5.07727e-09	2.20707e-07
g24998	2.01681	4.57663	24.1092	9.10263e-07	2.06703e-05		g14436	1.91238	1.91238	2.53561	12.9544	0.000319175	0.00233534
g20004	-0.75193	4.03104	24.1065	9.11519e-07	2.06795e-05		g20097	1.91028	-1.91028	2.815	30.6533	3.08498e-08	1.11421e-06
g32855	1.41557	1.90463	24.1043	9.1258e-07	2.06843e-05		g09671	1.90877	1.90877	5.04239	14.0806	0.000175138	0.00145756
g18118	1.40563	4.90925	24.0976	9.15742e-07	2.07367e-05		g28016	1.90821	1.90821	5.60638	11.1409	0.000844448	0.00514038
g20779	-1.02185	3.79877	24.0735	9.27263e-07	2.0978e-05		g02511	1.90685	1.90685	7.43796	25.1382	5.33644e-07	1.30821e-05
g09105	-0.752719	4.54528	24.0711	9.28409e-07	2.09845e-05		g20133	1.90496	1.90496	2.35303	64.4784	9.7597e-16	1.4058e-13
g15670	0.796723	4.263	24.0688	9.29552e-07	2.09908e-05		g00994	1.90469	1.90469	5.21278	15.6431	7.64929e-05	0.000754178
g07731	1.10736	8.18658	24.0534	9.3703e-07	2.11401e-05		g14701	1.90411	1.90411	7.50511	50.599	1.13305e-12	1.08164e-10
g03488	1.06699	3.49504	24.0469	9.40189e-07	2.11917e-05		g36380	1.90397	1.90397	1.78203	9.23241	0.00237768	0.0119291
g00990	1.09899	3.48947	24.0402	9.43472e-07	2.1246e-05		g33299	1.90252	1.90252	3.53884	12.3591	0.00043885	0.0030229
g11748	3.34716	7.07704	24.0334	9.46777e-07	2.13007e-05		g30447	1.90247	-1.90247	1.12996	34.6223	4.00303e-09	1.79458e-07
g10651	1.52295	1.05038	24.0252	9.50853e-07	2.13727e-05		g00806	1.901	1.901	4.15762	51.1244	8.66936e-13	8.47543e-11
g11041	3.76312	6.06684	24.0073	9.59704e-07	2.15356e-05		g09929	1.90021	1.90021	4.91595	13.3256	0.000261805	0.00200286
g08315	-1.11412	3.34239	24.007	9.59868e-07	2.15356e-05		g12257	1.89939	1.89939	1.50525	13.8241	0.000200743	0.00162835
g05259	2.34441	2.46288	24.0052	9.60759e-07	2.15357e-05		g17504	1.8986	1.8986	6.62039	64.13	1.16474e-15	1.64845e-13
g00338	2.76678	6.18391	23.9441	9.9176e-07	2.21955e-05		singleton_rep_c1396	1.89798	1.89798	4.81276	9.80824	0.00173731	0.00923595
g38381	1.32435	2.86762	23.9436	9.92016e-07	2.21955e-05		g06613	1.89671	1.89671	5.04383	81.2306	2.00861e-19	4.88955e-17
g28614	1.40136	2.80876	23.9344	9.96728e-07	2.22804e-05		g39483	1.89651	1.89651	2.38406	36.1005	1.87401e-09	9.08744e-08
g06267	1.16944	4.75828	23.9306	9.98733e-07	2.23047e-05		g01381	1.89467	1.89467	5.09529	15.2861	9.23941e-05	0.000877888
g17765	0.723607	4.65525	23.9222	1.00308e-06	2.23812e-05		g05067	1.89451	1.89451	6.48401	14.177	0.000166389	0.00140153
g07038	-0.82983	3.46625	23.9169	1.00587e-06	2.24231e-05		g09080	1.89334	1.89334	3.79021	72.9514	1.32885e-17	2.49376e-15
singleton_rep_c753	3.86873	4.27106	23.9148	1.00695e-06	2.24264e-05		g27196	1.8929	1.8929	5.01533	13.1238	0.000291567	0.00217919
g13029	3.69757	6.53135	23.881	1.02479e-06	2.28031e-05		g04376	1.89276	1.89276	3.51199	13.4973	0.000238904	0.00186627
g01846	3.7752	5.091	23.832	1.05118e-06	2.33689e-05		g02381	1.89264	1.89264	1.82115	8.87719	0.00288756	0.013969
g37434	1.36219	1.85132	23.8284	1.05315e-06	2.33727e-05		g12555	1.89225	1.89225	6.05545	11.3485	0.000755081	0.00469021
g32356	1.85409	2.7213	23.8268	1.05406e-06	2.33727e-05		g25922	1.89216	1.89216	1.60468	9.36769	0.00220843	0.0112421
g07615	-0.746253	4.05865	23.8265	1.05424e-06	2.33727e-05		g32318	1.892	1.892	1.23214	27.0218	2.01171e-07	5.71425e-06
g05300	1.42803	3.31268	23.8199	1.05785e-06	2.34316e-05		g01789	1.8899	1.8899	2.06604	21.9742	2.76338e-06	5.21465e-05
g10143	-0.757451	3.91819	23.7874	1.07586e-06	2.38088e-05		g25735	1.88879	1.88879	3.40597	15.524	8.14628e-05	0.000793219
g09017	0.871479	5.33593	23.7811	1.07939e-06	2.38651e-05		g35113	1.88741	1.88741	7.44251	14.4569	0.000143403	0.00124807
singleton_rep_c1016	3.36224	7.43901	23.7732	1.08384e-06	2.39308e-05		g39186	1.88731	1.88731	2.32716	14.7702	0.00012144	0.00108884
g08399	-1.12991	4.43527	23.7723	1.08432e-06	2.39308e-05		g27591	1.88708	-1.88708	1.54562	43.8443	3.55573e-11	2.56086e-09
g00624	3.97431	5.30104	23.7694	1.08597e-06	2.39455e-05		g00549	1.88704	1.88704	6.48381	12.92	0.000325082	0.00237001
singleton_rep_c2504	4.19101	5.39536	23.759	1.09185e-06	2.40361e-05		g26306	1.88615	1.88615	4.78828	14.1872	0.000165496	0.00139642
g06672	-0.961319	7.02908	23.7586	1.09206e-06	2.40361e-05		g00011	1.88608	1.88608	12.9776	12.4372	0.000420858	0.00293
singleton_rep_c2576	3.83236	6.43257	23.7507	1.09655e-06	2.41131e-05		g04822	1.88277	1.88277	3.77881	15.1384	9.99087e-05	0.000932545
g00932	-1.57029	1.9393	23.7215	1.11331e-06	2.44598e-05		g39257	1.88272	1.88272	1.00027	45.1767	1.80031e-11	1.34432e-09
g08859	0.766115	4.06099	23.7151	1.117e-06	2.45187e-05		g20666	1.88239	1.88239	2.2183	9.1335	0.00250972	0.0124834
g27809	-1.66605	2.04405	23.7055	1.12263e-06	2.462e-05		g39620	1.88039	1.88039	4.07131	11.5759	0.000668132	0.00425323
g17336	1.1997	4.98924	23.6713	1.14276e-06	2.50388e-05		g02675	1.88028	1.88028	4.20912	78.4177	8.34014e-19	1.84567e-16
g34153	1.18294	2.44008	23.6588	1.15016e-06	2.51648e-05		g08464	1.87959	1.87959	4.26279	73.3288	1.09754e-17	2.10373e-15
g22556	3.55022	3.75223	23.6582	1.15057e-06	2.51648e-05		g13987	1.87914	-1.87914	4.31526	122.297	1.98709e-28	1.1798e-25
g14004	-1.4076	0.959166	23.6272	1.16924e-06	2.55333e-05		singleton_rep_c2871	1.8784	1.8784	3.49928	17.1775	3.40446e-05	0.000393705
g32188	1.55123	1.5794	23.6267	1.16952e-06	2.55333e-05		g01655	1.87716	1.87716	1.94997	7.13322	0.00756688	0.030049
g01634	3.90774	6.20318	23.609	1.18032e-06	2.57461e-05		g12042	1.87663	1.87663	4.21293	10.9194	0.000951629	0.00566256
g20404	1.38895	2.85863	23.5805	1.19798e-06	2.61078e-05		g00282	1.8766	1.8766	6.53471	14.4675	0.000142598	0.00124195
g31806	4.02124	4.24355	23.5689	1.2052e-06	2.62417e-05		g12956	1.87638	1.87638	2.96447	13.7959	0.000203777	0.00164433
g02833	-0.764383	4.15093	23.5542	1.21443e-06	2.6419e-05		g17223	1.87526	1.87526	6.14626	48.2163	3.81707e-12	3.30673e-10
g26877	2.12645	1.95601	23.5462	1.21947e-06	2.6505e-05		g10050	1.87492	-1.87492	4.60558	91.9529	8.87662e-22	3.13165e-19
g02985	3.15372	3.91788	23.541	1.22283e-06	2.65542e-05		g11387	1.87475	1.87475	2.01629	9.04979	0.00262725	0.0129411
g16681	-0.975309	4.40429	23.5363	1.22578e-06	2.65805e-05		g30645	1.87402	1.87402	4.10062	15.2341	9.49741e-05	0.000897846
g40529	-1.6225	1.03859	23.5356	1.22622e-06	2.65805e-05		g22482	1.87401	1.87401	3.69362	12.8376	0.000339715	0.00245756
g40970	3.61362	3.26564	23.5291	1.2304e-06	2.66474e-05		g19041	1.8738	1.8738	1.60256	33.1351	8.59737e-09	3.57753e-07
g06681	-1.41959	1.83511	23.5257	1.23255e-06	2.66701e-05		singleton_rep_c2173	1.87264	1.87264	4.09884	14.5805	0.000134299	0.00117895
g01816	0.736549	4.02002	23.5205	1.23591e-06	2.67191e-05		g11015	1.87204	-1.87204	2.46554	30.7851	2.88246e-08	1.05516e-06
g11757	-1.20356	2.86581	23.5029	1.24725e-06	2.69404e-05		g14531	1.87159	1.87159	4.7507	72.0223	2.1278e-17	3.92401e-15
g12528	-0.85099	3.38347	23.4981	1.2504e-06	2.69846e-05		g05327	1.87146	1.87146	3.82333	16.5183	4.8182e-05	0.000522447
singleton_rep_c441	3.32012	6.57523	23.4932	1.25359e-06	2.70294e-05		g20483	1.87006	1.87006	2.99685	40.8296	1.66097e-10	1.07534e-08
g16038	-0.708819	5.13928	23.4831	1.26013e-06	2.71464e-05		g25871	1.86993	1.86993	1.67052	11.2181	0.000810013	0.00496179
g10449	3.32253	2.93912	23.48	1.26216e-06	2.71661e-05		g29347	1.86983	1.86983	2.61806	16.3577	5.2444e-05	0.000558463
g09026	-1.03165	3.76283	23.4727	1.267e-06	2.7246e-05		g10206	1.86874	1.86874	1.70873	11.4353	0.000720629	0.00451422
g02763	-1.10754	2.80192	23.4686	1.26972e-06	2.72787e-05		g39080	1.86779	1.86779	1.62431	11.4619	0.000710384	0.00446383
g07464	0.718362	4.60595	23.467	1.27076e-06	2.72787e-05		g22391	1.86654	1.86654	1.35868	29.6534	5.1662e-08	1.74184e-06
g03721	1.00353	5.85524	23.454	1.27936e-06	2.74391e-05		g10501	1.86333	1.86333	1.65241	22.0731	2.6246e-06	5.01103e-05
g03404	1.15363	3.82223	23.4499	1.28211e-06	2.7474e-05		g00303	1.86239	1.86239	2.19022	8.62692	0.00331231	0.0155991
g19791	0.851964	3.75689	23.4407	1.28824e-06	2.75594e-05		g37806	1.86192	1.86192	1.84708	14.3377	0.000152774	0.00130904
g33647	-1.12828	2.39566	23.4405	1.28836e-06	2.75594e-05		g15450	1.86106	1.86106	2.43523	7.32386	0.00680451	0.0276863
g12515	4.08264	6.97026	23.4296	1.29571e-06	2.76923e-05		g38142	1.85945	1.85945	1.94762	8.52072	0.00351126	0.0163026
g20461	-0.756387	4.2564	23.4088	1.30976e-06	2.79679e-05		g19364	1.85828	1.85828	4.10948	11.7783	0.000599244	0.00388583
g33858	-1.38994	1.74628	23.363	1.34133e-06	2.86171e-05		g00087	1.85805	1.85805	10.9741	11.5123	0.000691385	0.00437835
g29246	2.99379	7.02859	23.3557	1.34646e-06	2.87013e-05		g28804	1.857	1.857	2.16225	13.2455	0.00027324	0.00207276
g00093	1.04462	8.14231	23.3474	1.35228e-06	2.88001e-05		g17259	1.85669	1.85669	3.06774	79.8265	4.0878e-19	9.38768e-17
g12466	3.53586	5.98747	23.3157	1.37476e-06	2.92534e-05		g10215	1.85609	1.85609	1.60684	19.798	8.60743e-06	0.00013145
g17208	0.920708	4.21925	23.3106	1.37838e-06	2.93048e-05		g04653	1.85424	1.85424	5.66281	104.388	1.66362e-24	7.49953e-22
g02943	1.52938	3.51272	23.3039	1.38316e-06	2.93808e-05		g32356	1.85409	1.85409	2.7213	23.8268	1.05406e-06	2.33727e-05
g16376	-1.55024	4.52193	23.3015	1.38491e-06	2.93922e-05		g01531	1.8524	1.8524	7.43669	14.8764	0.000114787	0.00104303
g05737	-0.86574	5.28784	23.2913	1.39228e-06	2.95229e-05		g11078	1.85179	-1.85179	3.16786	49.6341	1.85269e-12	1.68914e-10
g01546	1.69561	4.10755	23.275	1.40415e-06	2.97486e-05		g15889	1.85162	1.85162	5.10971	101.64	6.66018e-24	2.89516e-21
g15952	1.08254	6.44739	23.2726	1.40588e-06	2.97593e-05		g37886	1.84987	1.84987	2.02251	8.57746	0.0034035	0.0159054
g13181	-0.801333	4.7894	23.2698	1.40794e-06	2.97771e-05		g22164	1.84756	1.84756	5.15124	47.0108	7.0598e-12	5.80597e-10
g10578	0.893537	4.17662	23.2391	1.43056e-06	3.02292e-05		g02464	1.84707	1.84707	3.09267	11.5796	0.000666795	0.00424805
g26013	-1.00235	2.80753	23.2363	1.43265e-06	3.02473e-05		g20353	1.84668	1.84668	3.66617	61.918	3.58063e-15	4.78919e-13
g03284	1.49836	1.71576	23.2323	1.43566e-06	3.02845e-05		g29683	1.84458	-1.84458	2.22822	31.9429	1.58772e-08	6.26415e-07
g03490	-0.755872	5.12748	23.2232	1.44246e-06	3.04015e-05		g15309	1.84237	1.84237	3.15899	36.6233	1.43306e-09	7.31343e-08
g15405	0.775035	5.63679	23.2054	1.4559e-06	3.06583e-05		g40604	1.8404	1.8404	6.35405	13.5506	0.000232212	0.00182346
g16340	0.818791	6.11798	23.2001	1.4599e-06	3.06898e-05		g17527	1.84005	-1.84005	2.71901	67.5265	2.07878e-16	3.22317e-14
g01766	0.713269	4.7819	23.2001	1.45992e-06	3.06898e-05		g21889	1.84001	-1.84001	3.58423	75.5421	3.57704e-18	7.37932e-16
g22147	-0.84875	3.98232	23.1889	1.46844e-06	3.08291e-05		g37937	1.83987	1.83987	4.32607	12.4313	0.000422202	0.0029348
g15622	-0.845553	5.00631	23.188	1.46908e-06	3.08291e-05		g04272	1.83868	1.83868	3.96637	11.7189	0.000618689	0.0039896
singleton_rep_c1054	2.25002	1.59554	23.1836	1.47244e-06	3.08731e-05		g02522	1.83845	1.83845	3.595	14.4542	0.000143612	0.001249
g07929	-0.867355	3.30578	23.164	1.48757e-06	3.11634e-05		g13992	1.8347	1.8347	6.65708	84.6173	3.62075e-20	1.0131e-17
g16295	0.842141	6.01866	23.1555	1.49413e-06	3.12699e-05		g13780	1.83449	1.83449	2.10127	17.2096	3.34739e-05	0.000388396
g04243	-0.68637	4.55701	23.1541	1.49522e-06	3.12699e-05		g09038	1.83417	1.83417	4.74165	13.8124	0.000201995	0.00163436
g12900	-0.8027	5.01725	23.1509	1.49774e-06	3.12958e-05		g13251	1.83035	1.83035	8.25609	62.3148	2.92714e-15	4.02572e-13
g24609	1.10586	1.57763	23.1487	1.49946e-06	3.13047e-05		g02672	1.82943	1.82943	2.79845	13.568	0.00023008	0.0018114
g10659	1.11557	4.60669	23.12	1.52199e-06	3.17262e-05		g12274	1.82778	1.82778	2.05749	8.86927	0.00290011	0.0140186
g26760	3.1668	4.36599	23.1197	1.52225e-06	3.17262e-05		g13653	1.82756	1.82756	6.03578	39.7125	2.94238e-10	1.77293e-08
g01104	-0.841111	4.17746	23.1124	1.52802e-06	3.18192e-05		g02301	1.82752	1.82752	5.80599	12.0741	0.00051127	0.00342955
g03568	3.93564	9.13367	23.1095	1.5303e-06	3.18394e-05		g39563	1.82739	1.82739	1.96801	13.2027	0.000279546	0.00211204
g09539	-1.4545	4.32336	23.1005	1.53749e-06	3.1947e-05		g10209	1.82723	1.82723	3.49325	10.8008	0.00101457	0.00596852
g08175	-0.873494	3.72392	23.0998	1.5381e-06	3.1947e-05		g33340	1.82717	1.82717	5.57951	12.3688	0.000436562	0.0030114
g41398	-1.58905	1.67007	23.0857	1.54942e-06	3.21547e-05		g00094	1.82591	1.82591	8.77909	12.5937	0.000387047	0.00274051
g08453	1.28365	3.99754	23.0755	1.55766e-06	3.22982e-05		g10154	1.82576	1.82576	3.16515	38.9197	4.41612e-10	2.56567e-08
g12810	-1.18484	3.32275	23.0732	1.55948e-06	3.23085e-05		g14008	1.8236	1.8236	2.65434	13.7735	0.00020623	0.00165959
g18307	-0.788437	4.4488	23.0504	1.57813e-06	3.26669e-05		g03610	1.82355	1.82355	1.91263	9.79836	0.00174668	0.00927358
g30434	-1.06131	2.86277	23.0235	1.60031e-06	3.3098e-05		g11196	1.82335	1.82335	2.72399	13.56	0.000231056	0.00181673
g00874	1.76593	2.03432	23.0116	1.61024e-06	3.3275e-05		g00907	1.82186	1.82186	4.80591	16.9713	3.79487e-05	0.00043211
g27835	-1.4412	1.96158	23.0036	1.61697e-06	3.33858e-05		g08854	1.82184	1.82184	2.00466	11.666	0.000636512	0.00407646
g20656	1.61383	2.87544	22.9996	1.62032e-06	3.34267e-05		g05462	1.81832	1.81832	3.05353	10.7642	0.00103483	0.00605697
singleton_rep_c2148	-2.00353	1.01887	22.9923	1.62651e-06	3.3526e-05		g01032	1.81726	1.81726	2.37037	22.2069	2.4479e-06	4.74436e-05
g22018	-0.870223	3.6886	22.9826	1.63471e-06	3.36664e-05		g12270	1.81716	1.81716	2.7513	10.9233	0.000949608	0.00565606
g23397	2.74551	8.08164	22.9792	1.63765e-06	3.36984e-05		g05309	1.81633	1.81633	5.56839	13.2256	0.000276149	0.00209091
g28269	-1.03359	5.06112	22.973	1.64289e-06	3.37777e-05		g06386	1.81605	1.81605	1.63989	38.5205	5.41823e-10	3.0745e-08
g00727	2.12081	2.80655	22.9666	1.64845e-06	3.38634e-05		g00115	1.81569	1.81569	6.43559	10.1333	0.00145617	0.00800627
g28784	-1.307	2.77777	22.9646	1.65011e-06	3.38689e-05		g34014	1.81516	1.81516	1.21547	11.2334	0.000803387	0.00492864
g30716	3.45129	5.49444	22.9601	1.65402e-06	3.39206e-05		g00113	1.81357	1.81357	8.60595	13.5908	0.000227295	0.00179411
g17267	1.16597	6.41938	22.954	1.65924e-06	3.39991e-05		g22207	1.81308	1.81308	3.46813	11.2956	0.000776913	0.00479402
g32792	3.18023	4.39563	22.9316	1.67869e-06	3.43687e-05		g02823	1.81186	-1.81186	2.94046	49.314	2.18102e-12	1.95163e-10
g23582	-0.935487	3.82067	22.9292	1.68083e-06	3.43836e-05		g24151	1.81171	1.81171	2.78864	9.30037	0.00229107	0.0115781
g24142	0.929925	4.70954	22.9183	1.69036e-06	3.45494e-05		g00702	1.80864	1.80864	1.84011	11.0178	0.000902418	0.00542543
g24502	0.935712	4.26891	22.911	1.69679e-06	3.46517e-05		g29726	1.80746	1.80746	1.07602	21.8006	3.02508e-06	5.61276e-05
g25593	0.941487	2.78586	22.8925	1.71316e-06	3.49567e-05		g07518	1.807	1.807	5.74919	85.8366	1.95439e-20	5.82734e-18
g18309	-0.807311	3.64371	22.8829	1.72176e-06	3.50749e-05		g40437	1.80615	1.80615	1.79435	9.63709	0.00190687	0.00995046
g32730	-1.2055	1.76639	22.8828	1.72183e-06	3.50749e-05		g15906	1.80608	1.80608	4.90396	15.3852	8.76704e-05	0.00084265
g01644	1.24906	2.13713	22.8708	1.7326e-06	3.52648e-05		g21369	1.8049	1.8049	5.0548	107.154	4.1192e-25	2.08904e-22
g27876	-0.788821	3.82623	22.859	1.7433e-06	3.54528e-05		g35186	1.80371	1.80371	1.99444	53.8179	2.19962e-13	2.32806e-11
g14378	0.858054	6.20239	22.8544	1.74753e-06	3.55093e-05		g05420	1.80358	-1.80358	5.58191	39.1632	3.89824e-10	2.27566e-08
g21384	-1.22419	2.9264	22.8468	1.75445e-06	3.56203e-05		g29615	1.80283	1.80283	4.82767	13.4438	0.000245819	0.00190816
g19109	-1.28066	5.18572	22.8355	1.76471e-06	3.57987e-05		g04938	1.80245	1.80245	8.47876	11.23	0.000804876	0.00493529
singleton_rep_c1365	3.86904	7.48055	22.8251	1.7743e-06	3.59632e-05		g10178	1.80221	1.80221	5.5236	14.165	0.000167455	0.00140807
g13709	-0.872613	4.43828	22.8104	1.78799e-06	3.62105e-05		g40454	1.80219	1.80219	5.49424	11.1368	0.000846323	0.00514834
g12208	0.833634	3.39815	22.8062	1.7919e-06	3.62595e-05		g23013	1.80197	1.80197	4.16928	17.247	3.28216e-05	0.000381555
g01909	3.40626	6.23497	22.7877	1.80915e-06	3.65782e-05		g03099	1.80075	1.80075	5.53769	13.7592	0.000207805	0.00166895
g20287	-0.961606	3.03488	22.7813	1.81519e-06	3.66698e-05		g04259	1.79836	1.79836	3.04912	9.1883	0.00243567	0.0121773
g19470	0.764319	5.39127	22.7776	1.81878e-06	3.66847e-05		g09050	1.79808	1.79808	4.32232	14.0555	0.000177497	0.00147367
g01011	-0.8231	4.49753	22.7774	1.81894e-06	3.66847e-05		g14016	1.79636	1.79636	1.43084	9.01349	0.00267995	0.0131396
g02355	-0.736244	5.31806	22.7744	1.82181e-06	3.67121e-05		g19302	1.79603	1.79603	5.04846	11.5481	0.00067817	0.00430475
g08421	0.861161	3.47629	22.7688	1.82705e-06	3.67815e-05		g05206	1.79542	1.79542	2.11447	12.3721	0.000435798	0.00300698
g07677	-0.887523	3.8912	22.7675	1.82827e-06	3.67815e-05		g14749	1.79435	-1.79435	3.17782	68.6062	1.20224e-16	1.9254e-14
g20980	-0.967002	4.38741	22.7416	1.85314e-06	3.72509e-05		g05472	1.79273	1.79273	10.2965	34.0859	5.27331e-09	2.27603e-07
g19127	-0.89281	3.13405	22.7204	1.87365e-06	3.76072e-05		g39091	1.79213	1.79213	1.73388	9.38975	0.00218202	0.0111333
g01903	0.859658	6.79619	22.7201	1.87395e-06	3.76072e-05		g01318	1.79128	1.79128	3.37592	13.1479	0.000287846	0.00215934
g15864	-0.758316	3.5784	22.7095	1.88436e-06	3.77849e-05		g24029	1.79117	1.79117	4.36012	19.8213	8.50292e-06	0.000130505
g15647	-0.955346	3.02592	22.6938	1.89976e-06	3.80625e-05		g01250	1.78833	1.78833	2.21493	19.4981	1.00698e-05	0.000148203
g27688	-0.92644	3.08906	22.6758	1.91764e-06	3.8389e-05		g02868	1.78779	-1.78779	2.78043	65.2196	6.69989e-16	1.00059e-13
g20173	-0.915085	3.93092	22.652	1.94153e-06	3.88354e-05		g35698	1.78735	1.78735	2.35789	16.3737	5.20004e-05	0.000554709
g37718	2.83381	5.0417	22.646	1.94764e-06	3.89256e-05		g26222	1.78709	1.78709	3.86841	12.9552	0.000319026	0.00233496
g27054	-0.837805	3.26405	22.6362	1.95763e-06	3.90931e-05		g32116	1.78673	1.78673	3.12655	11.7762	0.000599922	0.00388919
g04176	-0.776883	3.5904	22.6298	1.96417e-06	3.91664e-05		g12214	1.78672	1.78672	3.06785	7.74835	0.00537617	0.0228917
g37792	-0.909668	2.69394	22.6294	1.96451e-06	3.91664e-05		g27092	1.78634	1.78634	2.00363	22.0288	2.68592e-06	5.10807e-05
g09196	-0.7418	4.52031	22.617	1.97722e-06	3.93813e-05		g04474	1.78617	1.78617	3.45911	12.0201	0.000526299	0.00351198
g16710	3.09143	4.06928	22.6158	1.97853e-06	3.93813e-05		g08871	1.78529	1.78529	5.46421	10.5336	0.00117227	0.0067113
g04837	0.96396	2.7133	22.6064	1.98819e-06	3.95414e-05		g02638	1.78302	1.78302	8.86693	13.9801	0.000184756	0.00152303
g14537	1.58983	1.06218	22.5768	2.01904e-06	4.01221e-05		g01204	1.78283	1.78283	2.72529	10.8306	0.00099835	0.00588731
g30523	1.53736	0.949624	22.5696	2.02669e-06	4.02412e-05		g01118	1.78211	1.78211	2.32665	11.1964	0.000819582	0.00501158
g17916	1.70565	3.37237	22.5398	2.05835e-06	4.08366e-05		g12722	1.78169	1.78169	2.13603	12.8276	0.000341535	0.00246706
g15294	-1.02984	3.31679	22.5347	2.06377e-06	4.09108e-05		g23108	1.78167	1.78167	2.74063	9.97217	0.00158924	0.00861814
g22956	3.50974	5.23369	22.5218	2.07775e-06	4.11543e-05		g02658	1.78146	1.78146	5.01681	16.6044	4.60446e-05	0.000503759
g21601	-0.861148	3.15224	22.5169	2.08304e-06	4.12256e-05		g02069	1.77903	1.77903	4.47489	65.1615	6.9005e-16	1.02426e-13
g07987	-0.873317	4.17317	22.5134	2.08679e-06	4.12662e-05		g32498	1.77882	1.77882	3.40176	12.8943	0.000329588	0.00239712
g05749	-1.03512	2.96972	22.4746	2.12936e-06	4.20738e-05		g06009	1.77872	1.77872	6.4484	12.9925	0.000312736	0.00229928
g06708	0.785021	4.38666	22.4572	2.14883e-06	4.24242e-05		g39744	1.77684	-1.77684	2.26772	18.3131	1.87416e-05	0.000243027
g06416	-1.13176	2.98446	22.4491	2.15789e-06	4.25685e-05		g40862	1.77572	1.77572	3.18348	11.6589	0.000638973	0.00408803
g26495	1.25427	1.19005	22.4423	2.16551e-06	4.26842e-05		g19226	1.77521	1.77521	2.66042	46.0542	1.15026e-11	8.91744e-10
g15172	-0.880113	7.39346	22.4364	2.17219e-06	4.27813e-05		g03341	1.77512	1.77512	3.28459	19.9298	8.03386e-06	0.000124804
g06175	1.50061	1.62345	22.4274	2.18236e-06	4.29469e-05		g19787	1.77458	1.77458	3.68227	85.5051	2.31103e-20	6.77801e-18
g01012	3.2462	7.62568	22.4123	2.19966e-06	4.32524e-05		g41051	1.77388	1.77388	1.41932	14.2629	0.000158964	0.0013523
g07475	-0.776387	5.31659	22.4097	2.20264e-06	4.32759e-05		g13378	1.77319	1.77319	7.23196	74.3108	6.67359e-18	1.3316e-15
g30656	1.35869	3.47722	22.403	2.21026e-06	4.33905e-05		g00777	1.77247	1.77247	4.366	12.8652	0.000334755	0.0024289
g02057	-0.78543	4.39728	22.4009	2.21268e-06	4.34031e-05		g07559	1.77246	1.77246	7.62721	48.2221	3.80584e-12	3.30673e-10
g03444	1.04903	5.48458	22.3855	2.2305e-06	4.37175e-05		g06068	1.77195	1.77195	7.71141	33.8353	5.99803e-09	2.56158e-07
g17966	0.863042	3.51821	22.3685	2.25031e-06	4.40701e-05		g40630	1.77101	1.77101	2.29123	9.19069	0.00243249	0.0121664
g05480	3.67783	4.50698	22.3657	2.25363e-06	4.40997e-05		g37252	1.77009	1.77009	1.16913	32.8721	9.84263e-09	4.0679e-07
g38707	-1.31233	2.40074	22.3581	2.2626e-06	4.42397e-05		g00449	1.76919	1.76919	6.06213	12.9759	0.000315526	0.00231351
g13417	-0.815935	3.47611	22.351	2.27096e-06	4.43676e-05		g30090	1.76907	1.76907	5.04905	17.0608	3.62011e-05	0.000415485
g07468	1.20303	2.55062	22.3325	2.29292e-06	4.47607e-05		g29546	1.76781	1.76781	3.31184	12.2846	0.000456711	0.00312208
g03428	0.875078	3.28717	22.3068	2.32384e-06	4.53279e-05		g01862	1.76731	1.76731	3.81233	12.7221	0.000361359	0.00258495
g32335	-1.75482	0.737734	22.3037	2.32753e-06	4.53634e-05		g00298	1.76729	1.76729	4.52004	9.07654	0.0025891	0.0128024
g10005	-0.954829	4.87115	22.2976	2.33495e-06	4.54717e-05		g15662	1.76667	1.76667	5.15782	71.1674	3.28161e-17	5.74707e-15
singleton_rep_c2327	0.972165	2.46542	22.2886	2.34593e-06	4.5649e-05		g00874	1.76593	1.76593	2.03432	23.0116	1.61024e-06	3.3275e-05
g11782	-0.696532	5.03759	22.278	2.35889e-06	4.58647e-05		g35228	1.76437	1.76437	2.85149	10.4333	0.00123764	0.00701951
g40303	0.907901	2.15121	22.2541	2.38851e-06	4.64034e-05		g19603	1.76414	-1.76414	3.28223	50.0506	1.49829e-12	1.3868e-10
g03743	0.782719	4.97428	22.2297	2.41907e-06	4.69598e-05		g20819	1.76339	-1.76339	3.26999	64.6645	8.88024e-16	1.30224e-13
g25807	1.08902	3.91436	22.2094	2.44474e-06	4.74202e-05		g00766	1.76205	1.76205	8.27649	42.7187	6.3206e-11	4.44689e-09
g01032	1.81726	2.37037	22.2069	2.4479e-06	4.74436e-05		g01791	1.76146	1.76146	3.89672	11.3983	0.00073513	0.00458853
g02072	-0.941629	4.92448	22.2049	2.45044e-06	4.74552e-05		g29944	1.75922	1.75922	2.82897	8.52236	0.00350809	0.016291
g04919	0.80724	5.09626	22.1995	2.45732e-06	4.75504e-05		g11257	1.75908	1.75908	3.91143	13.1384	0.000289303	0.00216815
g23234	-1.07756	3.04104	22.1904	2.46902e-06	4.7739e-05		g03228	1.75845	1.75845	3.78967	12.2901	0.000455367	0.00311376
g08363	-1.05358	3.42396	22.1884	2.47158e-06	4.77506e-05		g10273	1.75832	-1.75832	3.11051	44.1453	3.04885e-11	2.20887e-09
g04351	3.84138	5.33177	22.1833	2.47816e-06	4.78396e-05		singleton_rep_c2181	1.75802	1.75802	1.15327	9.91194	0.0016421	0.00883787
singleton_rep_c717	3.13175	3.7769	22.1809	2.4813e-06	4.78557e-05		g13657	1.75797	-1.75797	2.12238	7.9667	0.00476457	0.0208173
g10614	2.18126	1.63177	22.1796	2.48292e-06	4.78557e-05		g08302	1.75645	1.75645	5.04169	92.3324	7.32747e-22	2.62313e-19
g34932	0.852322	4.20262	22.1743	2.48978e-06	4.795e-05		g20445	1.75585	1.75585	2.41405	11.4741	0.000705718	0.00444139
g14284	3.4233	5.07209	22.1565	2.51308e-06	4.83603e-05		g17575	1.75489	1.75489	3.11531	32.5909	1.13745e-08	4.63027e-07
g17617	-0.804106	5.74481	22.1428	2.53107e-06	4.8668e-05		g32335	1.75482	-1.75482	0.737734	22.3037	2.32753e-06	4.53634e-05
g40005	2.776	6.57695	22.1086	2.57654e-06	4.95034e-05		g15289	1.75445	1.75445	4.72925	16.78	4.19738e-05	0.000469347
g18311	0.802419	6.15224	22.1013	2.58638e-06	4.96531e-05		g24638	1.75414	1.75414	3.35299	14.7864	0.000120399	0.0010819
g03578	-0.963979	4.82833	22.092	2.59891e-06	4.98237e-05		g12196	1.75373	1.75373	4.03419	10.9763	0.000922866	0.00551973
g04122	0.98117	5.92628	22.0917	2.59935e-06	4.98237e-05		g09205	1.75349	1.75349	3.72088	11.1275	0.000850583	0.00516998
g21411	1.28858	3.27052	22.0895	2.60231e-06	4.98412e-05		g10307	1.75318	-1.75318	2.11931	40.0996	2.41334e-10	1.48353e-08
g00310	2.66927	9.06628	22.0814	2.61328e-06	5.00118e-05		g00026	1.75194	1.75194	8.28516	20.0016	7.73793e-06	0.000120932
g31688	0.987852	2.46259	22.0787	2.61697e-06	5.0015e-05		g20752	1.75179	1.75179	2.64499	11.8203	0.000585874	0.00382562
g01334	0.753769	6.00092	22.0783	2.61755e-06	5.0015e-05		g39001	1.75061	1.75061	1.473	41.1625	1.40084e-10	9.19156e-09
g10501	1.86333	1.65241	22.0731	2.6246e-06	5.01103e-05		g41177	1.74938	1.74938	2.01253	8.7832	0.00304017	0.0145826
g35897	-1.26975	1.39719	22.0602	2.64233e-06	5.04094e-05		g10103	1.74846	1.74846	4.36457	12.3663	0.000437161	0.00301467
g00662	1.12558	6.79424	22.055	2.64943e-06	5.05051e-05		g12961	1.74829	1.74829	1.96997	7.5688	0.00593873	0.0248414
g21120	-1.20414	2.37527	22.0433	2.66566e-06	5.07748e-05		g00099	1.74703	-1.74703	7.4722	38.6603	5.04351e-10	2.87528e-08
g12770	3.65406	7.36899	22.0323	2.68094e-06	5.10259e-05		g20970	1.74528	1.74528	3.62495	55.6473	8.67106e-14	9.59453e-12
g27092	1.78634	2.00363	22.0288	2.68592e-06	5.10807e-05		g21892	1.74474	1.74474	4.56902	10.6334	0.0011106	0.00641337
singleton_rep_c2330	2.43368	4.77863	22.0269	2.68857e-06	5.10912e-05		g09147	1.744	1.744	3.26474	47.4006	5.78659e-12	4.85735e-10
g02236	2.05323	4.16352	22.0233	2.69357e-06	5.11464e-05		g09678	1.74301	1.74301	4.48393	64.5687	9.3223e-16	1.35079e-13
singleton_rep_c721	2.28226	2.97001	22.0168	2.7028e-06	5.12816e-05		g10545	1.74278	1.74278	4.42143	18.779	1.46773e-05	0.000199604
g01208	3.20342	4.59704	22.0146	2.70588e-06	5.13001e-05		g11929	1.74257	1.74257	5.41393	15.8163	6.97999e-05	0.000702123
g15394	0.853647	4.21774	22.0096	2.71289e-06	5.13929e-05		g22225	1.74183	-1.74183	3.50416	46.2177	1.05815e-11	8.33608e-10
g27227	3.75571	4.11777	22.0004	2.72597e-06	5.16005e-05		g30421	1.74134	1.74134	2.75831	10.7455	0.00104533	0.00610814
g10871	0.706507	3.36109	21.9944	2.73451e-06	5.1722e-05		g08260	1.74082	1.74082	3.72517	84.8767	3.17559e-20	9.09452e-18
g17108	0.755172	3.69598	21.988	2.74356e-06	5.18529e-05		g00487	1.74005	1.74005	6.80828	14.4156	0.000146582	0.00126719
g11847	3.05675	5.04744	21.981	2.75367e-06	5.20035e-05		g29127	1.73953	1.73953	1.80458	8.77802	0.00304882	0.0146184
g01789	1.8899	2.06604	21.9742	2.76338e-06	5.21465e-05		g17185	1.739	1.739	6.99938	71.2298	3.17956e-17	5.6087e-15
g22601	-1.36284	7.92	21.9706	2.76865e-06	5.22054e-05		g21554	1.73853	1.73853	3.49826	40.7652	1.71665e-10	1.1026e-08
g25071	-0.900918	3.3109	21.9688	2.77123e-06	5.22136e-05		g40985	1.73814	1.73814	3.62129	10.2193	0.00138977	0.00770993
g11267	3.17992	3.8557	21.9643	2.77771e-06	5.22953e-05		g27167	1.73701	1.73701	1.68886	12.2286	0.000470618	0.00319472
g27387	1.08249	2.35099	21.9519	2.79569e-06	5.2593e-05		g06054	1.73651	1.73651	1.70034	12.631	0.000379394	0.00269652
g33332	3.00251	2.63599	21.9487	2.80042e-06	5.26272e-05		g06114	1.73571	1.73571	5.94998	36.7994	1.30932e-09	6.7959e-08
g18233	0.85133	4.03393	21.9477	2.80183e-06	5.26272e-05		g13526	1.7355	1.7355	5.92519	54.3303	1.69469e-13	1.80937e-11
singleton_rep_c1083	3.04682	4.9615	21.9458	2.80465e-06	5.26396e-05		g34267	1.73548	-1.73548	1.49336	35.49	2.56367e-09	1.20651e-07
g15707	0.863869	4.70783	21.9414	2.81106e-06	5.27193e-05		g05075	1.73225	1.73225	9.44141	36.8398	1.28242e-09	6.6848e-08
g06012	2.55241	2.15519	21.9352	2.82011e-06	5.28347e-05		g02085	1.73072	1.73072	5.38843	59.6142	1.15399e-14	1.44059e-12
g09566	-0.786864	3.54206	21.9342	2.82155e-06	5.28347e-05		g11671	1.73064	1.73064	3.46335	11.2368	0.000801912	0.00492207
g13523	1.43733	3.23028	21.9191	2.84393e-06	5.32127e-05		g12384	1.72922	1.72922	3.57699	8.04623	0.00455984	0.020127
g25288	0.775165	3.41481	21.9013	2.87042e-06	5.36671e-05		g22870	1.72847	1.72847	2.27452	27.2668	1.77231e-07	5.14222e-06
g10038	-0.950285	2.87444	21.8923	2.88387e-06	5.38772e-05		g40895	1.72698	1.72698	2.00138	9.2705	0.00232874	0.0117484
g18527	-0.891947	2.93586	21.8899	2.88755e-06	5.39046e-05		g29640	1.72543	1.72543	5.27283	13.0036	0.000310886	0.00228845
g17200	-0.863467	2.67588	21.882	2.89948e-06	5.40859e-05		g03822	1.72482	1.72482	2.26063	6.62033	0.0100821	0.0375216
g16550	3.30908	4.72499	21.874	2.91158e-06	5.427e-05		g24959	1.72401	1.72401	2.74577	8.04255	0.00456913	0.0201533
g36174	-1.22526	1.03493	21.8375	2.96745e-06	5.52691e-05		g02951	1.72384	1.72384	1.91957	9.33436	0.00224897	0.0114103
g10641	-1.05722	1.94725	21.8103	3.00982e-06	5.6008e-05		g38366	1.72358	1.72358	2.06233	51.3473	7.73882e-13	7.68923e-11
g16954	0.825015	5.19308	21.8086	3.01249e-06	5.6008e-05		g41203	1.72341	1.72341	1.37958	12.0098	0.00052921	0.00352753
g14757	0.789172	4.71171	21.8076	3.01403e-06	5.6008e-05		g15896	1.72295	1.72295	3.86556	61.8167	3.76958e-15	5.01437e-13
g04409	3.33882	8.32504	21.804	3.01971e-06	5.60708e-05		g01779	1.72208	1.72208	1.74673	18.1751	2.01501e-05	0.000257488
g29726	1.80746	1.07602	21.8006	3.02508e-06	5.61276e-05		g33989	1.71906	1.71906	0.843935	25.3205	4.8553e-07	1.20359e-05
g20638	-0.967896	3.19597	21.7906	3.04078e-06	5.63636e-05		g20889	1.7177	-1.7177	4.50028	78.9538	6.35797e-19	1.41993e-16
g19461	-0.890981	2.73373	21.7896	3.04243e-06	5.63636e-05		g28146	1.71102	-1.71102	1.89583	30.9562	2.63917e-08	9.77859e-07
g14905	-0.761126	4.35018	21.782	3.05452e-06	5.65446e-05		g10583	1.71101	1.71101	2.03181	8.45479	0.00364084	0.016789
g00642	1.91461	3.24717	21.7801	3.05762e-06	5.6559e-05		g01872	1.71082	1.71082	5.15815	24.7971	6.3694e-07	1.52609e-05
g10993	-1.3358	1.5837	21.7648	3.08207e-06	5.6968e-05		g27742	1.70998	1.70998	1.22723	14.6344	0.000130508	0.0011519
g06058	-0.691834	4.06393	21.7392	3.12342e-06	5.76885e-05		g30475	1.70951	1.70951	2.44793	8.65683	0.00325838	0.0154137
g05002	-1.12819	2.33765	21.712	3.16806e-06	5.84687e-05		g04426	1.70941	-1.70941	6.68307	70.0566	5.76264e-17	9.74166e-15
g19999	-0.81454	4.40628	21.7031	3.18275e-06	5.86953e-05		g40664	1.70828	1.70828	1.66516	12.38	0.00043396	0.00299855
g08340	-0.763079	4.52293	21.6899	3.2048e-06	5.9002e-05		g06429	1.70808	1.70808	1.52377	19.6831	9.14055e-06	0.000137436
g31902	3.35738	4.17055	21.6899	3.20482e-06	5.9002e-05		g15844	1.70635	1.70635	3.32782	29.4765	5.65974e-08	1.88177e-06
g27938	0.926039	2.33861	21.6888	3.20666e-06	5.9002e-05		g17916	1.70565	1.70565	3.37237	22.5398	2.05835e-06	4.08366e-05
g00401	3.09961	3.96819	21.6842	3.21429e-06	5.90977e-05		g05657	1.70332	1.70332	7.46635	48.4866	3.32547e-12	2.92245e-10
g22084	1.09112	1.98345	21.6721	3.2346e-06	5.94264e-05		g13051	1.70196	1.70196	2.0767	7.21494	0.00722994	0.0289948
g23248	1.67133	1.99342	21.6698	3.23849e-06	5.94529e-05		g33421	1.70097	1.70097	1.4252	30.0703	4.16667e-08	1.45523e-06
g20527	-1.08327	2.52915	21.6601	3.25487e-06	5.97086e-05		g00057	1.7009	1.7009	7.51792	14.9445	0.000110722	0.00101061
g19708	0.814442	4.64874	21.6525	3.2678e-06	5.99006e-05		g12824	1.70064	1.70064	1.89892	8.47877	0.00359315	0.01661
g09193	-0.676725	4.4822	21.6355	3.29694e-06	6.03893e-05		g38122	1.70049	1.70049	1.13036	33.6109	6.7313e-09	2.83986e-07
g15947	-1.08286	3.64286	21.6303	3.30595e-06	6.05089e-05		singleton_rep_c849	1.70023	1.70023	2.13354	27.4938	1.57602e-07	4.64468e-06
g28743	-1.43394	1.94337	21.6271	3.31136e-06	6.05624e-05		g00397	1.70008	1.70008	7.0029	11.5081	0.000692952	0.00438405
g04944	0.71489	4.26819	21.6232	3.31817e-06	6.06412e-05		g26323	1.69995	1.69995	2.66293	12.485	0.000410241	0.00286968
g00584	-0.832718	7.42898	21.6041	3.35138e-06	6.12023e-05		g07439	1.69954	1.69954	6.95864	61.382	4.70096e-15	6.15245e-13
singleton_rep_c3002	3.42888	3.4755	21.6019	3.35522e-06	6.12265e-05		g03191	1.69902	1.69902	5.91087	12.3243	0.000447088	0.00306749
g39981	2.23918	1.768	21.5981	3.36191e-06	6.13025e-05		g31583	1.69887	1.69887	2.03301	9.94997	0.00160852	0.00869945
g10491	-1.18616	2.4242	21.5949	3.36748e-06	6.13582e-05		g29773	1.69751	1.69751	1.74367	16.9628	3.81197e-05	0.000433216
g15177	0.812577	3.8219	21.5899	3.37625e-06	6.14313e-05		g00217	1.69623	1.69623	8.35355	12.5725	0.000391473	0.00276702
g15660	-0.829562	4.07243	21.5897	3.37654e-06	6.14313e-05		g00098	1.69617	1.69617	9.66442	14.3537	0.000151482	0.00130163
g26478	1.29031	1.13028	21.5792	3.39509e-06	6.17132e-05		g02136	1.69598	1.69598	3.0818	11.6036	0.000658257	0.00420466
g26465	1.34681	1.48249	21.5781	3.39711e-06	6.17132e-05		g01546	1.69561	1.69561	4.10755	23.275	1.40415e-06	2.97486e-05
g03244	-0.807181	4.1232	21.5731	3.40592e-06	6.18272e-05		singleton_rep_c898	1.6955	1.6955	1.62251	10.3456	0.00129782	0.00729122
g36594	2.91014	3.81565	21.5656	3.41933e-06	6.20244e-05		g00519	1.69473	1.69473	6.22046	13.1195	0.000292237	0.00218152
g09339	1.22252	2.28731	21.5574	3.43398e-06	6.22437e-05		g08650	1.69343	1.69343	1.49666	6.34047	0.0118013	0.0425348
g00573	-0.846771	4.4492	21.5442	3.45768e-06	6.26267e-05		g11522	1.69139	1.69139	3.41752	26.5853	2.5216e-07	6.92278e-06
g18765	0.934172	2.79484	21.5197	3.50205e-06	6.32782e-05		g03393	1.6906	1.6906	2.16093	9.4617	0.00209807	0.0107712
g05842	-0.900731	3.18454	21.5192	3.50302e-06	6.32782e-05		g03916	1.69054	-1.69054	6.22858	73.8091	8.60505e-18	1.6893e-15
g01052	3.50049	3.49903	21.5191	3.50323e-06	6.32782e-05		g21721	1.68801	1.68801	6.4466	9.77255	0.00177137	0.00938011
g36690	1.09706	1.9865	21.5186	3.50405e-06	6.32782e-05		g21177	1.68715	1.68715	5.77851	89.3113	3.37326e-21	1.15655e-18
g06791	3.5957	8.5776	21.5158	3.50925e-06	6.33252e-05		g29478	1.68702	-1.68702	1.35361	19.689	9.11226e-06	0.000137407
g03071	-0.812384	3.53147	21.4871	3.56223e-06	6.42336e-05		g14761	1.68478	-1.68478	4.63753	87.8276	7.14166e-21	2.22884e-18
g14438	-1.11004	7.4768	21.4677	3.5984e-06	6.48379e-05		g06529	1.6826	1.6826	1.00006	18.4208	1.77119e-05	0.000232306
g05504	-0.745856	5.43104	21.4636	3.60613e-06	6.49291e-05		g40236	1.68024	1.68024	2.07682	25.7253	3.93631e-07	1.01398e-05
g20604	1.01803	2.19439	21.4548	3.62259e-06	6.51772e-05		g03179	1.68018	1.68018	5.19657	13.908	0.000191975	0.00156873
g03500	-0.812037	5.75575	21.4278	3.67406e-06	6.60544e-05		g24481	1.67804	1.67804	2.39217	9.01697	0.00267485	0.0131225
g25874	0.912838	3.61136	21.412	3.70451e-06	6.64905e-05		g00071	1.67607	1.67607	7.83199	13.1955	0.000280628	0.00211824
g33232	1.26572	2.31154	21.4113	3.70572e-06	6.64905e-05		g23847	1.67599	1.67599	3.79045	29.7829	4.83227e-08	1.64982e-06
g22798	-0.875352	3.18238	21.4109	3.70651e-06	6.64905e-05		g23704	1.67551	1.67551	1.17649	37.6864	8.3081e-10	4.52448e-08
g25121	-1.29269	1.62869	21.371	3.78453e-06	6.784e-05		g02250	1.67399	1.67399	1.47646	8.37207	0.00381031	0.0174219
g00614	-0.786345	5.67416	21.368	3.79039e-06	6.7895e-05		g02742	1.67255	1.67255	3.63735	15.1764	9.79219e-05	0.000919997
g10939	0.806024	5.67497	21.3623	3.80175e-06	6.80485e-05		g37790	1.67166	1.67166	1.47821	8.73989	0.00311324	0.0148483
g22908	-1.62383	1.43639	21.3575	3.81133e-06	6.81699e-05		g23248	1.67133	1.67133	1.99342	21.6698	3.23849e-06	5.94529e-05
g32485	3.15498	3.27216	21.3497	3.82676e-06	6.83955e-05		singleton_rep_c3387	1.67122	1.67122	1.18363	9.19666	0.00242457	0.0121365
g12551	2.31474	8.63038	21.3483	3.82967e-06	6.83974e-05		g17651	1.67019	1.67019	4.15483	74.2015	7.05372e-18	1.39601e-15
g00507	-0.777333	5.89355	21.3461	3.8339e-06	6.84228e-05		g05501	1.67009	1.67009	9.77325	47.8608	4.57568e-12	3.90827e-10
g21270	3.33288	4.64982	21.3354	3.85537e-06	6.87556e-05		g00267	1.66678	1.66678	6.53423	36.4039	1.60383e-09	8.00041e-08
singleton_rep_c2378	2.90216	3.78547	21.3306	3.86504e-06	6.88775e-05		g27809	1.66605	-1.66605	2.04405	23.7055	1.12263e-06	2.462e-05
g09947	3.48741	4.24315	21.3138	3.89919e-06	6.94352e-05		g00523	1.66596	1.66596	5.8608	14.6969	0.000126252	0.00112289
g21320	1.34175	3.16531	21.3086	3.90968e-06	6.95712e-05		g37552	1.66573	1.66573	2.08973	9.21552	0.00239972	0.0120259
g09028	0.660173	4.34787	21.3055	3.91601e-06	6.96329e-05		g03425	1.66565	1.66565	6.69703	69.4617	7.79129e-17	1.29906e-14
g41023	1.16781	3.17784	21.3035	3.92012e-06	6.96551e-05		g21006	1.66564	1.66564	3.01311	19.1399	1.21481e-05	0.000171531
g22467	-1.21476	2.71069	21.2896	3.94877e-06	7.01129e-05		g04970	1.66484	1.66484	4.10964	11.8882	0.000564895	0.00371254
g04383	3.03491	2.57323	21.2726	3.98384e-06	7.06842e-05		singleton_rep_c585	1.66441	1.66441	5.11253	12.163	0.000487482	0.00329249
g12387	3.36882	3.92653	21.2683	3.99271e-06	7.07899e-05		g32958	1.66349	1.66349	1.98092	34.1604	5.07522e-09	2.20707e-07
g03615	-0.795501	5.44706	21.2629	4.00414e-06	7.09409e-05		g17940	1.66319	1.66319	3.70996	55.0631	1.1672e-13	1.27413e-11
g05800	2.81913	4.23204	21.2598	4.01056e-06	7.1003e-05		g20675	1.65599	-1.65599	1.78652	26.3059	2.91393e-07	7.89908e-06
g15880	-0.739381	4.30605	21.2298	4.07371e-06	7.20685e-05		g21408	1.65547	-1.65547	2.48129	44.1864	2.9855e-11	2.17593e-09
g00137	3.1771	6.47593	21.1978	4.1423e-06	7.32288e-05		g03363	1.65526	1.65526	3.96129	10.7345	0.00105157	0.00613283
g27562	-1.12821	2.41294	21.1884	4.16268e-06	7.35356e-05		g20130	1.65445	1.65445	2.44463	17.0583	3.62492e-05	0.000415718
g14125	2.29499	7.39712	21.1652	4.21345e-06	7.43255e-05		g23735	1.65371	1.65371	1.71043	6.82536	0.00898724	0.0343071
g00120	3.34914	10.0748	21.1652	4.2135e-06	7.43255e-05		g07560	1.65242	1.65242	8.87954	32.1063	1.45961e-08	5.81527e-07
g20722	-0.963634	2.41116	21.1506	4.24565e-06	7.48384e-05		g16633	1.65231	-1.65231	3.71444	57.6796	3.08484e-14	3.62774e-12
g20511	-1.46731	2.83168	21.1355	4.27936e-06	7.5378e-05		g39633	1.65139	1.65139	3.84173	13.5185	0.000236228	0.00184963
g02569	-0.793242	3.44063	21.1232	4.30675e-06	7.57533e-05		g11950	1.65106	1.65106	1.29038	18.2838	1.90319e-05	0.000245518
g07185	2.67444	6.3846	21.1232	4.30689e-06	7.57533e-05		g04146	1.64967	1.64967	4.50672	57.9719	2.65893e-14	3.17286e-12
g07522	0.783528	4.31929	21.1117	4.33265e-06	7.61513e-05		g13234	1.64953	-1.64953	1.03857	20.4055	6.26481e-06	0.000102215
g02410	-0.960487	6.18206	21.1029	4.35273e-06	7.64492e-05		g31934	1.64873	-1.64873	1.52625	24.4755	7.52604e-07	1.7667e-05
g11977	1.17395	1.99034	21.0844	4.39497e-06	7.71354e-05		g05016	1.64862	1.64862	1.4197	11.537	0.000682242	0.00432608
g20420	0.97278	5.52922	21.0777	4.41038e-06	7.73501e-05		g18164	1.64857	1.64857	1.58223	7.21632	0.00722438	0.0289773
g39233	0.836807	3.61757	21.0658	4.43781e-06	7.77751e-05		g10306	1.64794	1.64794	2.93513	12.3284	0.000446113	0.00306253
g38021	1.33105	1.9387	21.035	4.50964e-06	7.89771e-05		g19297	1.64583	1.64583	4.73475	13.606	0.000225466	0.00178387
g17854	-0.812446	3.64572	21.0326	4.5153e-06	7.90193e-05		g00636	1.64419	1.64419	6.09722	12.2761	0.000458786	0.00313138
g14842	-0.824577	2.77065	21.0285	4.52502e-06	7.91325e-05		g15728	1.64334	1.64334	2.6552	20.5384	5.84455e-06	9.73146e-05
g09737	-1.28392	1.03122	21.0224	4.53945e-06	7.93279e-05		g08866	1.64317	1.64317	2.33425	11.4306	0.00072245	0.00452107
g36568	-1.55511	1.80034	21.012	4.56412e-06	7.97018e-05		g20190	1.64305	1.64305	4.98077	64.4289	1.00078e-15	1.43306e-13
g09793	1.03101	5.81493	21.0077	4.57448e-06	7.98254e-05		g20994	1.64176	-1.64176	3.50512	17.475	2.9111e-05	0.000346358
g04118	-0.991801	3.41965	21.0001	4.59252e-06	8.00829e-05		g05388	1.64092	1.64092	2.37585	15.4773	8.35039e-05	0.000809855
g04262	-0.855231	7.09463	20.9976	4.59851e-06	8.013e-05		g07845	1.64079	1.64079	1.53627	15.3853	8.76669e-05	0.00084265
g35491	0.838071	3.74619	20.989	4.61918e-06	8.04325e-05		singleton_rep_c836	1.63849	1.63849	2.19408	12.1881	0.000480949	0.00325758
g37803	3.31793	5.70299	20.9818	4.63679e-06	8.06814e-05		g20452	1.63819	-1.63819	3.60408	66.4186	3.64647e-16	5.54788e-14
g10457	3.25953	5.90345	20.9803	4.64022e-06	8.06834e-05		g19854	1.638	-1.638	5.0017	57.2342	3.86894e-14	4.48483e-12
singleton_rep_c1954	3.4261	2.69327	20.9582	4.69403e-06	8.15388e-05		g07348	1.63628	1.63628	3.20647	15.0993	0.000102002	0.000946281
g29284	0.719444	4.60696	20.9574	4.69611e-06	8.15388e-05		singleton_rep_c3138	1.63552	1.63552	1.66149	12.2608	0.000462564	0.00315058
g00505	2.15011	3.41639	20.9499	4.71463e-06	8.18021e-05		g01560	1.63534	1.63534	3.87947	10.2989	0.00133109	0.0074472
g20469	0.708953	4.3204	20.9459	4.72432e-06	8.19042e-05		g11478	1.63512	1.63512	2.2392	20.8675	4.92187e-06	8.47935e-05
g09538	-0.875753	3.48583	20.9447	4.72725e-06	8.19042e-05		g15428	1.6348	-1.6348	2.45481	31.7812	1.72551e-08	6.76395e-07
g19675	-0.842294	3.19765	20.9355	4.75011e-06	8.22418e-05		singleton_rep_c480	1.6317	1.6317	3.76042	10.9966	0.000912816	0.00546888
g40378	2.92728	6.87848	20.9249	4.77633e-06	8.2637e-05		g20530	1.63153	1.63153	2.61357	10.7199	0.00105992	0.00617026
g22441	-0.780372	4.0322	20.9141	4.80335e-06	8.30453e-05		g40215	1.63095	-1.63095	2.02396	39.2596	3.7104e-10	2.17644e-08
g28305	1.22938	1.56095	20.8855	4.87579e-06	8.42381e-05		g32537	1.63052	1.63052	3.05437	7.39507	0.00654028	0.0268301
g27780	2.96311	3.06083	20.8801	4.88951e-06	8.43805e-05		singleton_rep_c517	1.63043	-1.63043	3.5559	40.3464	2.12693e-10	1.331e-08
g23371	0.944049	2.07853	20.8785	4.89353e-06	8.43805e-05		g22568	1.62774	-1.62774	5.13665	29.5314	5.50186e-08	1.83217e-06
g38905	0.989946	2.23634	20.8782	4.89444e-06	8.43805e-05		g22908	1.62383	-1.62383	1.43639	21.3575	3.81133e-06	6.81699e-05
g11478	1.63512	2.2392	20.8675	4.92187e-06	8.47935e-05		g15611	1.62298	-1.62298	4.72796	93.0916	4.99285e-22	1.81404e-19
g32052	1.19453	1.81531	20.8609	4.93872e-06	8.50066e-05		g40529	1.6225	-1.6225	1.03859	23.5356	1.22622e-06	2.65805e-05
g08254	-1.07871	5.01596	20.8599	4.94123e-06	8.50066e-05		g29704	1.62091	1.62091	1.39202	8.49301	0.00356514	0.0165024
g14094	-1.08127	2.02672	20.8521	4.96146e-06	8.52944e-05		g19412	1.61991	1.61991	1.61409	40.6857	1.7879e-10	1.14233e-08
g16583	0.689934	4.57363	20.8311	5.01606e-06	8.61722e-05		g19413	1.61953	1.61953	3.8153	85.3781	2.4643e-20	7.14149e-18
g24030	1.61667	4.60289	20.8288	5.02209e-06	8.6215e-05		g13527	1.61904	1.61904	6.10683	56.7659	4.90911e-14	5.58423e-12
g03242	0.716576	5.52865	20.8238	5.03538e-06	8.63821e-05		g31742	1.61843	1.61843	2.51858	9.50798	0.0020458	0.0105533
g05569	1.0331	4.94147	20.8102	5.07116e-06	8.69347e-05		g23531	1.61808	1.61808	2.33668	40.7655	1.71638e-10	1.1026e-08
g33336	3.11213	8.19151	20.8053	5.08411e-06	8.70757e-05		g09204	1.61807	1.61807	2.42889	10.1663	0.00143032	0.00789173
g22359	2.53047	2.65802	20.8044	5.08654e-06	8.70757e-05		g24637	1.61791	1.61791	1.39315	10.133	0.00145634	0.00800627
singleton_rep_c415	2.44104	4.80391	20.7789	5.15476e-06	8.81815e-05		g17354	1.61748	1.61748	1.36969	6.6048	0.0101704	0.0377982
g00030	1.59705	9.22266	20.7708	5.17661e-06	8.84932e-05		g00892	1.61706	1.61706	5.45088	11.7406	0.000611524	0.00394863
g15842	-0.905684	2.9436	20.7631	5.19758e-06	8.87893e-05		g11535	1.61668	1.61668	3.05046	53.6248	2.42678e-13	2.55736e-11
g12919	2.77288	8.1615	20.7502	5.23257e-06	8.93244e-05		g24030	1.61667	1.61667	4.60289	20.8288	5.02209e-06	8.6215e-05
g02232	0.7129	3.9389	20.7485	5.23724e-06	8.93414e-05		g39053	1.61643	1.61643	3.09326	12.1758	0.000484135	0.0032737
singleton_rep_c3242	2.36637	2.40121	20.741	5.25775e-06	8.96284e-05		g15969	1.61598	-1.61598	2.75432	49.9313	1.59224e-12	1.46818e-10
g22754	-0.946838	3.25688	20.7378	5.26654e-06	8.96855e-05		g36280	1.61534	1.61534	2.00326	8.11638	0.00438672	0.0195007
g33510	-1.23984	1.41393	20.7371	5.26847e-06	8.96855e-05		g26100	1.61516	1.61516	3.99482	68.8026	1.0883e-16	1.75447e-14
g32785	1.561	1.66504	20.733	5.27993e-06	8.98086e-05		g14102	1.61514	1.61514	3.18591	7.76382	0.00533032	0.0227482
g10186	-0.9706	4.43706	20.7315	5.28402e-06	8.98086e-05		g04714	1.6143	1.6143	6.00259	12.562	0.000393666	0.00277447
g32100	-1.06976	2.66556	20.7305	5.28676e-06	8.98086e-05		g20656	1.61383	1.61383	2.87544	22.9996	1.62032e-06	3.34267e-05
g15246	0.751181	3.6332	20.7191	5.31838e-06	9.02827e-05		g19519	1.61322	1.61322	1.34634	15.1134	0.000101245	0.00094094
g18232	-0.725528	4.38995	20.7162	5.32637e-06	9.03552e-05		g07354	1.61313	-1.61313	5.65201	9.43561	0.00212813	0.0108926
g12030	-1.00942	2.50351	20.7045	5.35912e-06	9.08476e-05		g01329	1.61287	-1.61287	4.69357	111.298	5.09113e-26	2.81667e-23
g30748	2.67817	5.64335	20.7	5.37168e-06	9.09971e-05		g06709	1.6128	-1.6128	2.62258	34.0394	5.40066e-09	2.32276e-07
g08328	2.96063	3.95943	20.6983	5.37623e-06	9.10109e-05		singleton_rep_c1985	1.61224	1.61224	3.94113	58.2279	2.33439e-14	2.84131e-12
g06583	1.04883	2.41671	20.6968	5.38062e-06	9.10219e-05		g17151	1.61196	-1.61196	1.73487	16.522	4.80891e-05	0.000521905
g22383	-0.900717	2.97058	20.6863	5.41009e-06	9.14568e-05		g02637	1.61155	1.61155	3.74718	12.401	0.000429107	0.00297268
g02200	2.93228	6.99175	20.6725	5.44943e-06	9.20274e-05		g04285	1.61082	1.61082	3.52492	12.0552	0.000516494	0.00345793
g01617	0.73528	4.44382	20.6718	5.4514e-06	9.20274e-05		g02728	1.61062	1.61062	7.12173	47.9452	4.38307e-12	3.77021e-10
g00790	1.06255	4.60648	20.6659	5.46804e-06	9.22443e-05		g20746	1.6102	-1.6102	1.98822	16.5278	4.79421e-05	0.000520774
g00577	0.960873	6.55614	20.6539	5.50238e-06	9.27593e-05		g17708	1.60956	1.60956	1.26584	17.989	2.22184e-05	0.000278509
singleton_rep_c2455	3.20449	4.85689	20.6324	5.56461e-06	9.37342e-05		g40924	1.60645	1.60645	1.86978	12.8293	0.000341229	0.00246632
g02680	3.11825	6.64748	20.6311	5.56855e-06	9.37342e-05		g28678	1.60578	1.60578	6.79076	34.9828	3.32637e-09	1.51353e-07
g17140	0.783916	5.17928	20.63	5.57176e-06	9.37342e-05		g01260	1.60519	1.60519	6.11872	27.534	1.54357e-07	4.57676e-06
g22620	-1.46592	1.1063	20.6259	5.58353e-06	9.38673e-05		g12173	1.60519	1.60519	1.66312	10.7592	0.00103761	0.00606885
g00655	1.98188	4.9776	20.6242	5.58853e-06	9.38731e-05		g40469	1.60518	1.60518	1.45869	30.4225	3.47478e-08	1.24027e-06
g12060	3.19417	6.22618	20.6231	5.59159e-06	9.38731e-05		g18431	1.60499	1.60499	1.41883	10.2595	0.00135981	0.00759184
g18235	1.37784	1.4407	20.6116	5.62539e-06	9.43489e-05		g19571	1.60493	1.60493	3.98801	33.7339	6.31898e-09	2.68452e-07
g12192	3.48015	3.06938	20.6108	5.62768e-06	9.43489e-05		g14340	1.60456	1.60456	2.63859	28.8439	7.84535e-08	2.50301e-06
g28243	0.876527	4.42603	20.592	5.68322e-06	9.52145e-05		g05281	1.60217	1.60217	2.7361	9.98949	0.00157436	0.00854889
g17451	-0.981537	2.96715	20.5746	5.73525e-06	9.60201e-05		g05983	1.60168	1.60168	5.70734	30.7993	2.86138e-08	1.05041e-06
g17055	0.892368	11.226	20.5625	5.77142e-06	9.65592e-05		g40042	1.60144	1.60144	1.51765	7.79348	0.00524351	0.0224486
g19189	-1.35173	1.83475	20.554	5.79736e-06	9.68716e-05		singleton_rep_c804	1.60075	-1.60075	3.90108	16.471	4.94e-05	0.000533515
g00511	2.66758	5.34404	20.5527	5.80123e-06	9.68716e-05		g12787	1.60066	1.60066	3.89942	10.8747	0.000974875	0.00577547
g39806	3.11823	2.84724	20.5517	5.80419e-06	9.68716e-05		g20111	1.60052	1.60052	4.64026	12.0753	0.000510938	0.00342921
g32551	1.25339	1.16421	20.5511	5.80601e-06	9.68716e-05		g09994	1.59949	1.59949	2.7691	11.932	0.000551789	0.00364672
g21003	3.9162	5.93044	20.5457	5.82244e-06	9.70792e-05		g09348	1.59925	1.59925	3.19331	9.7991	0.00174597	0.00927186
g04335	3.32678	3.3829	20.5433	5.82968e-06	9.71334e-05		g12002	1.59852	1.59852	3.04958	11.4365	0.000720158	0.00451359
g15728	1.64334	2.6552	20.5384	5.84455e-06	9.73146e-05		g00030	1.59705	1.59705	9.22266	20.7708	5.17661e-06	8.84932e-05
g22618	-1.10298	1.93315	20.5355	5.85366e-06	9.73933e-05		g19758	1.59612	-1.59612	2.04645	25.433	4.58015e-07	1.15299e-05
g01463	1.59215	7.51269	20.5343	5.85728e-06	9.73933e-05		g08189	1.59445	-1.59445	2.56527	63.6303	1.50104e-15	2.11213e-13
g20974	-0.961457	3.26076	20.5253	5.88473e-06	9.77418e-05		g17637	1.59413	-1.59413	4.98079	18.5241	1.67769e-05	0.000222561
g35875	2.54011	5.66988	20.5248	5.88627e-06	9.77418e-05		g35441	1.59411	1.59411	2.16686	13.645	0.000220828	0.00175961
g16116	0.720434	3.12222	20.5198	5.90169e-06	9.79311e-05		g05332	1.59303	-1.59303	3.00524	28.8266	7.91545e-08	2.52207e-06
g03542	0.821293	4.44788	20.5163	5.91258e-06	9.80449e-05		g01463	1.59215	1.59215	7.51269	20.5343	5.85728e-06	9.73933e-05
g15413	0.777275	5.9628	20.509	5.93523e-06	9.83535e-05		g15766	1.59141	1.59141	1.91508	27.4834	1.58451e-07	4.65843e-06
g13104	2.56127	4.4562	20.4979	5.96968e-06	9.88571e-05		g14537	1.58983	1.58983	1.06218	22.5768	2.01904e-06	4.01221e-05
g12082	3.20836	5.65362	20.4899	5.99476e-06	9.92049e-05		g35834	1.58915	1.58915	1.3286	14.2403	0.000160886	0.00136509
g21906	-0.932137	2.99305	20.4793	6.02782e-06	9.96842e-05		g41398	1.58905	-1.58905	1.67007	23.0857	1.54942e-06	3.21547e-05
g14225	2.93657	4.25752	20.4739	6.04501e-06	9.98895e-05		g00187	1.58898	1.58898	3.67333	18.0019	2.20685e-05	0.0002772
g20299	5.9164	5.18441	20.4728	6.04844e-06	9.98895e-05		g02727	1.5884	1.5884	3.21267	7.48765	0.00621237	0.0257584
g34186	2.88661	2.886	20.4689	6.06093e-06	0.000100028		g12306	1.58783	1.58783	2.99933	7.10957	0.00766736	0.0303589
g28748	2.94599	3.62403	20.4643	6.07548e-06	0.0001002		g21558	1.58772	-1.58772	3.78557	73.7562	8.83879e-18	1.70764e-15
g22867	2.27852	3.21794	20.4617	6.08356e-06	0.00010025		singleton_rep_c2589	1.58755	1.58755	1.80773	8.68062	0.00321612	0.0152612
g24517	-0.990419	2.44729	20.4599	6.08942e-06	0.00010025		g10954	1.58725	-1.58725	2.03976	14.6906	0.000126674	0.00112624
singleton_rep_c324	2.70367	6.26973	20.4594	6.09085e-06	0.00010025		singleton_rep_c1217	1.58633	-1.58633	1.09937	25.64	4.1142e-07	1.05222e-05
g00013	3.01569	10.9204	20.4549	6.10518e-06	0.000100418		g06280	1.58586	1.58586	1.67178	20.2746	6.70838e-06	0.000107933
g02491	-0.777983	5.76027	20.4528	6.11209e-06	0.000100464		g04856	1.58584	1.58584	4.3991	12.0191	0.000526567	0.00351281
g22610	3.36679	3.93555	20.4445	6.1386e-06	0.000100805		singleton_rep_c885	1.58277	1.58277	3.9704	88.0506	6.37997e-21	2.04352e-18
g35328	2.93043	4.98578	20.4437	6.14117e-06	0.000100805		g36716	1.58133	1.58133	1.59862	8.6289	0.00330871	0.0155881
g27339	-0.99689	2.04667	20.441	6.14983e-06	0.00010088		g12548	1.5804	1.5804	2.4194	29.8345	4.70554e-08	1.61334e-06
g40913	2.49164	3.97443	20.43	6.1852e-06	0.000101391		g35513	1.57975	1.57975	1.91596	12.64	0.00037758	0.00268442
g04367	3.19083	3.40092	20.4273	6.19385e-06	0.000101465		g06275	1.57971	1.57971	4.53256	30.0776	4.15099e-08	1.45183e-06
g20772	1.08598	1.77322	20.4247	6.20231e-06	0.000101535		g12835	1.57827	-1.57827	3.65829	51.6941	6.48576e-13	6.52408e-11
g01562	2.77336	6.73605	20.4219	6.2114e-06	0.000101616		g16020	1.57819	1.57819	3.92098	42.1526	8.44205e-11	5.80522e-09
g33940	2.63564	5.0405	20.4158	6.23135e-06	0.000101874		g03324	1.57777	-1.57777	5.5102	52.4496	4.41438e-13	4.53414e-11
g00877	3.19609	5.62398	20.4119	6.24391e-06	0.00010201		g24069	1.57761	1.57761	6.38936	12.1952	0.000479131	0.00324617
g21019	0.653657	4.59781	20.4071	6.25958e-06	0.000102198		g03251	1.5774	1.5774	3.03253	34.0865	5.27162e-09	2.27603e-07
g13234	-1.64953	1.03857	20.4055	6.26481e-06	0.000102215		g13534	1.5755	-1.5755	3.08976	50.8649	9.89488e-13	9.55838e-11
g22544	0.947391	2.28631	20.4016	6.27772e-06	0.000102357		g34941	1.57484	1.57484	1.96994	8.43068	0.00368943	0.0169744
g18515	-0.99229	2.56069	20.3962	6.29532e-06	0.000102575		g12716	1.57131	1.57131	2.48594	10.5375	0.00116974	0.00670103
g05334	0.952838	2.64227	20.3811	6.34549e-06	0.000103323		singleton_rep_c766	1.57125	1.57125	1.3886	9.16565	0.002466	0.0123164
g01307	-0.846755	6.81462	20.3697	6.38314e-06	0.000103867		g40949	1.57068	-1.57068	4.34601	69.6388	7.12234e-17	1.19572e-14
g00121	1.5013	9.01872	20.3679	6.38938e-06	0.000103899		g10843	1.57052	1.57052	1.84009	26.297	2.92736e-07	7.92665e-06
g26707	2.48353	6.13846	20.3633	6.40456e-06	0.000104076		g00932	1.57029	-1.57029	1.9393	23.7215	1.11331e-06	2.44598e-05
g19653	-0.858059	4.05409	20.3609	6.41284e-06	0.000104141		g14802	1.56992	1.56992	3.52401	11.856	0.00057476	0.00376416
g35274	-1.56799	3.6871	20.3575	6.42413e-06	0.000104255		g00199	1.56928	1.56928	6.01711	12.9459	0.000320628	0.00234245
g05311	-1.1424	2.41027	20.3518	6.44317e-06	0.000104494		g05109	1.56905	1.56905	3.84812	14.1065	0.000172742	0.00144157
g01785	-1.0791	3.01847	20.3379	6.49007e-06	0.000105185		g05440	1.56903	1.56903	5.02296	51.3197	7.8486e-13	7.7666e-11
g29319	1.04173	2.67424	20.3335	6.50502e-06	0.000105357		g35274	1.56799	-1.56799	3.6871	20.3575	6.42413e-06	0.000104255
g24392	1.08972	1.45301	20.3232	6.54032e-06	0.000105858		g02756	1.56788	-1.56788	4.35933	79.5974	4.59025e-19	1.03463e-16
g01191	1.07229	4.6654	20.3174	6.56019e-06	0.000106049		g00346	1.56767	1.56767	2.29222	14.4262	0.000145761	0.00126273
g18191	-0.758999	4.4024	20.3172	6.56081e-06	0.000106049		g13489	1.56701	1.56701	2.79132	11.0911	0.000867422	0.00525265
singleton_rep_c427	2.51321	6.39698	20.3076	6.59369e-06	0.00010651		g30502	1.5669	1.5669	3.24564	11.9271	0.00055323	0.00365363
g16163	-0.832082	3.87815	20.3043	6.60526e-06	0.000106626		g05348	1.56624	1.56624	4.31785	15.0122	0.000106821	0.000981628
g27901	1.03426	2.16196	20.3028	6.6103e-06	0.000106637		g20555	1.56556	-1.56556	4.11826	10.4682	0.00121449	0.00692374
g01581	-0.849268	7.0522	20.292	6.64788e-06	0.000107172		g02455	1.56331	1.56331	3.00486	9.49982	0.00205492	0.0105958
singleton_rep_c1284	2.7412	4.65252	20.287	6.66518e-06	0.000107333		g00933	1.56317	1.56317	4.35555	11.6714	0.000634674	0.00407116
g02581	4.05389	3.83031	20.2866	6.66667e-06	0.000107333		g01912	1.56268	1.56268	8.45207	30.9731	2.61631e-08	9.70865e-07
g06280	1.58586	1.67178	20.2746	6.70838e-06	0.000107933		g20255	1.56248	1.56248	4.58548	59.5454	1.19502e-14	1.48421e-12
g08359	-0.746143	3.9136	20.2714	6.71968e-06	0.000108043		g32785	1.561	1.561	1.66504	20.733	5.27993e-06	8.98086e-05
g14198	2.53096	2.71718	20.2495	6.79696e-06	0.000109161		g10126	1.56085	1.56085	1.30864	27.738	1.38909e-07	4.16437e-06
g02362	-0.723374	5.79256	20.2492	6.79816e-06	0.000109161		g26693	1.56078	-1.56078	2.77864	57.1001	4.14175e-14	4.75578e-12
g18562	0.910904	2.45232	20.246	6.80965e-06	0.000109273		g09626	1.55998	-1.55998	1.50287	14.5479	0.000136641	0.00119391
g00592	2.89336	7.85567	20.2438	6.81754e-06	0.000109314		g04498	1.55943	1.55943	6.70729	50.7128	1.06918e-12	1.02874e-10
singleton_rep_c593	1.1737	1.34756	20.2427	6.82118e-06	0.000109314		g06553	1.55932	1.55932	4.79429	29.3397	6.0738e-08	1.99463e-06
g00153	1.93115	7.08906	20.2373	6.84076e-06	0.000109556		g02662	1.55789	1.55789	3.38792	10.1484	0.00144429	0.00794897
g09893	3.44278	2.32659	20.2354	6.84736e-06	0.000109589		g38816	1.55746	1.55746	3.68684	11.2282	0.000805646	0.00493877
g26296	-0.948457	2.00248	20.2299	6.86712e-06	0.000109833		g18647	1.55676	-1.55676	5.79612	19.7015	9.05305e-06	0.000136881
g02149	3.53631	2.72818	20.2283	6.87286e-06	0.000109853		g23665	1.55668	1.55668	3.20614	16.6011	4.61253e-05	0.000504415
g19740	2.67108	2.48137	20.2201	6.90248e-06	0.000110254		g04226	1.55591	-1.55591	5.61493	27.1553	1.87746e-07	5.39588e-06
g02736	2.40089	2.04026	20.2168	6.91428e-06	0.000110328		g01160	1.55575	1.55575	1.78298	27.6954	1.41998e-07	4.2393e-06
g04931	0.952211	4.21279	20.2163	6.91615e-06	0.000110328		g18466	1.55551	1.55551	3.83502	13.4812	0.000240971	0.0018769
g32603	0.926	3.30773	20.2082	6.94561e-06	0.000110725		g36568	1.55511	-1.55511	1.80034	21.012	4.56412e-06	7.97018e-05
g29104	-0.861813	2.76242	20.1916	7.00582e-06	0.000111571		g30955	1.55455	-1.55455	2.74737	29.2645	6.3142e-08	2.05546e-06
g02172	1.04535	3.45657	20.1901	7.01152e-06	0.000111571		g29176	1.55446	1.55446	1.67295	8.35492	0.00384644	0.0175358
g11077	0.68605	4.22901	20.1898	7.01245e-06	0.000111571		g01776	1.55378	1.55378	1.72143	7.37418	0.0066167	0.0270661
g12358	3.11163	5.22513	20.1847	7.03116e-06	0.000111796		singleton_rep_c2800	1.5534	1.5534	2.52391	25.2369	5.07018e-07	1.24922e-05
g05706	0.736488	5.03673	20.1814	7.04348e-06	0.000111919		g31608	1.55323	1.55323	2.24115	29.8747	4.6089e-08	1.58916e-06
g12134	-0.876373	3.03953	20.1601	7.12233e-06	0.000113098		g23379	1.55307	1.55307	1.32003	17.3808	3.05901e-05	0.00035939
g24907	1.33404	1.27726	20.1574	7.13232e-06	0.000113183		g32281	1.55224	1.55224	3.5781	12.7929	0.000347944	0.00250443
g21811	0.740385	4.07149	20.1507	7.15744e-06	0.000113473		g09917	1.55133	1.55133	5.58694	10.1506	0.00144251	0.00794404
g00882	-0.73107	5.28663	20.1499	7.16032e-06	0.000113473		g32188	1.55123	1.55123	1.5794	23.6267	1.16952e-06	2.55333e-05
g30834	-1.03924	5.22741	20.1483	7.16649e-06	0.000113473		g36754	1.55061	1.55061	2.26972	6.07511	0.01371	0.0478483
g16449	1.11433	4.00768	20.1475	7.16928e-06	0.000113473		singleton_rep_c1489	1.55042	1.55042	2.14235	8.9585	0.00276181	0.0134596
g07822	1.07768	8.35769	20.1435	7.18436e-06	0.000113638		g16376	1.55024	-1.55024	4.52193	23.3015	1.38491e-06	2.93922e-05
g16090	-0.839614	3.47976	20.1365	7.21059e-06	0.000113979		g01673	1.55023	1.55023	2.45421	10.3276	0.00131056	0.00735598
g12538	2.16672	1.98207	20.1186	7.27858e-06	0.000114979		g00773	1.54844	1.54844	3.12228	11.5775	0.000667552	0.00425176
g34379	3.21414	3.03913	20.1118	7.30459e-06	0.000115315		g22796	1.54842	1.54842	2.31997	7.13353	0.00756557	0.0300487
g07630	0.776633	5.1594	20.104	7.33447e-06	0.000115712		g00399	1.54811	1.54811	2.69601	11.707	0.000622669	0.00400996
g08119	-0.769724	4.50472	20.0987	7.35468e-06	0.000115955		g18988	1.54785	-1.54785	1.90043	28.2016	1.09316e-07	3.35147e-06
g11956	2.98588	6.44496	20.0922	7.37965e-06	0.000116274		g02617	1.54569	1.54569	2.12273	9.088	0.00257292	0.0127354
g05833	2.7553	6.27878	20.0879	7.39624e-06	0.00011646		g19168	1.54535	1.54535	1.36818	13.1165	0.000292704	0.00218433
g27658	1.10442	2.29856	20.077	7.43869e-06	0.000117052		g18929	1.54534	1.54534	3.87953	8.36937	0.00381597	0.0174347
g23285	-1.09395	1.17851	20.0656	7.48291e-06	0.000117526		g00223	1.54476	1.54476	6.92354	11.0292	0.000896897	0.00540024
g10543	3.17327	5.61382	20.0656	7.483e-06	0.000117526		g09963	1.54257	1.54257	3.49769	10.6217	0.00111771	0.00644136
g05550	0.862323	5.03889	20.0656	7.48326e-06	0.000117526		g00528	1.54239	1.54239	6.59879	17.4114	3.01017e-05	0.000354678
g26028	0.81891	3.27543	20.0509	7.54077e-06	0.000118353		g00139	1.5418	1.5418	7.18538	11.2611	0.000791466	0.004869
g15300	-1.43727	3.93955	20.0396	7.58551e-06	0.000118978		g01954	1.54122	1.54122	4.63095	16.8087	4.13424e-05	0.000463564
g02157	1.50461	2.60029	20.0376	7.59329e-06	0.000119023		singleton_rep_c23	1.54012	1.54012	3.64685	10.4543	0.00122362	0.00696762
g20142	-0.813391	2.64438	20.0353	7.60274e-06	0.000119095		g02685	1.54005	1.54005	5.54333	15.3681	8.84713e-05	0.000849276
singleton_rep_c1918	2.97876	8.85249	20.0326	7.61349e-06	0.000119187		g15718	1.53987	1.53987	2.94578	15.1188	0.000100954	0.000939778
g23025	-0.67245	3.93018	20.0063	7.71867e-06	0.000120756		g06995	1.5397	-1.5397	3.94168	47.6064	5.2097e-12	4.41881e-10
g00026	1.75194	8.28516	20.0016	7.73793e-06	0.000120932		g35641	1.53887	1.53887	1.77235	31.4772	2.01796e-08	7.73592e-07
g03619	-0.860024	4.28922	20.0011	7.73991e-06	0.000120932		singleton_rep_c1245	1.53824	-1.53824	2.68938	38.9099	4.43816e-10	2.56622e-08
g18904	-0.966916	3.42962	19.9788	7.83052e-06	0.00012227		g00064	1.53813	1.53813	7.85558	8.57546	0.00340723	0.0159198
g12960	3.68105	3.6985	19.9634	7.89384e-06	0.000123179		g22934	1.53794	-1.53794	1.84669	27.2943	1.74724e-07	5.0816e-06
g04520	-0.858054	6.01252	19.9602	7.90698e-06	0.000123305		g08227	1.53784	1.53784	3.01506	8.59258	0.00337536	0.0158317
g18668	-0.782421	4.37091	19.9566	7.92217e-06	0.000123463		g28535	1.53754	-1.53754	2.3104	11.1891	0.000822811	0.00502753
g00998	2.87022	4.21794	19.9547	7.92986e-06	0.000123504		g00190	1.53752	1.53752	6.40811	10.1585	0.00143635	0.00791782
g02383	2.88365	4.39496	19.9475	7.95976e-06	0.00012389		g30523	1.53736	1.53736	0.949624	22.5696	2.02669e-06	4.02412e-05
g16802	0.719835	4.87158	19.9416	7.98421e-06	0.000124191		g07326	1.53528	1.53528	2.43457	31.0055	2.57297e-08	9.5624e-07
g02014	2.33335	2.42719	19.9356	8.00949e-06	0.000124505		g19841	1.53227	1.53227	4.40114	56.6185	5.29112e-14	5.99077e-12
g03341	1.77512	3.28459	19.9298	8.03386e-06	0.000124804		g23369	1.53083	-1.53083	2.32813	46.9263	7.37066e-12	6.02094e-10
g04079	0.712778	4.18198	19.9162	8.09097e-06	0.000125611		g01551	1.53073	1.53073	3.97717	30.3763	3.55858e-08	1.26462e-06
g09364	-0.715658	3.83595	19.9036	8.14469e-06	0.000126365		g37224	1.53063	1.53063	1.81734	15.8054	7.02033e-05	0.000705016
g20103	-1.04544	1.96943	19.8977	8.16995e-06	0.000126676		g03590	1.53031	1.53031	2.40288	11.4815	0.000702926	0.0044284
g33930	-1.28184	2.14999	19.893	8.18982e-06	0.000126903		g17604	1.53023	1.53023	3.11219	47.2346	6.29786e-12	5.23239e-10
g10034	-0.904447	6.49245	19.8889	8.20775e-06	0.0001271		g14475	1.53011	1.53011	6.4309	36.3719	1.63039e-09	8.06678e-08
singleton_rep_c3408	-1.20819	1.81311	19.8815	8.23935e-06	0.000127508		g10475	1.52984	1.52984	5.86744	10.6119	0.00112365	0.006471
g04908	0.651749	5.10183	19.8772	8.25793e-06	0.000127642		g20842	1.52978	-1.52978	2.23718	50.3907	1.25991e-12	1.19338e-10
g05033	1.09315	2.64293	19.8771	8.25851e-06	0.000127642		g02943	1.52938	1.52938	3.51272	23.3039	1.38316e-06	2.93808e-05
g09294	1.25758	5.17707	19.8728	8.27716e-06	0.00012785		g01782	1.52914	1.52914	3.10037	8.88135	0.00288098	0.0139455
g15491	-0.737874	3.8543	19.8713	8.28352e-06	0.000127867		g09713	1.5288	1.5288	2.25391	7.73458	0.00541732	0.0230468
g29498	2.49811	3.92855	19.8563	8.34877e-06	0.000128715		g11199	1.5287	1.5287	4.40937	12.002	0.000531444	0.00353944
g38010	3.59872	3.61556	19.8562	8.34904e-06	0.000128715		g29559	1.52788	1.52788	1.80486	6.22931	0.0125653	0.0446536
g35951	-0.853631	2.62026	19.8531	8.36267e-06	0.000128766		g30588	1.52724	-1.52724	1.64292	28.7956	8.04339e-08	2.5528e-06
g03168	3.0859	7.7986	19.853	8.36294e-06	0.000128766		g32135	1.52684	1.52684	1.75117	11.9316	0.000551884	0.00364672
g09243	0.741187	4.09352	19.8318	8.45648e-06	0.000130124		g16976	1.52547	1.52547	6.64218	26.1195	3.20931e-07	8.59452e-06
g13975	1.03374	4.4504	19.8237	8.49212e-06	0.000130505		g06796	1.52466	1.52466	3.05351	54.1251	1.88123e-13	1.99977e-11
g20824	3.52313	7.46767	19.8223	8.49839e-06	0.000130505		g01449	1.52422	1.52422	2.70023	9.42028	0.00214599	0.0109678
g24029	1.79117	4.36012	19.8213	8.50292e-06	0.000130505		g10651	1.52295	1.52295	1.05038	24.0252	9.50853e-07	2.13727e-05
g00036	2.89391	13.0597	19.8212	8.50339e-06	0.000130505		g26632	1.52092	-1.52092	1.41266	32.0987	1.46538e-08	5.82872e-07
g02800	1.03318	4.60885	19.8202	8.50803e-06	0.000130505		g17621	1.5205	-1.5205	4.96049	58.97	1.60096e-14	1.97829e-12
g21269	2.53381	3.52543	19.8182	8.51659e-06	0.000130537		g00474	1.52027	1.52027	5.10077	46.2797	1.02523e-11	8.12936e-10
g27480	3.65314	4.04125	19.8173	8.52087e-06	0.000130537		g02078	1.51711	1.51711	8.35696	10.3694	0.00128119	0.00721215
g35342	3.46954	7.37406	19.8154	8.52933e-06	0.000130585		g38557	1.51636	1.51636	2.71641	7.95156	0.0048046	0.0209453
g20898	0.856138	5.60384	19.8107	8.55032e-06	0.000130824		g23018	1.51629	-1.51629	2.74257	41.2339	1.35062e-10	8.91007e-09
g02842	-0.779212	5.54164	19.8093	8.55671e-06	0.000130839		g12603	1.51535	1.51535	1.68837	12.2761	0.0004588	0.00313138
g31826	-1.3127	1.06772	19.7992	8.60207e-06	0.00013145		g10213	1.51432	1.51432	2.16616	10.449	0.00122715	0.00697791
g10215	1.85609	1.60684	19.798	8.60743e-06	0.00013145		g01941	1.51426	1.51426	6.25652	45.8946	1.24792e-11	9.5529e-10
g10152	2.76022	2.64261	19.7876	8.65428e-06	0.000132045		g02459	1.51399	1.51399	2.07923	7.57746	0.00591026	0.0247505
g09489	1.32806	1.85449	19.7869	8.65729e-06	0.000132045		g00385	1.51235	1.51235	7.36925	10.8624	0.000981359	0.00580822
g10106	-1.09145	2.97742	19.7828	8.67584e-06	0.000132174		g24210	1.51134	1.51134	2.05249	13.6124	0.000224701	0.00178051
singleton_rep_c635	2.93573	6.76277	19.7827	8.67655e-06	0.000132174		g01085	1.5113	1.5113	4.01568	10.625	0.00111568	0.00643579
g07123	-0.839724	2.50227	19.7798	8.68963e-06	0.000132201		g21681	1.5098	1.5098	2.99053	14.0145	0.000181406	0.00149999
g36662	3.50022	3.66156	19.7796	8.69041e-06	0.000132201		g29790	1.50855	1.50855	2.85315	34.7934	3.66616e-09	1.66192e-07
g22369	2.30327	3.37778	19.7787	8.69463e-06	0.000132201		g38281	1.50758	1.50758	1.30029	19.653	9.28561e-06	0.00013876
g24798	-1.07504	2.18435	19.7648	8.758e-06	0.000133081		g12354	1.50621	1.50621	1.29841	8.86886	0.00290075	0.0140189
g11170	2.64842	3.28123	19.7561	8.798e-06	0.000133606		g02157	1.50461	1.50461	2.60029	20.0376	7.59329e-06	0.000119023
g04392	2.89498	7.28171	19.7524	8.81496e-06	0.00013378		g14756	1.50443	-1.50443	3.53012	77.1477	1.58637e-18	3.38745e-16
singleton_rep_c1262	2.92929	4.72449	19.7443	8.85243e-06	0.000134265		g39066	1.5044	1.5044	1.53402	7.84819	0.00508715	0.0219374
g34757	2.41065	5.06514	19.7176	8.97686e-06	0.000136067		g15741	1.5044	1.5044	5.3574	67.9292	1.69472e-16	2.67886e-14
g10854	1.04733	5.80155	19.7133	8.99737e-06	0.000136293		g10070	1.50432	1.50432	3.78628	7.97544	0.00474162	0.0207338
g08470	1.41989	4.98984	19.7115	9.00557e-06	0.000136332		g04084	1.50382	1.50382	4.78716	46.72	8.18889e-12	6.57895e-10
g11899	2.33569	5.82863	19.7068	9.02773e-06	0.000136583		g14808	1.50297	1.50297	5.76676	66.6736	3.20399e-16	4.90533e-14
g18647	-1.55676	5.79612	19.7015	9.05305e-06	0.000136881		g00121	1.5013	1.5013	9.01872	20.3679	6.38938e-06	0.000103899
g03306	-0.981754	2.98587	19.699	9.06481e-06	0.000136974		g06175	1.50061	1.50061	1.62345	22.4274	2.18236e-06	4.29469e-05
g24598	0.937147	1.63626	19.6976	9.07165e-06	0.000136992		g07568	1.50061	1.50061	1.84653	14.1137	0.000172088	0.00143759
g01867	0.835102	5.28267	19.6926	9.09523e-06	0.000137263		g05321	1.50022	1.50022	3.15946	8.37045	0.00381371	0.0174309
g29478	-1.68702	1.35361	19.689	9.11226e-06	0.000137407		g02770	1.49993	1.49993	2.67004	7.83587	0.00512194	0.0220328
g02331	2.03246	5.79151	19.6874	9.12009e-06	0.000137407		g03295	1.49951	1.49951	3.37889	13.1532	0.000287033	0.00215457
g41131	2.67884	2.11748	19.6861	9.12613e-06	0.000137407		g21493	1.49938	1.49938	7.07245	10.5577	0.00115706	0.00663672
g08281	0.673281	4.3362	19.6859	9.12737e-06	0.000137407		g20107	1.49884	1.49884	3.54178	46.7683	7.98956e-12	6.46146e-10
g02950	-1.32275	8.05407	19.684	9.13612e-06	0.000137436		g12789	1.49845	1.49845	2.15322	12.8796	0.000332174	0.00241233
g06429	1.70808	1.52377	19.6831	9.14055e-06	0.000137436		g17353	1.49837	1.49837	3.31376	32.397	1.25678e-08	5.08202e-07
g26637	2.53028	2.50292	19.6793	9.15902e-06	0.000137551		g03284	1.49836	1.49836	1.71576	23.2323	1.43566e-06	3.02845e-05
g26147	0.878894	2.63129	19.6792	9.15951e-06	0.000137551		g16459	1.49745	1.49745	3.64032	36.2077	1.77367e-09	8.65259e-08
g06832	-0.746208	3.90907	19.6745	9.18186e-06	0.000137802		g17567	1.49721	1.49721	6.04304	43.6241	3.97916e-11	2.85737e-09
g15406	0.734589	6.00772	19.672	9.19396e-06	0.000137898		g29503	1.49695	-1.49695	4.48642	44.7759	2.2092e-11	1.6446e-09
g23372	1.06755	6.46778	19.6664	9.22106e-06	0.000138219		g02450	1.49607	1.49607	5.01775	11.3641	0.000748759	0.00465926
g03114	0.826594	6.64934	19.6647	9.22918e-06	0.000138256		g01864	1.49607	1.49607	6.22742	14.2996	0.000155899	0.00133106
g03451	2.45246	4.87052	19.6575	9.26397e-06	0.000138618		g19730	1.49588	1.49588	2.75622	48.926	2.6581e-12	2.34442e-10
g10911	2.7088	5.73653	19.6564	9.26936e-06	0.000138618		g00908	1.49576	1.49576	2.10953	17.0484	3.64399e-05	0.000417242
g37982	3.3743	4.17938	19.6562	9.27044e-06	0.000138618		g01255	1.49555	1.49555	4.04383	12.9751	0.000315664	0.00231382
g38281	1.50758	1.30029	19.653	9.28561e-06	0.00013876		g04984	1.49489	1.49489	1.3249	9.42957	0.00213515	0.0109193
g18238	3.3037	2.42532	19.651	9.29534e-06	0.00013882		g11592	1.49487	-1.49487	1.36052	25.7881	3.81028e-07	9.88845e-06
g37119	2.588	5.28016	19.6489	9.30566e-06	0.000138889		g04509	1.49482	-1.49482	6.43131	18.2929	1.89413e-05	0.000244604
g21927	-0.892333	4.92825	19.6362	9.36768e-06	0.000139729		g03676	1.49401	1.49401	1.23804	17.9543	2.26267e-05	0.000282028
g22943	0.726595	4.55291	19.6151	9.47182e-06	0.000141196		g06688	1.49372	-1.49372	4.56851	37.6279	8.56116e-10	4.63121e-08
g08018	-0.974584	2.52321	19.5995	9.54927e-06	0.00014223		g00977	1.49369	1.49369	4.29378	25.5819	4.24e-07	1.07739e-05
g00048	2.90006	7.54555	19.5988	9.55289e-06	0.00014223		g35184	1.49308	1.49308	3.10984	31.2977	2.21347e-08	8.3929e-07
singleton_rep_c390	3.0594	3.96273	19.5961	9.56654e-06	0.000142346		g33926	1.49283	-1.49283	1.45099	24.7907	6.39065e-07	1.52817e-05
g21312	0.794976	3.79298	19.5928	9.58314e-06	0.000142506		g29591	1.49228	-1.49228	2.52811	49.3948	2.09297e-12	1.88004e-10
g07606	-0.769522	5.48363	19.5561	9.76894e-06	0.000145165		g00326	1.49174	1.49174	6.19151	9.9901	0.00157384	0.00854797
g38448	3.30533	5.93349	19.554	9.77933e-06	0.000145165		g25844	1.49011	1.49011	2.67234	46.1443	1.09854e-11	8.59865e-10
g00649	3.04589	7.57636	19.5537	9.78098e-06	0.000145165		g03510	1.48899	-1.48899	5.23299	58.1269	2.45739e-14	2.9614e-12
g02700	-0.887571	7.13616	19.5528	9.78579e-06	0.000145165		g04963	1.48827	1.48827	2.14499	27.7069	1.41162e-07	4.22149e-06
g00954	2.71639	5.56608	19.5474	9.81331e-06	0.000145454		g35478	1.48788	1.48788	3.12345	27.1274	1.90484e-07	5.4681e-06
g10094	2.26845	3.97265	19.5467	9.81724e-06	0.000145454		g09287	1.48751	-1.48751	4.00741	11.8002	0.000592258	0.00385387
g30340	1.37302	1.70995	19.5341	9.88181e-06	0.000146322		g41473	1.48681	1.48681	2.17529	10.6225	0.00111722	0.00644052
g16944	0.954568	3.21843	19.5236	9.93651e-06	0.000147042		g09768	1.48638	1.48638	1.7858	17.5058	2.86435e-05	0.000342302
g09003	-0.693447	4.1473	19.5154	9.97901e-06	0.00014757		singleton_rep_c999	1.48596	1.48596	2.00787	35.2856	2.84722e-09	1.31768e-07
g00886	2.84435	3.79276	19.5144	9.98428e-06	0.00014757		g23744	1.48546	-1.48546	1.86848	28.2928	1.04282e-07	3.20524e-06
g06061	-0.819637	3.05535	19.513	9.99174e-06	0.00014759		g11108	1.48546	1.48546	4.11679	14.443	0.000144464	0.00125416
g00526	1.02752	8.12584	19.5113	1.00005e-05	0.000147631		g12252	1.48526	1.48526	5.47285	12.4843	0.000410383	0.00286985
g01748	2.97879	4.54566	19.5081	1.00173e-05	0.000147727		g15685	1.48476	1.48476	4.91267	30.3804	3.55101e-08	1.26378e-06
g04781	-0.857243	2.92525	19.5078	1.00192e-05	0.000147727		g09988	1.48422	1.48422	3.01439	28.3982	9.8757e-08	3.05081e-06
g07807	0.767233	4.90388	19.5016	1.00518e-05	0.000148118		g33423	1.48395	1.48395	1.79274	26.2578	2.9874e-07	8.07128e-06
g08642	0.943323	5.19754	19.4991	1.00649e-05	0.000148203		g38740	1.48308	1.48308	1.4141	18.0761	2.12253e-05	0.000268967
g01250	1.78833	2.21493	19.4981	1.00698e-05	0.000148203		g06781	1.4825	1.4825	1.9782	16.4446	5.00914e-05	0.000539735
g25486	2.00985	5.34982	19.4946	1.00885e-05	0.000148389		g01005	1.48186	1.48186	4.60097	46.5068	9.13001e-12	7.28695e-10
g36104	-1.0211	2.59269	19.4841	1.01441e-05	0.000149116		g00194	1.48175	1.48175	7.3202	9.92478	0.00163069	0.00878614
g39276	2.96936	3.12059	19.4816	1.01571e-05	0.000149218		g09818	1.48109	1.48109	1.99216	9.71547	0.00182723	0.0096132
g33542	-0.836048	2.76861	19.4774	1.01797e-05	0.000149377		g01734	1.48089	1.48089	2.2275	10.016	0.00155188	0.0084532
g37866	2.60778	6.11223	19.4773	1.01802e-05	0.000149377		g22403	1.48041	1.48041	1.63341	11.6683	0.00063573	0.00407271
g14414	0.947439	7.95986	19.469	1.02245e-05	0.000149937		g02485	1.47989	1.47989	5.69969	36.5755	1.46863e-09	7.46367e-08
g01526	-0.961803	4.3839	19.4636	1.02536e-05	0.000150273		g12788	1.47945	1.47945	2.21852	26.0032	3.4086e-07	9.02888e-06
g37813	1.15511	2.22051	19.4567	1.02907e-05	0.000150726		g15490	1.47883	1.47883	1.83741	32.7233	1.06255e-08	4.35449e-07
g26526	-0.824267	2.85479	19.4493	1.03306e-05	0.000151219		g17195	1.47826	1.47826	3.07919	38.4208	5.70213e-10	3.2057e-08
g16607	-0.746341	4.81664	19.4458	1.03496e-05	0.000151406		g05458	1.47703	-1.47703	6.26169	71.4185	2.88945e-17	5.13415e-15
g11609	2.29217	6.75748	19.4445	1.03567e-05	0.000151411		g03606	1.47586	1.47586	5.60798	32.7537	1.04606e-08	4.29415e-07
g30888	0.925654	2.27069	19.4427	1.03665e-05	0.000151411		g30519	1.47585	1.47585	2.79703	70.4935	4.61779e-17	7.92931e-15
g17409	-1.45881	4.056	19.4423	1.03686e-05	0.000151411		g13750	1.47551	-1.47551	5.29123	51.8048	6.13004e-13	6.21764e-11
g21332	-1.0017	2.93744	19.4407	1.03772e-05	0.000151446		g11795	1.47524	-1.47524	0.689074	15.6186	7.74878e-05	0.000762135
g12206	2.90681	5.97465	19.4387	1.03879e-05	0.000151511		g08938	1.47407	1.47407	4.07003	60.4871	7.40607e-15	9.53894e-13
g11596	-0.921543	2.4573	19.4301	1.04348e-05	0.000152105		g01485	1.47327	1.47327	10.0127	29.6576	5.15496e-08	1.74046e-06
g00701	2.20839	6.15809	19.4172	1.05058e-05	0.000153047		g40978	1.47292	1.47292	4.70524	68.0439	1.59894e-16	2.54399e-14
g02518	-0.760361	5.54593	19.41	1.05452e-05	0.00015351		g40515	1.4728	1.4728	2.05787	10.6891	0.00107769	0.00626115
g20482	0.868898	6.18747	19.4091	1.05502e-05	0.00015351		g09238	1.47251	1.47251	1.13483	13.2499	0.0002726	0.00206968
g19397	1.01081	2.40557	19.4079	1.05571e-05	0.000153519		g28615	1.4714	1.4714	1.39231	7.44326	0.00636743	0.0262538
g12237	2.95618	5.948	19.4036	1.0581e-05	0.000153775		g38764	1.47129	1.47129	1.34937	9.3224	0.00226369	0.0114754
g32369	2.98846	3.37084	19.4024	1.05873e-05	0.000153775		g21418	1.4712	1.4712	2.77731	9.93202	0.00162428	0.00876131
singleton_rep_c362	4.19301	6.00294	19.4002	1.05994e-05	0.000153858		g00904	1.47106	1.47106	10.3468	25.5765	4.25185e-07	1.07928e-05
g12530	-1.41002	2.16586	19.3914	1.06484e-05	0.000154479		g17772	1.47001	1.47001	6.55908	50.2011	1.38771e-12	1.30429e-10
g08373	0.704926	3.5492	19.3872	1.0672e-05	0.000154728		g07603	1.46786	1.46786	6.47601	43.3583	4.55797e-11	3.26337e-09
g18776	-0.847071	3.97604	19.3847	1.06862e-05	0.000154816		g20511	1.46731	-1.46731	2.83168	21.1355	4.27936e-06	7.5378e-05
g06546	0.814988	4.10732	19.3838	1.06908e-05	0.000154816		g27212	1.46654	1.46654	1.65766	14.3941	0.000148263	0.00127841
g06480	-0.84812	3.18937	19.3805	1.07096e-05	0.000154891		g22620	1.46592	-1.46592	1.1063	20.6259	5.58353e-06	9.38673e-05
g09237	0.802953	2.88511	19.3799	1.07127e-05	0.000154891		g03567	1.46552	-1.46552	5.68484	18.9619	1.33354e-05	0.000185387
g16021	-0.880733	5.56856	19.3795	1.07151e-05	0.000154891		g19639	1.46545	1.46545	3.45946	11.076	0.000874511	0.00528506
g23546	1.26534	1.1412	19.3747	1.07419e-05	0.000155187		g16613	1.46479	1.46479	3.02826	39.0246	4.18489e-10	2.43715e-08
g16099	2.01375	2.85441	19.3669	1.07863e-05	0.000155735		g12615	1.4645	1.4645	3.52257	10.6539	0.00109838	0.00636012
g12383	2.72532	7.37586	19.3558	1.08489e-05	0.000156528		g12215	1.46356	1.46356	5.41228	41.2213	1.35936e-10	8.94346e-09
g08978	-0.706412	3.84203	19.3549	1.0854e-05	0.000156528		g16280	1.4616	1.4616	5.82511	27.8151	1.33478e-07	4.02294e-06
g04477	0.741346	3.25295	19.3472	1.08978e-05	0.000156992		g11107	1.46157	1.46157	3.60973	10.1869	0.00141438	0.0078219
g26787	0.78213	3.34653	19.347	1.08991e-05	0.000156992		singleton_rep_c3383	1.46092	1.46092	1.92286	7.59098	0.00586609	0.0245949
g07061	-0.955046	3.04265	19.3448	1.09119e-05	0.000157083		g00089	1.46074	1.46074	3.22642	11.8535	0.000575523	0.00376814
g01663	1.00331	2.039	19.3413	1.09319e-05	0.000157278		singleton_rep_c2666	1.46071	-1.46071	3.72071	8.96258	0.00275565	0.0134404
g07434	-1.08199	3.57419	19.337	1.09562e-05	0.000157447		g11927	1.46038	1.46038	1.41429	9.32864	0.002256	0.0114412
g02687	0.99743	7.66824	19.337	1.09565e-05	0.000157447		g28934	1.46	1.46	1.92295	31.2677	2.24786e-08	8.48367e-07
g21023	-0.838222	3.35122	19.3273	1.10119e-05	0.000158149		g18639	1.45893	-1.45893	3.67511	51.1895	8.38649e-13	8.26528e-11
g11691	0.743599	3.40089	19.3072	1.11285e-05	0.000159727		g17409	1.45881	-1.45881	4.056	19.4423	1.03686e-05	0.000151411
g24674	1.10447	1.98752	19.3057	1.11372e-05	0.000159727		g13275	1.45802	1.45802	3.99516	6.48538	0.0108765	0.0398746
g18379	0.84923	3.07738	19.305	1.11414e-05	0.000159727		g10072	1.45565	1.45565	4.77879	26.9108	2.13062e-07	6.00993e-06
g21124	3.10303	3.68218	19.3028	1.11542e-05	0.000159816		g15658	1.4551	1.4551	4.93952	55.0918	1.15031e-13	1.26135e-11
g06104	-0.757077	4.1546	19.2979	1.11827e-05	0.00016013		g27551	1.45466	1.45466	1.4115	30.2878	3.72457e-08	1.31976e-06
g00278	2.4681	7.01971	19.2849	1.12596e-05	0.000161136		g05760	1.45458	-1.45458	6.40806	60.0774	9.12001e-15	1.1503e-12
g01809	-0.811233	6.40286	19.2824	1.1274e-05	0.000161247		g09539	1.4545	-1.4545	4.32336	23.1005	1.53749e-06	3.1947e-05
g26138	2.39938	2.90993	19.2796	1.12907e-05	0.000161347		g01936	1.4542	1.4542	2.62712	34.624	3.99941e-09	1.79458e-07
g36760	2.86606	4.79974	19.279	1.12942e-05	0.000161347		g00960	1.45267	1.45267	5.08	10.2337	0.00137897	0.00766574
g00176	0.900305	6.50633	19.2764	1.13094e-05	0.000161469		g02723	1.4524	1.4524	5.03119	13.2529	0.000272161	0.00206715
g06814	1.22233	8.80332	19.2741	1.13232e-05	0.000161572		g01737	1.45229	1.45229	4.34458	10.1241	0.00146345	0.00803992
g14095	-1.07205	3.22453	19.2687	1.1355e-05	0.00016193		g07336	1.45211	1.45211	5.61852	9.47126	0.00208716	0.0107348
g19291	0.679261	4.70075	19.266	1.13716e-05	0.000162056		g35981	1.45032	1.45032	1.21559	26.1082	3.22814e-07	8.61698e-06
g35635	1.1187	1.99551	19.265	1.13772e-05	0.000162056		g00817	1.45014	1.45014	4.96154	10.1646	0.00143166	0.00789735
g17649	-0.820975	4.93012	19.2473	1.14834e-05	0.000163474		g32285	1.44988	-1.44988	1.58153	31.1997	2.32804e-08	8.75911e-07
g25163	-0.849596	3.05381	19.2447	1.14989e-05	0.000163599		g37398	1.44954	1.44954	3.04783	30.7357	2.9567e-08	1.07909e-06
g01256	2.29185	2.77678	19.2399	1.1528e-05	0.000163917		g02465	1.44886	1.44886	3.06425	13.2213	0.000276779	0.00209438
g07312	-0.743027	4.19981	19.226	1.16124e-05	0.000164945		g13281	1.44842	1.44842	1.38534	9.79168	0.00175303	0.00929515
g05451	-0.79673	3.98068	19.2257	1.16139e-05	0.000164945		singleton_rep_c3149	1.44702	1.44702	1.31663	25.4108	4.63328e-07	1.15918e-05
g10812	-1.13748	1.73827	19.2176	1.16635e-05	0.000165553		g08327	1.44636	1.44636	3.16623	14.8242	0.000118012	0.00106517
g25078	0.830074	2.99531	19.2145	1.16821e-05	0.000165721		g31424	1.44558	1.44558	2.77277	40.9439	1.56661e-10	1.01696e-08
g37928	2.73393	4.20156	19.2078	1.17232e-05	0.000166208		g03884	1.44552	1.44552	8.22827	38.7425	4.8357e-10	2.76328e-08
g00014	2.75709	10.4506	19.1686	1.19664e-05	0.000169557		g19234	1.44521	1.44521	1.43171	10.2583	0.00136069	0.00759361
g06926	-1.06439	2.142	19.1638	1.19969e-05	0.000169889		g04437	1.44519	1.44519	8.42833	26.5545	2.56206e-07	7.02345e-06
g33475	1.01392	2.01529	19.1626	1.20045e-05	0.000169898		g04778	1.44458	1.44458	6.45484	36.5609	1.47968e-09	7.50414e-08
g01924	2.90872	7.42777	19.1579	1.20341e-05	0.000170219		g05674	1.44368	1.44368	3.71921	27.4857	1.58259e-07	4.6584e-06
g00661	0.876918	7.27914	19.1499	1.20846e-05	0.000170834		g07306	1.44352	-1.44352	4.66829	13.0001	0.000311476	0.0022914
g25381	2.50708	5.76284	19.1439	1.21226e-05	0.000171272		g00175	1.4429	1.4429	5.51129	10.2996	0.00133057	0.00744599
g21006	1.66564	3.01311	19.1399	1.21481e-05	0.000171531		g27835	1.4412	-1.4412	1.96158	23.0036	1.61697e-06	3.33858e-05
singleton_rep_c174	2.76936	5.40017	19.1354	1.21767e-05	0.00017174		singleton_rep_c1258	1.44104	1.44104	2.3151	10.3883	0.00126819	0.00714948
g39629	2.6544	7.56978	19.1353	1.2177e-05	0.00017174		g39974	1.44099	1.44099	1.3973	7.89392	0.00496011	0.0215038
g09313	-1.35521	6.55458	19.1252	1.22418e-05	0.000172555		g20884	1.43997	1.43997	1.72808	6.30438	0.012044	0.0432047
g11523	0.744129	5.65184	19.1228	1.2257e-05	0.000172668		g19786	1.43952	-1.43952	6.3194	35.4258	2.64949e-09	1.24271e-07
g00283	1.22079	5.6157	19.121	1.2269e-05	0.000172738		g32109	1.43918	1.43918	4.76275	13.7316	0.00021088	0.00169031
g19145	-1.17494	2.24732	19.1169	1.22951e-05	0.000173005		g24826	1.43918	1.43918	1.88409	25.4175	4.61703e-07	1.15749e-05
g13374	-0.676586	4.47947	19.106	1.23654e-05	0.000173853		singleton_rep_c364	1.43888	1.43888	2.52055	9.96186	0.00159817	0.00865532
g12927	2.83693	4.84565	19.1054	1.23696e-05	0.000173853		g13629	1.43863	1.43863	1.59087	13.1334	0.000290084	0.00217077
g00365	2.5212	7.89392	19.0558	1.26954e-05	0.000178329		g35493	1.43856	-1.43856	1.34763	29.1654	6.6457e-08	2.15702e-06
g17178	1.01161	2.53562	19.0467	1.27557e-05	0.000179072		g20931	1.4377	1.4377	2.0741	11.7594	0.000605367	0.00391823
g02315	2.51375	6.99584	19.0413	1.2792e-05	0.000179478		g13523	1.43733	1.43733	3.23028	21.9191	2.84393e-06	5.32127e-05
g28433	-0.720293	3.47528	19.0392	1.28059e-05	0.000179571		g15300	1.43727	-1.43727	3.93955	20.0396	7.58551e-06	0.000118978
g29003	-0.988702	2.70091	19.034	1.28407e-05	0.000179954		g24602	1.43726	-1.43726	5.23366	41.4497	1.20945e-10	8.08836e-09
g16150	-0.971384	2.73962	19.0293	1.28729e-05	0.000180294		g01120	1.43616	1.43616	5.32424	10.7307	0.00105373	0.00614009
g00935	-0.839211	2.69469	19.0282	1.28797e-05	0.000180294		g26178	1.43588	-1.43588	1.69051	13.3405	0.000259729	0.00199199
g01863	-0.773595	3.80748	19.0263	1.28927e-05	0.000180372		g01703	1.43563	1.43563	4.5531	88.1338	6.11732e-21	1.98552e-18
g34554	-1.08466	1.66517	19.0242	1.2907e-05	0.000180468		singleton_rep_c77	1.43531	-1.43531	4.35687	17.5342	2.82187e-05	0.000338554
g04364	1.23171	2.89682	19.0197	1.29376e-05	0.000180792		g00601	1.43433	1.43433	4.83627	25.0689	5.53183e-07	1.35338e-05
g01408	2.41467	4.77437	19.0155	1.29663e-05	0.000181089		g09333	1.43432	-1.43432	3.19106	40.1255	2.3816e-10	1.46807e-08
g07199	-0.923683	2.67007	19.0137	1.2978e-05	0.000181149		g26242	1.43411	-1.43411	3.12927	25.9394	3.523e-07	9.23634e-06
g39089	2.85822	7.39361	19.0099	1.30043e-05	0.000181411		g07649	1.43408	1.43408	6.72715	57.7881	2.91931e-14	3.44975e-12
g05317	2.46684	6.00237	18.998	1.30854e-05	0.000182439		g28743	1.43394	-1.43394	1.94337	21.6271	3.31136e-06	6.05624e-05
g08705	-0.900963	6.22593	18.9889	1.31481e-05	0.000183208		g13322	1.43321	1.43321	5.6745	36.8712	1.26198e-09	6.62078e-08
g09023	-1.10847	3.46032	18.9854	1.3172e-05	0.00018343		g19891	1.43275	-1.43275	1.2529	25.7569	3.87234e-07	1.00068e-05
g39419	2.23376	2.78363	18.9844	1.31791e-05	0.00018343		g01838	1.43224	1.43224	3.86848	38.9132	4.43081e-10	2.56622e-08
singleton_rep_c2152	3.40551	5.51552	18.9704	1.32763e-05	0.000184677		singleton_rep_c614	1.42943	1.42943	1.19327	7.0982	0.00771615	0.0304679
g03567	-1.46552	5.68484	18.9619	1.33354e-05	0.000185387		g22549	1.42926	1.42926	4.75576	10.7811	0.00102543	0.00601204
g11470	0.837403	5.4163	18.9609	1.33425e-05	0.000185387		g07496	1.42843	1.42843	5.9321	10.5846	0.00114034	0.00655162
g10686	1.12312	2.03457	18.9517	1.34067e-05	0.000186172		g10405	1.42838	1.42838	2.7982	12.1722	0.000485068	0.00327909
g07187	1.10524	1.75472	18.9476	1.3436e-05	0.000186472		g05300	1.42803	1.42803	3.31268	23.8199	1.05785e-06	2.34316e-05
g28321	-0.860735	2.1489	18.9456	1.34501e-05	0.000186562		g05412	1.42736	1.42736	5.33996	8.57888	0.00340085	0.0159022
g09518	1.30387	2.09439	18.9445	1.34579e-05	0.000186564		g37593	1.42659	1.42659	1.8723	8.546	0.00346283	0.016127
g16229	0.771599	3.98207	18.9392	1.34953e-05	0.000186871		g02412	1.42554	1.42554	6.30397	47.22	6.34506e-12	5.25366e-10
g28125	2.74253	2.73825	18.9392	1.34954e-05	0.000186871		g40706	1.42503	-1.42503	0.91015	16.7657	4.22911e-05	0.000471163
g14846	0.702258	5.06538	18.9361	1.35169e-05	0.000186882		g07907	1.42455	1.42455	3.52237	15.0391	0.000105305	0.000972007
g18160	-0.745181	3.4907	18.9361	1.35173e-05	0.000186882		g07995	1.42417	1.42417	2.39598	9.06356	0.00260753	0.0128698
g00351	2.83977	6.70027	18.9358	1.35192e-05	0.000186882		g37156	1.42399	-1.42399	3.5064	29.7765	4.84835e-08	1.65299e-06
g10553	-0.897371	2.63986	18.9339	1.35327e-05	0.000186962		g31670	1.42396	1.42396	2.89165	29.7318	4.96135e-08	1.68209e-06
g07739	1.12683	7.69476	18.9272	1.35801e-05	0.00018751		g24153	1.42344	1.42344	5.51244	10.3759	0.00127673	0.00719264
g06875	0.809684	3.92811	18.9111	1.36951e-05	0.000188991		g02427	1.42329	1.42329	2.42238	17.4648	2.92671e-05	0.000347536
g40495	2.70376	3.34848	18.9046	1.37422e-05	0.000189534		g40252	1.42229	1.42229	4.48608	11.755	0.000606793	0.00392329
g00983	3.09793	4.28217	18.9033	1.37513e-05	0.000189552		g28841	1.42115	-1.42115	1.4353	27.9694	1.2325e-07	3.74567e-06
g18597	-0.778088	2.47419	18.8996	1.37783e-05	0.000189767		g02608	1.42082	1.42082	5.6222	11.7181	0.000618935	0.00399013
g14864	0.697437	3.90836	18.899	1.37825e-05	0.000189767		singleton_rep_c309	1.42082	1.42082	1.91221	8.85005	0.00293082	0.0141417
g23141	2.22254	3.61978	18.8919	1.38338e-05	0.000190366		g08470	1.41989	1.41989	4.98984	19.7115	9.00557e-06	0.000136332
g39833	1.12709	1.80726	18.8864	1.38741e-05	0.000190811		g36790	1.41966	1.41966	1.81181	14.1618	0.000167745	0.00140893
g15819	0.671217	4.9449	18.8743	1.3962e-05	0.000191912		g06681	1.41959	-1.41959	1.83511	23.5257	1.23255e-06	2.66701e-05
g12255	2.70052	7.44982	18.872	1.39793e-05	0.000192042		g25110	1.41928	1.41928	1.93925	11.0791	0.000873039	0.00527747
g01631	3.8176	7.38442	18.8687	1.40033e-05	0.000192263		g03617	1.4192	1.4192	3.06601	28.4956	9.39121e-08	2.93466e-06
g03560	0.769341	3.90854	18.8661	1.40224e-05	0.000192417		singleton_rep_c2477	1.41829	-1.41829	1.1289	29.0757	6.96034e-08	2.25313e-06
g01306	2.88166	4.19377	18.8587	1.40768e-05	0.000193054		singleton_rep_c848	1.41824	-1.41824	1.9336	37.9456	7.27456e-10	4.00247e-08
g23365	-0.695628	4.24258	18.8522	1.41249e-05	0.000193605		g23030	1.41728	1.41728	2.87326	12.4513	0.000417709	0.00291272
g39043	-0.948939	3.01593	18.8497	1.41432e-05	0.000193746		g25716	1.4156	1.4156	4.59379	11.7033	0.000623905	0.00401473
g19748	-0.771617	3.7141	18.8442	1.41839e-05	0.000194195		g32855	1.41557	1.41557	1.90463	24.1043	9.1258e-07	2.06843e-05
g00158	2.71898	7.2173	18.8208	1.43595e-05	0.000196467		g19988	1.41522	1.41522	1.71484	35.2403	2.91425e-09	1.34359e-07
singleton_rep_c1603	-1.21194	1.3318	18.8199	1.4366e-05	0.000196467		g21856	1.4145	-1.4145	2.2647	30.4569	3.41364e-08	1.22383e-06
g16184	-0.704272	4.55368	18.8067	1.44657e-05	0.00019772		g20225	1.41355	-1.41355	0.761084	11.5846	0.000664993	0.0042399
g00270	1.12001	5.9091	18.8023	1.44995e-05	0.000198071		g01057	1.41284	1.41284	4.54802	11.7673	0.0006028	0.00390473
g12104	1.30827	1.81104	18.8004	1.4514e-05	0.000198158		g40525	1.41249	1.41249	2.4693	9.75126	0.001792	0.00947082
g13764	-0.941693	3.96218	18.7955	1.45514e-05	0.000198556		g08236	1.41157	1.41157	3.70665	14.4134	0.000146758	0.0012682
g23120	0.820198	3.94502	18.7939	1.45632e-05	0.000198607		g00379	1.41156	1.41156	6.09666	11.8666	0.000571504	0.00374889
g14507	2.11311	5.88274	18.7913	1.45832e-05	0.000198692		g11321	1.41047	1.41047	3.5517	46.09	1.12941e-11	8.78378e-10
g22180	1.05819	1.60778	18.7909	1.45858e-05	0.000198692		g12530	1.41002	-1.41002	2.16586	19.3914	1.06484e-05	0.000154479
singleton_rep_c184	-0.953624	2.48279	18.7815	1.46584e-05	0.000199569		g07555	1.40974	1.40974	1.9822	25.7761	3.83399e-07	9.92069e-06
g10545	1.74278	4.42143	18.779	1.46773e-05	0.000199604		g01820	1.40957	1.40957	1.67539	10.3347	0.00130551	0.00733272
g18785	0.768806	2.83433	18.779	1.46774e-05	0.000199604		g17680	1.40918	-1.40918	4.62502	37.46	9.33083e-10	5.01414e-08
g11413	2.64896	4.09139	18.7621	1.48083e-05	0.000201179		g18840	1.40898	1.40898	4.03579	30.2512	3.7956e-08	1.34297e-06
g08553	0.867583	5.43086	18.7619	1.48097e-05	0.000201179		g14873	1.40884	1.40884	6.7679	17.4304	2.98021e-05	0.000352171
g37536	1.16448	1.39879	18.7576	1.48431e-05	0.000201521		g32342	1.40785	1.40785	1.89496	9.1183	0.00253065	0.012573
g02988	2.84845	5.20159	18.744	1.49496e-05	0.000202853		g35832	1.40771	1.40771	6.35286	9.86653	0.00168313	0.00900888
g13361	0.873112	4.62762	18.7427	1.49597e-05	0.000202877		g14004	1.4076	-1.4076	0.959166	23.6272	1.16924e-06	2.55333e-05
g19350	-1.15831	1.99818	18.7332	1.50342e-05	0.000203773		g01345	1.40753	1.40753	4.92821	9.12913	0.00251571	0.0125082
g09755	3.14283	5.04613	18.7253	1.50966e-05	0.000204506		g21728	1.40581	1.40581	5.9136	44.7149	2.27918e-11	1.69153e-09
g12405	3.34786	5.37133	18.7079	1.52347e-05	0.000206262		g18118	1.40563	1.40563	4.90925	24.0976	9.15742e-07	2.07367e-05
g05523	0.775374	3.87938	18.7008	1.52917e-05	0.000206918		g01156	1.40521	1.40521	5.44432	9.53493	0.00201597	0.0104304
g27207	0.791712	2.26645	18.6961	1.53292e-05	0.000207311		g07154	1.40391	1.40391	2.59688	32.0552	1.49856e-08	5.95098e-07
g04759	-0.660071	4.94675	18.6911	1.53696e-05	0.000207713		g01705	1.40338	1.40338	7.92493	12.6651	0.000372535	0.0026548
g00551	0.834964	7.17723	18.6893	1.53842e-05	0.000207713		g38992	1.40256	1.40256	3.00096	7.31014	0.00685667	0.0278326
g03556	-0.710512	4.47013	18.6893	1.53846e-05	0.000207713		g28614	1.40136	1.40136	2.80876	23.9344	9.96728e-07	2.22804e-05
g01180	1.11106	3.47353	18.6862	1.54096e-05	0.000207936		g00700	1.40133	1.40133	7.53067	46.7473	8.07562e-12	6.50943e-10
g21976	1.35157	1.74853	18.6777	1.54779e-05	0.000208741		g10175	1.40017	1.40017	4.63687	11.8076	0.000589884	0.00384459
g39252	3.28183	2.91491	18.6756	1.5495e-05	0.000208779		g33085	1.40013	-1.40013	1.14575	18.3842	1.80546e-05	0.000235912
g26905	2.70346	4.78166	18.6753	1.54979e-05	0.000208779		g30734	1.40009	1.40009	2.11419	18.5954	1.61613e-05	0.000216043
g06684	-0.866784	5.70948	18.6715	1.55287e-05	0.000208999		g35753	1.39928	1.39928	1.97412	15.6095	7.78644e-05	0.000765469
g12521	2.5171	5.54251	18.6712	1.55314e-05	0.000208999		g13512	1.39927	-1.39927	2.6143	32.5284	1.17463e-08	4.76567e-07
g14543	0.776279	5.92238	18.6591	1.56303e-05	0.000210154		g00124	1.39925	1.39925	2.16323	12.9013	0.000328348	0.00239024
g18330	0.808321	4.40872	18.6586	1.56344e-05	0.000210154		g21330	1.3986	1.3986	3.67506	10.0977	0.00148451	0.00813356
g11315	-0.860338	3.33912	18.6571	1.56461e-05	0.000210194		g06353	1.39718	-1.39718	1.80308	31.3078	2.20195e-08	8.36226e-07
g00029	1.17279	7.35198	18.6492	1.57114e-05	0.000210956		g09628	1.39682	-1.39682	4.75671	36.4243	1.58715e-09	7.93345e-08
g19848	-0.712109	5.08285	18.6477	1.57233e-05	0.000211		g03028	1.39591	-1.39591	5.0607	78.2042	9.29231e-19	2.01967e-16
g40408	-0.988894	2.20865	18.6439	1.57549e-05	0.000211307		g29564	1.39464	1.39464	1.78523	9.6196	0.00192511	0.0100263
g25379	0.661818	3.27379	18.6428	1.57642e-05	0.000211314		g19640	1.39374	1.39374	2.65421	36.8425	1.28069e-09	6.6848e-08
g12246	3.02329	7.04469	18.6306	1.58654e-05	0.000212554		g00985	1.39325	1.39325	5.05278	17.0546	3.63212e-05	0.000416079
g40174	-1.10949	1.4738	18.6179	1.59714e-05	0.000213856		g05675	1.3932	1.3932	1.93932	7.35581	0.00668465	0.027289
g00626	2.99051	3.49914	18.5994	1.61273e-05	0.00021571		g01718	1.39319	1.39319	4.74579	33.6015	6.76404e-09	2.84874e-07
g15251	1.36819	1.88159	18.5994	1.61275e-05	0.00021571		g09620	1.39301	-1.39301	5.14156	42.317	7.7615e-11	5.36756e-09
g30734	1.40009	2.11419	18.5954	1.61613e-05	0.000216043		g03051	1.39227	1.39227	2.69992	15.8494	6.85888e-05	0.000692008
g13585	-0.88724	5.64776	18.5709	1.63705e-05	0.000218719		g18276	1.39171	-1.39171	6.66391	48.3804	3.51052e-12	3.06296e-10
g23555	1.37382	1.22897	18.5698	1.63795e-05	0.00021872		g22928	1.39059	-1.39059	1.77447	18.3943	1.79591e-05	0.000235042
g36821	3.50653	3.41311	18.565	1.64208e-05	0.000219151		g11360	1.38999	1.38999	3.83877	13.4982	0.000238792	0.00186611
g39604	-1.02422	2.42728	18.5563	1.64961e-05	0.000220035		g33858	1.38994	-1.38994	1.74628	23.363	1.34133e-06	2.86171e-05
g20022	1.13743	5.04214	18.5514	1.65383e-05	0.000220477		g20404	1.38895	1.38895	2.85863	23.5805	1.19798e-06	2.61078e-05
g24807	-0.745709	3.25462	18.548	1.65682e-05	0.000220755		g14243	1.38802	1.38802	1.96052	6.84979	0.00886517	0.0339636
g40500	2.89065	3.47721	18.5455	1.65897e-05	0.000220921		g02000	1.38743	1.38743	4.64035	12.7222	0.000361345	0.00258495
g01186	-1.03522	3.05934	18.543	1.66115e-05	0.000221057		g18559	1.387	-1.387	2.99653	14.3769	0.000149629	0.00128798
g06636	-0.99153	2.92213	18.5421	1.66196e-05	0.000221057		g05769	1.38628	1.38628	2.57758	26.5337	2.58978e-07	7.08349e-06
g01616	0.827137	3.62008	18.5412	1.66271e-05	0.000221057		g29100	1.38441	1.38441	3.55554	11.1306	0.00084914	0.00516249
singleton_rep_c1854	2.44699	3.56402	18.5394	1.66432e-05	0.000221149		g05786	1.38372	1.38372	2.68677	10.3997	0.00126038	0.00712032
g07423	0.768142	6.21786	18.5323	1.67049e-05	0.000221849		g09800	1.38365	1.38365	5.02938	14.254	0.000159723	0.00135711
g03621	-0.71506	4.74421	18.5271	1.67502e-05	0.000222328		g21809	1.38359	1.38359	1.08161	17.9597	2.25636e-05	0.00028153
g17637	-1.59413	4.98079	18.5241	1.67769e-05	0.000222561		g02016	1.38341	-1.38341	6.52629	13.9889	0.000183892	0.00151797
g33591	2.8239	4.60629	18.5223	1.6793e-05	0.000222653		g22883	1.38294	1.38294	1.47238	8.16458	0.00427163	0.0190587
g11142	0.885322	3.09872	18.5036	1.69582e-05	0.000224722		g40805	1.38249	1.38249	1.77474	13.0556	0.000302378	0.00224073
g07664	-0.89312	6.74426	18.5016	1.6976e-05	0.000224835		singleton_rep_c177	1.38246	1.38246	1.7794	8.64742	0.00327525	0.0154694
g04293	1.03429	2.13478	18.4887	1.70918e-05	0.000226245		g03919	1.382	1.382	2.77535	40.9856	1.53354e-10	9.98156e-09
g06217	0.799146	4.65292	18.4795	1.71741e-05	0.000227179		g08594	1.38156	-1.38156	4.50661	65.5939	5.54099e-16	8.32619e-14
g09876	2.1278	2.37576	18.4787	1.7181e-05	0.000227179		g00765	1.38154	1.38154	5.63924	7.56187	0.00596159	0.02492
g11431	2.93378	2.57239	18.4771	1.7196e-05	0.000227254		g00533	1.37849	1.37849	2.869	6.42123	0.0112764	0.0410623
g17777	-1.11426	3.02997	18.4732	1.72315e-05	0.000227599		g18235	1.37784	1.37784	1.4407	20.6116	5.62539e-06	9.43489e-05
g02244	-0.882979	9.49576	18.4714	1.72471e-05	0.000227682		g09139	1.3777	-1.3777	2.75391	38.1784	6.45616e-10	3.59639e-08
g38797	2.89683	3.94149	18.4667	1.72896e-05	0.00022812		g29447	1.3769	-1.3769	1.2637	15.2512	9.41193e-05	0.000890744
g34309	3.15569	7.11818	18.4655	1.73006e-05	0.000228141		g09077	1.37653	1.37653	1.62449	16.8135	4.12393e-05	0.000462621
g05324	-1.14987	0.954561	18.4587	1.73626e-05	0.000228834		singleton_rep_c1639	1.37567	1.37567	1.73361	6.19511	0.0128104	0.0453554
g16188	-0.7615	3.92611	18.4543	1.74028e-05	0.000229241		g04860	1.37502	1.37502	4.95633	16.1401	5.8824e-05	0.000610799
g35657	-1.11205	1.6459	18.4487	1.74539e-05	0.000229641		g01659	1.37408	1.37408	5.73153	43.3353	4.61194e-11	3.29233e-09
g21183	2.31563	3.99811	18.4486	1.74551e-05	0.000229641		g23555	1.37382	1.37382	1.22897	18.5698	1.63795e-05	0.00021872
g32376	1.12028	1.22371	18.4479	1.74615e-05	0.000229641		g23211	1.37359	1.37359	2.9501	31.2626	2.25376e-08	8.49276e-07
singleton_rep_c2454	3.23344	4.92634	18.4454	1.74847e-05	0.000229821		g17599	1.37335	-1.37335	2.48418	38.49	5.50346e-10	3.1156e-08
g31413	3.38327	2.94998	18.4308	1.7619e-05	0.000231462		g03004	1.3733	1.3733	6.08276	29.6337	5.21896e-08	1.75477e-06
g18130	-0.99171	3.10276	18.4258	1.76646e-05	0.000231888		g30340	1.37302	1.37302	1.70995	19.5341	9.88181e-06	0.000146322
g03465	1.92914	4.88433	18.4252	1.76704e-05	0.000231888		singleton_rep_c2161	1.373	-1.373	2.70256	42.0313	8.98255e-11	6.1422e-09
g06529	1.6826	1.00006	18.4208	1.77119e-05	0.000232306		g04686	1.3723	1.3723	5.5079	9.22501	0.00238731	0.0119675
g17747	-0.658096	4.38109	18.4171	1.77457e-05	0.000232625		g14778	1.37044	1.37044	3.20962	46.1534	1.09349e-11	8.58673e-10
singleton_rep_c1933	2.97003	3.51401	18.4112	1.78012e-05	0.000233226		g09115	1.37034	1.37034	5.1393	25.3843	4.69732e-07	1.17279e-05
g04885	0.658788	4.76286	18.4078	1.78324e-05	0.000233509		g13450	1.36973	1.36973	5.80093	40.3158	2.16057e-10	1.34513e-08
g22928	-1.39059	1.77447	18.3943	1.79591e-05	0.000235042		g13369	1.36895	1.36895	8.65996	39.4481	3.36889e-10	2.00022e-08
g24965	1.20768	3.55305	18.3912	1.79884e-05	0.000235217		g14497	1.36866	1.36866	6.37729	31.4942	2.00041e-08	7.68074e-07
g40614	-0.903979	3.82996	18.3909	1.79918e-05	0.000235217		g17138	1.36852	-1.36852	5.18978	38.4377	5.65298e-10	3.18543e-08
g33085	-1.40013	1.14575	18.3842	1.80546e-05	0.000235912		g15251	1.36819	1.36819	1.88159	18.5994	1.61275e-05	0.00021571
g12061	2.66682	3.60419	18.3832	1.80644e-05	0.000235912		g02561	1.36654	1.36654	6.10647	11.1566	0.000837339	0.00510349
g30268	-1.29012	1.33423	18.3741	1.81507e-05	0.000236913		g27741	1.36533	1.36533	1.11297	13.5861	0.000227866	0.00179746
g15140	-0.731415	5.87197	18.3604	1.8282e-05	0.000238499		g15407	1.36503	1.36503	3.03791	28.8103	7.98268e-08	2.53685e-06
g22644	-0.766222	5.07125	18.3552	1.83315e-05	0.000239016		g24170	1.36497	1.36497	2.78613	32.6986	1.07617e-08	4.39549e-07
g20333	-0.755429	3.86047	18.3432	1.84473e-05	0.000240397		g05516	1.36392	1.36392	3.39902	28.8149	7.96349e-08	2.53405e-06
g35280	2.8658	3.06578	18.342	1.8459e-05	0.000240422		g01297	1.36376	1.36376	5.12491	15.1146	0.000101178	0.000940787
g04553	1.27883	5.75877	18.3375	1.85025e-05	0.000240859		g13563	1.36375	1.36375	4.07815	42.338	7.67879e-11	5.32549e-09
g38396	0.858077	4.34967	18.3362	1.85151e-05	0.000240895		g34807	1.36367	-1.36367	0.951353	15.7003	7.4214e-05	0.000735957
g04479	2.89223	7.09157	18.3301	1.85751e-05	0.000241546		g26377	1.36291	1.36291	0.991617	6.7206	0.00953056	0.0359891
g17322	-0.631287	4.64424	18.3277	1.85987e-05	0.000241723		g22601	1.36284	-1.36284	7.92	21.9706	2.76865e-06	5.22054e-05
singleton_rep_c3335	1.25064	2.19735	18.326	1.86152e-05	0.000241809		g37434	1.36219	1.36219	1.85132	23.8284	1.05315e-06	2.33727e-05
g15802	0.750883	5.81288	18.3224	1.86503e-05	0.000242135		g05255	1.36211	1.36211	4.12624	11.3564	0.000751873	0.00467519
g04968	-0.997049	2.52642	18.317	1.87032e-05	0.000242693		g17488	1.36157	1.36157	3.1492	61.1581	5.26715e-15	6.85659e-13
g39744	-1.77684	2.26772	18.3131	1.87416e-05	0.000243027		g08238	1.36128	1.36128	7.38561	35.343	2.76465e-09	1.28681e-07
g15504	-0.717103	4.40974	18.3115	1.8757e-05	0.000243027		g24778	1.36088	-1.36088	3.76721	50.4091	1.24814e-12	1.18686e-10
g20339	-1.15707	1.61114	18.3113	1.87589e-05	0.000243027		g10762	1.36011	1.36011	3.23521	8.81688	0.00298457	0.0143612
g01018	1.29396	5.45638	18.3081	1.87906e-05	0.000243288		g02095	1.35973	1.35973	3.92901	11.9342	0.00055113	0.00364399
g00074	2.76299	7.12647	18.3067	1.88044e-05	0.000243288		g30062	1.35927	1.35927	1.21059	15.4284	8.56895e-05	0.000827425
g00044	0.875539	9.40377	18.3062	1.8809e-05	0.000243288		g30656	1.35869	1.35869	3.47722	22.403	2.21026e-06	4.33905e-05
g01512	0.858329	6.53282	18.3012	1.88589e-05	0.000243804		g02674	1.35805	-1.35805	3.14839	56.5719	5.418e-14	6.10604e-12
g00395	2.55804	9.81659	18.2931	1.89396e-05	0.000244604		g20472	1.35768	1.35768	3.74213	11.0937	0.000866226	0.00524777
g04509	-1.49482	6.43131	18.2929	1.89413e-05	0.000244604		g12567	1.35567	-1.35567	1.67876	28.5468	9.14632e-08	2.86181e-06
g02869	-1.1067	2.48367	18.2919	1.8951e-05	0.000244604		g18953	1.35536	1.35536	2.84893	7.52321	0.00609091	0.0253411
g11950	1.65106	1.29038	18.2838	1.90319e-05	0.000245518		g09313	1.35521	-1.35521	6.55458	19.1252	1.22418e-05	0.000172555
g18550	0.95268	6.44444	18.277	1.91003e-05	0.000246153		g18329	1.35501	-1.35501	2.23824	9.72783	0.00181499	0.00956326
singleton_rep_c1674	2.89168	6.23688	18.2769	1.91013e-05	0.000246153		g01225	1.35425	1.35425	2.15552	15.8585	6.82607e-05	0.00068949
g16521	0.76331	3.89192	18.2694	1.91767e-05	0.000246994		g24549	1.35386	1.35386	2.22713	18.1119	2.083e-05	0.000265033
g17656	1.01819	2.39949	18.2668	1.92029e-05	0.0002472		g16223	1.35329	1.35329	2.86914	40.6506	1.82033e-10	1.16e-08
g04263	2.9391	3.41921	18.2556	1.93156e-05	0.000248387		g38846	1.35241	1.35241	1.7482	7.84627	0.00509256	0.0219517
g32805	2.80872	4.39741	18.2547	1.93246e-05	0.000248387		g19189	1.35173	-1.35173	1.83475	20.554	5.79736e-06	9.68716e-05
g07230	2.82675	4.4653	18.2546	1.93257e-05	0.000248387		g21976	1.35157	1.35157	1.74853	18.6777	1.54779e-05	0.000208741
g18037	0.819051	2.57816	18.2412	1.94619e-05	0.000250006		g06540	1.3474	-1.3474	4.27261	52.2931	4.78058e-13	4.86919e-11
g24950	-1.20058	2.29788	18.2357	1.95184e-05	0.000250599		g05165	1.34691	1.34691	3.8493	7.84603	0.00509324	0.0219517
g11630	-0.782023	2.82188	18.2308	1.95689e-05	0.000251116		g26465	1.34681	1.34681	1.48249	21.5781	3.39711e-06	6.17132e-05
g01998	2.64648	1.97755	18.2029	1.98575e-05	0.000254684		g07205	1.34636	1.34636	1.35324	15.981	6.39827e-05	0.000654425
g20264	2.71336	6.05719	18.2015	1.98721e-05	0.000254738		g29884	1.34555	1.34555	0.799473	11.8643	0.000572209	0.00375149
g23264	-0.727074	3.01671	18.181	2.0087e-05	0.000257357		g39071	1.3455	-1.3455	1.0376	13.5419	0.000233297	0.00183021
g00212	1.19358	8.19773	18.1791	2.01078e-05	0.00025744		g03369	1.34548	1.34548	2.84249	34.2473	4.85338e-09	2.12875e-07
g25826	-1.02106	2.49325	18.1777	2.01226e-05	0.00025744		g05287	1.34527	1.34527	6.31925	12.3804	0.000433874	0.00299855
g35477	3.30746	4.59156	18.1774	2.01252e-05	0.00025744		g33436	1.34486	-1.34486	1.24525	14.7454	0.000123048	0.0010987
g13422	2.10181	3.07212	18.176	2.01404e-05	0.000257488		g12817	1.34379	1.34379	3.35374	8.78742	0.00303315	0.0145604
g01779	1.72208	1.74673	18.1751	2.01501e-05	0.000257488		g19963	1.34334	-1.34334	1.94562	29.6077	5.2894e-08	1.776e-06
g00625	1.00153	2.65588	18.1593	2.0317e-05	0.000259408		singleton_rep_c1264	1.34287	1.34287	1.43747	17.7737	2.48802e-05	0.000304351
singleton_rep_c7	2.94452	6.26739	18.1589	2.03217e-05	0.000259408		g11870	1.3428	1.3428	2.08654	8.96704	0.00274893	0.013413
g00291	-0.677593	5.61494	18.1477	2.04419e-05	0.000260805		g21320	1.34175	1.34175	3.16531	21.3086	3.90968e-06	6.95712e-05
g20476	-0.694555	4.96565	18.1338	2.05909e-05	0.000262569		g25122	1.34145	1.34145	5.38677	8.22444	0.00413299	0.0185558
g27411	1.26832	1.9891	18.1305	2.06267e-05	0.000262888		g08993	1.34108	1.34108	4.20309	54.4137	1.62424e-13	1.7418e-11
g03481	1.32892	2.4942	18.1189	2.07529e-05	0.000264358		g09861	1.34106	1.34106	3.84394	59.9664	9.64918e-15	1.21077e-12
g00912	2.46393	6.73956	18.1156	2.07891e-05	0.000264681		g11033	1.33967	1.33967	3.26635	7.87544	0.00501107	0.0216553
g24549	1.35386	2.22713	18.1119	2.083e-05	0.000265033		g01469	1.33919	1.33919	1.5994	6.95232	0.00837106	0.0325106
g11103	3.21928	5.21596	18.1111	2.08386e-05	0.000265033		g27749	1.33771	1.33771	2.22219	25.8285	3.7314e-07	9.70442e-06
g16632	-0.706735	4.4626	18.1033	2.09241e-05	0.000265981		g01728	1.33756	1.33756	3.08521	30.9003	2.71633e-08	1.00339e-06
g35155	3.09969	3.24508	18.1001	2.09587e-05	0.000266283		g28983	1.33692	-1.33692	1.43492	26.0398	3.34443e-07	8.89763e-06
g11063	2.74041	5.41886	18.0969	2.09942e-05	0.000266595		g10012	1.33687	1.33687	1.87559	29.5851	5.35153e-08	1.79191e-06
g27332	-1.07218	2.35589	18.0926	2.10422e-05	0.000267065		g10524	1.33593	-1.33593	3.47263	36.6309	1.42751e-09	7.3004e-08
g12624	0.829675	5.59399	18.09	2.10705e-05	0.000267285		g10993	1.3358	-1.3358	1.5837	21.7648	3.08207e-06	5.6968e-05
g07996	-0.675381	4.96153	18.0872	2.11016e-05	0.00026754		g14840	1.33477	1.33477	3.58885	60.4425	7.57597e-15	9.70641e-13
g38740	1.48308	1.4141	18.0761	2.12253e-05	0.000268967		g01977	1.33434	1.33434	2.88305	16.1649	5.80599e-05	0.00060555
g26941	-0.838484	3.70153	18.0677	2.1319e-05	0.000270004		g24907	1.33404	1.33404	1.27726	20.1574	7.13232e-06	0.000113183
g24357	1.04683	2.40044	18.0668	2.13292e-05	0.000270004		g00485	1.33339	1.33339	6.44668	9.07104	0.00259689	0.0128279
g22069	1.06982	3.78455	18.0638	2.13627e-05	0.000270287		g11098	1.33276	1.33276	1.85331	6.97511	0.00826511	0.0321762
g22704	0.746984	3.21203	18.0599	2.14066e-05	0.000270702		g14641	1.33261	1.33261	3.79178	62.0487	3.35073e-15	4.54362e-13
g08775	1.1633	2.08546	18.0462	2.1561e-05	0.000272513		g15613	1.33217	-1.33217	5.87329	26.6733	2.40925e-07	6.6707e-06
g00171	1.2666	6.40467	18.0353	2.16851e-05	0.000273939		g07722	1.33189	1.33189	5.32959	54.4927	1.56027e-13	1.6806e-11
g13330	0.851371	6.14326	18.0301	2.17438e-05	0.000274534		g02446	1.33138	1.33138	3.49321	30.7169	2.98547e-08	1.08633e-06
g00439	1.08207	6.73691	18.0286	2.17611e-05	0.000274534		g38021	1.33105	1.33105	1.9387	21.035	4.50964e-06	7.89771e-05
g13379	-0.784404	3.74505	18.0282	2.1766e-05	0.000274534		g03481	1.32892	1.32892	2.4942	18.1189	2.07529e-05	0.000264358
g29282	0.722377	3.29382	18.027	2.1779e-05	0.000274555		g17897	1.32878	-1.32878	2.60606	29.3378	6.07985e-08	1.99463e-06
g14533	1.02068	7.81257	18.0243	2.18108e-05	0.000274814		g29903	1.32853	-1.32853	1.23959	26.5846	2.52249e-07	6.92278e-06
g19522	-0.715726	3.5189	18.0187	2.18744e-05	0.00027538		g09489	1.32806	1.32806	1.85449	19.7869	8.65729e-06	0.000132045
g17543	0.749848	4.07332	18.0184	2.18783e-05	0.00027538		g05654	1.32794	1.32794	6.92642	10.9837	0.000919166	0.00550031
g19673	-0.634657	4.78891	18.0158	2.19081e-05	0.000275612		g06886	1.32744	1.32744	2.74854	14.5182	0.000138812	0.00121159
g01848	2.8496	4.99176	18.0075	2.20032e-05	0.000276665		g17384	1.32653	1.32653	4.88756	24.6263	6.95967e-07	1.64805e-05
g06592	0.744623	5.15362	18.0035	2.205e-05	0.00027711		g17962	1.32605	1.32605	4.55404	45.8543	1.2738e-11	9.65988e-10
g00187	1.58898	3.67333	18.0019	2.20685e-05	0.0002772		g38381	1.32435	1.32435	2.86762	23.9436	9.92016e-07	2.21955e-05
g02295	3.29059	5.81414	17.992	2.21834e-05	0.00027847		g00413	1.32387	-1.32387	5.40309	17.9096	2.31654e-05	0.000287418
g05832	2.045	5.45567	17.9912	2.21925e-05	0.00027847		g29650	1.32383	-1.32383	1.2129	25.3697	4.73303e-07	1.17917e-05
g12099	2.85576	3.55226	17.9902	2.22044e-05	0.000278476		g06863	1.32378	1.32378	2.82764	45.9505	1.21277e-11	9.34251e-10
g17708	1.60956	1.26584	17.989	2.22184e-05	0.000278509		g10004	1.32374	1.32374	3.65802	25.8176	3.75243e-07	9.74872e-06
g15636	-0.736826	3.49553	17.9848	2.22677e-05	0.000278943		g31274	1.32299	1.32299	2.23066	10.6499	0.00110077	0.0063692
g32445	-1.26248	0.872892	17.9841	2.2276e-05	0.000278943		g02950	1.32275	-1.32275	8.05407	19.684	9.13612e-06	0.000137436
g11004	2.22704	3.61821	17.9798	2.23263e-05	0.000279429		g21356	1.32254	-1.32254	1.7065	28.1407	1.12808e-07	3.44986e-06
g30879	-0.883137	2.33273	17.9784	2.23431e-05	0.000279495		g02972	1.32165	-1.32165	3.67138	60.8407	6.18838e-15	8.01296e-13
singleton_rep_c715	3.19152	4.05399	17.9771	2.23576e-05	0.000279534		g01646	1.32116	1.32116	3.80007	46.9732	7.19649e-12	5.89846e-10
singleton_rep_c2528	2.75229	6.39969	17.9697	2.24453e-05	0.000280485		g14099	1.31961	-1.31961	3.03088	25.8762	3.64034e-07	9.50825e-06
g05391	2.59799	6.839	17.9642	2.25094e-05	0.000281143		g14208	1.3189	1.3189	1.71309	6.51288	0.0107096	0.0394049
g23116	-1.2252	1.42423	17.9601	2.25588e-05	0.00028153		g14662	1.31872	1.31872	7.8502	43.1362	5.10595e-11	3.62373e-09
g21809	1.38359	1.08161	17.9597	2.25636e-05	0.00028153		g05286	1.31713	-1.31713	1.44364	16.2883	5.43975e-05	0.00057449
g00731	2.00807	6.66449	17.9587	2.25752e-05	0.000281531		g24384	1.31568	1.31568	1.16624	7.94703	0.00481665	0.0209903
g03676	1.49401	1.23804	17.9543	2.26267e-05	0.000282028		g07480	1.31558	1.31558	5.16289	11.6349	0.000647242	0.00413756
g17538	0.680783	3.94211	17.9414	2.27806e-05	0.000283802		g01484	1.31555	1.31555	6.32038	13.6424	0.000221138	0.00176142
g02183	2.24897	2.36983	17.9399	2.27987e-05	0.000283882		g17776	1.31485	-1.31485	3.68987	38.8406	4.59854e-10	2.64639e-08
g13715	-0.635213	4.44012	17.9327	2.2885e-05	0.00028481		g16754	1.31438	-1.31438	3.30071	31.0743	2.48341e-08	9.24369e-07
g17505	1.12049	3.49353	17.9276	2.29475e-05	0.000285442		g14453	1.31427	1.31427	5.9408	48.1301	3.98859e-12	3.44306e-10
g04104	-0.658712	3.93619	17.9258	2.29692e-05	0.000285567		g21616	1.31371	1.31371	2.74329	11.0884	0.000868703	0.00525779
g03152	2.63031	5.33087	17.922	2.3015e-05	0.00028599		g02353	1.31366	1.31366	6.091	39.4263	3.40669e-10	2.01774e-08
g16914	0.710626	4.23259	17.9175	2.30694e-05	0.000286507		singleton_rep_c2599	1.31341	-1.31341	1.84464	31.8695	1.64883e-08	6.49475e-07
g02467	2.85424	6.71684	17.9166	2.30802e-05	0.000286507		g31826	1.3127	-1.3127	1.06772	19.7992	8.60207e-06	0.00013145
g00413	-1.32387	5.40309	17.9096	2.31654e-05	0.000287418		g38707	1.31233	-1.31233	2.40074	22.3581	2.2626e-06	4.42397e-05
g20589	-0.84552	2.57564	17.9072	2.31941e-05	0.000287628		g17887	1.31211	1.31211	3.38353	8.24892	0.00407762	0.0183715
g18111	-1.21748	3.87443	17.9046	2.32256e-05	0.000287872		g20799	1.31198	1.31198	1.73427	15.5349	8.09945e-05	0.000789924
g03724	0.84416	3.66108	17.896	2.33313e-05	0.000289036		g04677	1.31185	1.31185	4.1199	6.01569	0.0141793	0.0491899
g06063	0.72446	5.64705	17.8821	2.35027e-05	0.00029101		g29263	1.31072	1.31072	2.99059	9.01077	0.00268393	0.0131538
singleton_rep_c775	3.00097	4.70045	17.8789	2.3542e-05	0.000291349		g33319	1.31059	-1.31059	2.07216	29.0409	7.08657e-08	2.28791e-06
singleton_rep_c101	2.82134	6.98225	17.8582	2.37994e-05	0.000294384		g11506	1.31018	1.31018	1.59163	8.24749	0.00408085	0.0183793
g07825	-0.646201	4.60841	17.8549	2.38402e-05	0.000294708		g01665	1.30991	1.30991	4.26887	33.4749	7.21889e-09	3.02982e-07
g19510	0.613485	4.20456	17.8533	2.38611e-05	0.000294708		g17011	1.30988	1.30988	2.41265	30.4358	3.45109e-08	1.23362e-06
g10073	1.01707	3.23883	17.8532	2.38619e-05	0.000294708		g13670	1.30901	1.30901	1.90008	8.9202	0.00282034	0.0136982
g11896	2.98024	5.98978	17.8515	2.38831e-05	0.000294821		g13842	1.30871	1.30871	1.50644	6.39537	0.0114418	0.0415219
g36433	1.19876	2.07216	17.8446	2.397e-05	0.000295743		g12104	1.30827	1.30827	1.81104	18.8004	1.4514e-05	0.000198158
g14681	-0.792441	3.9333	17.834	2.41043e-05	0.000297174		g25816	1.30802	-1.30802	3.40718	36.1918	1.78822e-09	8.70612e-08
g23586	2.84804	5.91384	17.8335	2.41104e-05	0.000297174		g02151	1.30757	1.30757	5.43007	24.3513	8.02707e-07	1.86275e-05
g07521	0.782755	5.65454	17.8291	2.41663e-05	0.000297713		g05042	1.30747	1.30747	4.03904	24.4354	7.68442e-07	1.79396e-05
singleton_rep_c1044	0.721196	5.15978	17.8262	2.42031e-05	0.00029787		g28784	1.307	-1.307	2.77777	22.9646	1.65011e-06	3.38689e-05
g02457	2.90624	3.38169	17.8261	2.42036e-05	0.00029787		g12649	1.30687	-1.30687	2.37807	6.3729	0.0115876	0.0419259
g02729	2.37222	4.89541	17.8227	2.42472e-05	0.000298256		g17669	1.30664	1.30664	3.41846	16.9774	3.7827e-05	0.000431097
g01212	0.854184	4.35181	17.8166	2.43249e-05	0.000299017		g13965	1.306	1.306	3.35592	14.827	0.000117835	0.00106436
g24044	1.01021	3.8359	17.8159	2.43336e-05	0.000299017		g00216	1.30574	-1.30574	5.63402	58.08	2.51666e-14	3.01788e-12
g37874	3.09857	2.672	17.8017	2.45163e-05	0.000301111		g15643	1.30573	-1.30573	1.41939	11.1165	0.00085565	0.00519558
g04314	2.69625	6.50262	17.795	2.4603e-05	0.000302005		g15304	1.30503	1.30503	5.05486	10.8844	0.000969763	0.00575639
g12223	1.06405	2.47829	17.7941	2.4614e-05	0.000302005		g01670	1.30482	-1.30482	4.44704	46.1068	1.1198e-11	8.73692e-10
singleton_rep_c219	2.28512	4.83653	17.793	2.46288e-05	0.000302035		g19477	1.30469	1.30469	5.4881	17.4665	2.92411e-05	0.000347396
g10232	2.52514	3.7576	17.792	2.46422e-05	0.000302047		g01194	1.30391	1.30391	7.71815	9.82777	0.00171897	0.00915897
g30225	-0.856567	2.65328	17.7827	2.4763e-05	0.000303375		g09518	1.30387	1.30387	2.09439	18.9445	1.34579e-05	0.000186564
g39085	3.05192	3.58682	17.7784	2.48181e-05	0.000303897		g25860	1.30379	1.30379	2.51475	26.3755	2.8109e-07	7.64533e-06
g24423	1.27512	1.10728	17.777	2.48373e-05	0.000303979		g06671	1.30362	1.30362	2.30222	25.5432	4.32585e-07	1.09464e-05
singleton_rep_c1264	1.34287	1.43747	17.7737	2.48802e-05	0.000304351		g04151	1.30351	-1.30351	3.50339	35.1072	3.12053e-09	1.43326e-07
g36144	3.19424	3.82058	17.7727	2.48928e-05	0.000304352		g06882	1.3033	-1.3033	4.4123	35.9453	2.02935e-09	9.7437e-08
g05322	1.18169	2.13554	17.7617	2.50369e-05	0.000305961		g04966	1.30323	-1.30323	1.94605	25.9384	3.52486e-07	9.23634e-06
g02114	0.656628	4.51528	17.7597	2.50635e-05	0.000306132		g04583	1.30274	-1.30274	4.63495	26.8437	2.20596e-07	6.17949e-06
g02375	2.00044	1.82657	17.7568	2.51021e-05	0.00030645		g12421	1.3026	1.3026	3.39878	7.28319	0.00696028	0.028178
g15244	-0.773227	4.08703	17.751	2.5179e-05	0.000307235		g24082	1.30257	-1.30257	4.19121	9.43731	0.00212615	0.010887
singleton_rep_c1940	2.71992	5.08258	17.7479	2.52193e-05	0.000307572		g21669	1.30249	-1.30249	1.57077	17.064	3.61412e-05	0.000414993
g09537	-1.15963	1.73631	17.7372	2.5362e-05	0.000309157		g23800	1.30223	-1.30223	2.02903	7.76059	0.00533985	0.0227809
[truncated: 22,346 more rows]
