# Supplementary material for: Transcriptomic response to heat stress among ecologically divergent populations of redband trout
Source: BMC Genomics. 2015 Feb 21;16(1):103. doi: 10.1186/s12864-015-1246-5 (PMC4337095; doi:10.1186/s12864-015-1246-5)
Supplement: Additional file 2: Table S2. — Complete list of genes for F1 crosses of redband trout (Little Jacks Cr. x Keithley Cr.) and subsets of significant genes at differing levels of statistical significance (FDR ≤ 0.05; > 4 fold change and FDR ≤ 0.05). Gene identification number is provided from the reference transcriptome [18], FC = fold change, CPM = counts per million, LR = likelihood ratio, FDR = false discovery rate. [file 12864_2015_1246_MOESM2_ESM.xlsx]

## Sheet: Table S2
Table S2. Complete list of genes for F1 crosses of redband trout (Little Jacks Cr. x Keithley Cr.) and subsets of significant genes at differing levels of statistical significance (FDR ≤ 0.05; > 4 fold change and FDR ≤ 0.05).
	all gene results							only genes <=0.05 FDR								only genes <=0.05 FDR and logFC >=2
gene	logFC	logCPM	LR	PValue	FDR		gene	abs logFC	logFC	logCPM	LR	PValue	FDR		gene	abs logFC	logFC	logCPM	LR	PValue	FDR
g14470	9.22762	12.8848	571.754	2.33195e-126	5.59925e-122		g12728	10.9672	10.9672	10.0129	78.2959	8.87043e-19	1.00466e-16		g01823	9.62803	9.62803	15.6394	360.903	1.79009e-80	1.07455e-76
g31048	7.76639	10.6407	461.66	2.09223e-102	2.51182e-98		singleton_rep_c1368	10.4035	10.4035	10.2066	72.3799	1.77516e-17	1.67809e-15		g14470	9.22762	9.22762	12.8848	571.754	2.33195e-126	5.59925e-122
g02847	7.62839	11.563	375.641	1.10678e-83	8.8583e-80		g01823	9.62803	9.62803	15.6394	360.903	1.79009e-80	1.07455e-76		g03867	8.52955	8.52955	12.3212	300.135	3.07923e-67	9.24191e-64
g01823	9.62803	15.6394	360.903	1.79009e-80	1.07455e-76		g03437	9.54228	9.54228	10.8262	173.164	1.50694e-39	1.6224e-36		g02847	7.62839	7.62839	11.563	375.641	1.10678e-83	8.8583e-80
singleton_rep_c2558	8.83303	7.9451	352.355	1.301e-78	6.24767e-75		g14470	9.22762	9.22762	12.8848	571.754	2.33195e-126	5.59925e-122		g00082	4.39417	4.39417	11.4928	50.6543	1.10156e-12	5.01888e-11
g29426	7.68538	9.02018	334.664	9.26893e-75	3.70927e-71		singleton_rep_c2558	8.83303	8.83303	7.9451	352.355	1.301e-78	6.24767e-75		g05680	4.0796	4.0796	11.0996	116.039	4.6608e-27	1.28633e-24
g20200	3.80888	4.68868	322.638	3.85684e-72	1.32295e-68		g03867	8.52955	8.52955	12.3212	300.135	3.07923e-67	9.24191e-64		g03437	9.54228	9.54228	10.8262	173.164	1.50694e-39	1.6224e-36
g03867	8.52955	12.3212	300.135	3.07923e-67	9.24191e-64		g31048	7.76639	7.76639	10.6407	461.66	2.09223e-102	2.51182e-98		g31048	7.76639	7.76639	10.6407	461.66	2.09223e-102	2.51182e-98
g07500	5.4857	9.04196	242.976	8.82883e-55	2.35543e-51		g29426	7.68538	7.68538	9.02018	334.664	9.26893e-75	3.70927e-71		g05713	2.60405	2.60405	10.442	117.175	2.6283e-27	8.0908e-25
g08363	-2.70127	3.70885	237.831	1.16878e-53	2.80635e-50		g02847	7.62839	7.62839	11.563	375.641	1.10678e-83	8.8583e-80		singleton_rep_c1368	10.4035	10.4035	10.2066	72.3799	1.77516e-17	1.67809e-15
g08342	3.98546	9.62092	235.906	3.07253e-53	6.70677e-50		g31050	7.3097	-7.3097	5.04888	62.8989	2.17592e-15	1.49275e-13		g14633	2.16625	2.16625	10.1455	118.053	1.68854e-27	5.33468e-25
g08531	4.16192	5.74116	227.656	1.93419e-51	3.87015e-48		g03820	6.84538	-6.84538	5.21993	184.215	5.82304e-42	6.99085e-39		g12728	10.9672	10.9672	10.0129	78.2959	8.87043e-19	1.00466e-16
g16556	4.92847	8.16036	219.884	9.58936e-50	1.77115e-46		g22797	6.20478	-6.20478	1.27162	116.098	4.52399e-27	1.26309e-24		g13352	2.02593	-2.02593	9.88576	115.043	7.69933e-27	2.05409e-24
g00484	-2.22937	6.44108	215.444	8.91864e-49	1.52961e-45		g07500	5.4857	5.4857	9.04196	242.976	8.82883e-55	2.35543e-51		g08342	3.98546	3.98546	9.62092	235.906	3.07253e-53	6.70677e-50
g03203	-2.66163	3.45193	209.456	1.80562e-47	2.89032e-44		g32795	5.37371	5.37371	1.27049	112.893	2.27712e-26	5.75537e-24		g07560	2.20637	2.20637	9.6145	43.2432	4.83416e-11	1.7157e-09
g08266	-4.40523	5.62065	203.354	3.8714e-46	5.80977e-43		g02206	5.07705	5.07705	8.04797	86.1754	1.64661e-20	2.28536e-18		g05075	2.08953	2.08953	9.41836	87.0547	1.0556e-20	1.4736e-18
g18010	3.7674	5.54772	202.866	4.94782e-46	6.98836e-43		g22936	5.04962	-5.04962	0.658671	90.5356	1.81677e-21	2.76092e-19		g01638	3.38547	3.38547	9.41043	134.155	5.05397e-31	2.37943e-28
g13813	3.10308	4.84798	202.083	7.33241e-46	9.78103e-43		g17903	4.99844	4.99844	5.25638	148.112	4.48271e-34	2.90903e-31		g01800	2.63893	2.63893	9.16203	92.261	7.59669e-22	1.20003e-19
g03522	3.11756	7.30831	198.552	4.32254e-45	5.46255e-42		g35258	4.95496	4.95496	0.822874	100.513	1.17645e-23	2.37376e-21		g07500	5.4857	5.4857	9.04196	242.976	8.82883e-55	2.35543e-51
g03820	-6.84538	5.21993	184.215	5.82304e-42	6.99085e-39		g16556	4.92847	4.92847	8.16036	219.884	9.58936e-50	1.77115e-46		g29426	7.68538	7.68538	9.02018	334.664	9.26893e-75	3.70927e-71
g40613	2.72623	5.30533	184.059	6.29891e-42	7.20205e-39		g35012	4.88574	4.88574	2.15097	69.3239	8.35494e-17	7.0546e-15		g13369	2.13105	2.13105	8.98016	122.407	1.88025e-28	6.94566e-26
g03437	9.54228	10.8262	173.164	1.50694e-39	1.6224e-36		g15050	4.83074	4.83074	5.95912	66.9199	2.82767e-16	2.16227e-14		g17287	3.09528	3.09528	8.87424	90.0916	2.2738e-21	3.39107e-19
g33236	-3.78119	7.17745	173.103	1.55409e-39	1.6224e-36		g05828	4.75175	4.75175	8.43467	142.398	7.95993e-33	4.24724e-30		g00112	2.5264	2.5264	8.86034	120.713	4.41563e-28	1.58244e-25
g06133	4.34487	7.80949	171.666	3.20101e-39	3.20247e-36		g05572	4.72156	-4.72156	5.72255	37.9512	7.2536e-10	2.01581e-08		g15675	3.10239	3.10239	8.44707	88.656	4.69805e-21	6.79547e-19
g01036	-3.78134	3.79835	170.979	4.5212e-39	4.34234e-36		g28991	4.67905	4.67905	2.03951	72.0322	2.11719e-17	1.97805e-15		g05828	4.75175	4.75175	8.43467	142.398	7.95993e-33	4.24724e-30
g17604	-3.3141	3.71336	169.525	9.39605e-39	8.67725e-36		g08817	4.65779	4.65779	3.96332	131.648	1.78686e-30	8.09515e-28		g04307	3.64147	-3.64147	8.36594	160.384	9.32598e-37	7.22343e-34
g18517	1.98806	5.20114	166.192	5.02225e-38	4.46626e-35		g26810	4.64841	4.64841	4.20771	20.2575	6.76873e-06	7.75771e-05		g00766	2.29699	2.29699	8.32172	120.139	5.89724e-28	2.08233e-25
g14701	2.57443	7.56015	165.587	6.80948e-38	5.83937e-35		g10864	4.4933	4.4933	3.25063	141.042	1.57527e-32	8.04763e-30		g05506	4.17743	4.17743	8.25052	143.463	4.65524e-33	2.54039e-30
g05059	3.42322	6.12063	164.019	1.49851e-37	1.24072e-34		g13430	4.43409	4.43409	4.98236	156.253	7.45572e-36	5.26528e-33		g16556	4.92847	4.92847	8.16036	219.884	9.58936e-50	1.77115e-46
g15987	1.74668	7.57618	161.062	6.63309e-37	5.3089e-34		g08266	4.40523	-4.40523	5.62065	203.354	3.8714e-46	5.80977e-43		g06068	2.51276	2.51276	8.09044	93.8142	3.46579e-22	5.77897e-20
g04307	-3.64147	8.36594	160.384	9.32598e-37	7.22343e-34		g00082	4.39417	4.39417	11.4928	50.6543	1.10156e-12	5.01888e-11		g02206	5.07705	5.07705	8.04797	86.1754	1.64661e-20	2.28536e-18
g03938	-1.8012	5.32698	158.798	2.07131e-36	1.55419e-33		g06271	4.37766	-4.37766	3.28516	133.242	8.00272e-31	3.69525e-28		g02486	2.02531	2.02531	7.97368	63.1137	1.95112e-15	1.34622e-13
g32139	-3.36354	4.13708	157.452	4.0777e-36	2.96696e-33		g06133	4.34487	4.34487	7.80949	171.666	3.20101e-39	3.20247e-36		singleton_rep_c2558	8.83303	8.83303	7.9451	352.355	1.301e-78	6.24767e-75
g13430	4.43409	4.98236	156.253	7.45572e-36	5.26528e-33		g21269	4.32356	-4.32356	4.60013	140.046	2.60167e-32	1.27487e-29		g06133	4.34487	4.34487	7.80949	171.666	3.20101e-39	3.20247e-36
g07013	-4.09443	3.36548	154.513	1.78868e-35	1.22708e-32		g29086	4.31846	-4.31846	0.657696	45.9281	1.22676e-11	4.85269e-10		g01463	2.39034	2.39034	7.77526	52.4407	4.43441e-13	2.12949e-11
g23216	2.37811	4.03789	150.566	1.30399e-34	8.69723e-32		g06831	4.25161	4.25161	4.42141	41.317	1.2944e-10	4.20566e-09		g04101	3.64729	3.64729	7.67934	81.2649	1.97399e-19	2.44316e-17
g17903	4.99844	5.25638	148.112	4.48271e-34	2.90903e-31		singleton_rep_c3015	4.19429	4.19429	2.01099	105.408	9.94001e-25	2.2099e-22		g17367	2.63047	2.63047	7.59147	48.4937	3.31359e-12	1.41823e-10
g02412	2.33984	6.53372	147.491	6.12993e-34	3.87331e-31		g11840	4.18409	4.18409	3.70399	70.9669	3.63271e-17	3.25467e-15		g14701	2.57443	2.57443	7.56015	165.587	6.80948e-38	5.83937e-35
g15715	2.31991	5.36135	146.019	1.28571e-33	7.91571e-31		g05506	4.17743	4.17743	8.25052	143.463	4.65524e-33	2.54039e-30		g28678	2.18437	2.18437	7.50356	42.4251	7.34405e-11	2.51552e-09
g18748	2.59259	5.02086	145.306	1.8406e-33	1.10487e-30		g08531	4.16192	4.16192	5.74116	227.656	1.93419e-51	3.87015e-48		g04547	2.25354	2.25354	7.49776	114.958	8.03811e-27	2.09786e-24
g00875	-3.10044	4.9083	144.63	2.58669e-33	1.51485e-30		g32925	4.1386	4.1386	2.02221	71.4102	2.90168e-17	2.6391e-15		g14677	3.59416	3.59416	7.35852	104.686	1.43138e-24	3.0963e-22
g15889	2.19523	5.37657	144.473	2.8006e-33	1.60108e-30		g28608	4.10878	-4.10878	1.12406	99.8371	1.65458e-23	3.28331e-21		g04436	3.53203	3.53203	7.35756	117.074	2.76539e-27	8.29298e-25
g17167	3.46231	4.37022	143.743	4.04306e-33	2.25763e-30		g07013	4.09443	-4.09443	3.36548	154.513	1.78868e-35	1.22708e-32		g15709	2.03814	2.03814	7.31304	107.482	3.49026e-25	8.03905e-23
g05506	4.17743	8.25052	143.463	4.65524e-33	2.54039e-30		g05680	4.0796	4.0796	11.0996	116.039	4.6608e-27	1.28633e-24		g03522	3.11756	3.11756	7.30831	198.552	4.32254e-45	5.46255e-42
g05828	4.75175	8.43467	142.398	7.95993e-33	4.24724e-30		g08342	3.98546	3.98546	9.62092	235.906	3.07253e-53	6.70677e-50		g08773	3.16703	3.16703	7.22693	119.348	8.78876e-28	2.97221e-25
g13624	-2.88666	2.6042	142.153	9.00375e-33	4.69976e-30		g05564	3.93045	3.93045	3.10528	33.972	5.59101e-09	1.28465e-07		g33236	3.78119	-3.78119	7.17745	173.103	1.55409e-39	1.6224e-36
g10864	4.4933	3.25063	141.042	1.57527e-32	8.04763e-30		g03733	3.84365	-3.84365	2.27271	43.8586	3.52972e-11	1.28218e-09		g01070	2.13873	2.13873	7.14182	7.8194	0.00516883	0.0220952
g28441	2.70071	6.38312	140.053	2.59159e-32	1.27487e-29		g20082	3.81221	3.81221	4.93798	11.839	0.000580017	0.00364957		g07780	2.1766	2.1766	7.13645	81.4682	1.78108e-19	2.22737e-17
g21269	-4.32356	4.60013	140.046	2.60167e-32	1.27487e-29		g20200	3.80888	3.80888	4.68868	322.638	3.85684e-72	1.32295e-68		g00302	2.97689	2.97689	7.09416	79.2937	5.35289e-19	6.42642e-17
g08464	2.60407	4.40936	135.831	2.17275e-31	1.0434e-28		g09953	3.80817	3.80817	4.40222	34.2313	4.89343e-09	1.14296e-07		g10530	2.35189	2.35189	6.9587	11.9207	0.000555126	0.00351971
g01638	3.38547	9.41043	134.155	5.05397e-31	2.37943e-28		g29773	3.80787	-3.80787	2.53056	49.9235	1.59856e-12	7.1344e-11		g03929	2.20834	-2.20834	6.92995	80.6331	2.71769e-19	3.34638e-17
g06271	-4.37766	3.28516	133.242	8.00272e-31	3.69525e-28		g20299	3.80598	3.80598	4.96593	14.1018	0.000173176	0.00131171		g01991	2.15265	-2.15265	6.90551	58.5069	2.02581e-14	1.22832e-12
g08817	4.65779	3.96332	131.648	1.78686e-30	8.09515e-28		g01036	3.78134	-3.78134	3.79835	170.979	4.5212e-39	4.34234e-36		g14733	2.033	2.033	6.90033	77.9056	1.08085e-18	1.21272e-16
g02085	2.27425	5.49604	131.354	2.07144e-30	9.21063e-28		g33236	3.78119	-3.78119	7.17745	173.103	1.55409e-39	1.6224e-36		g14497	2.22427	2.22427	6.80834	63.7415	1.41868e-15	9.9602e-14
singleton_rep_c1290	3.0139	3.86129	131.267	2.1641e-30	9.44767e-28		g18010	3.7674	3.7674	5.54772	202.866	4.94782e-46	6.98836e-43		g16770	2.5819	2.5819	6.74131	98.0588	4.06141e-23	7.50143e-21
g06444	-2.30225	5.32839	130.172	3.75689e-30	1.61084e-27		g10324	3.76217	-3.76217	4.30614	9.97835	0.00158391	0.00841774		g07603	2.02017	2.02017	6.72108	108.412	2.18321e-25	5.24212e-23
g19841	2.14376	4.50181	129.946	4.21179e-30	1.7742e-27		g27736	3.7564	-3.7564	2.34738	22.1108	2.57363e-06	3.28002e-05		g16881	2.46422	2.46422	6.69148	40.327	2.14816e-10	6.64683e-09
g13975	-2.43079	5.14726	129.605	5.00001e-30	2.06992e-27		g34269	3.73235	3.73235	2.81418	75.1831	4.29016e-18	4.42108e-16		g23447	2.38742	2.38742	6.61684	61.4364	4.5728e-15	3.04148e-13
g18414	3.07348	6.39908	127.889	1.1867e-29	4.82946e-27		g04101	3.64729	3.64729	7.67934	81.2649	1.97399e-19	2.44316e-17		g17637	3.33445	-3.33445	6.58897	65.0729	7.21784e-16	5.28377e-14
g15128	3.3291	6.30027	125.219	4.5578e-29	1.82396e-26		g04307	3.64147	-3.64147	8.36594	160.384	9.32598e-37	7.22343e-34		g02412	2.33984	2.33984	6.53372	147.491	6.12993e-34	3.87331e-31
g18797	-2.67472	3.45497	125.057	4.94493e-29	1.94644e-26		g17407	3.62891	-3.62891	5.79048	59.6317	1.14376e-14	7.18924e-13		g03858	2.44259	2.44259	6.53184	56.1766	6.62444e-14	3.67343e-12
g05013	-2.2016	5.65253	124.664	6.02881e-29	2.3348e-26		g14677	3.59416	3.59416	7.35852	104.686	1.43138e-24	3.0963e-22		g02074	2.2148	-2.2148	6.53039	102.859	3.59868e-24	7.57965e-22
g08759	-2.14218	4.5177	124.077	8.10386e-29	3.0886e-26		g14667	3.55794	3.55794	4.35659	28.183	1.10369e-07	1.93155e-06		g17223	2.22809	2.22809	6.50411	68.0421	1.60042e-16	1.28952e-14
g35558	2.97982	6.0425	122.982	1.40752e-28	5.28061e-26		g19129	3.54971	3.54971	4.28323	41.8618	9.79586e-11	3.26678e-09		g00484	2.22937	-2.22937	6.44108	215.444	8.91864e-49	1.52961e-45
g13369	2.13105	8.98016	122.407	1.88025e-28	6.94566e-26		g25110	3.5352	-3.5352	2.9117	65.8105	4.96432e-16	3.69035e-14		g18414	3.07348	3.07348	6.39908	127.889	1.1867e-29	4.82946e-27
g13992	1.89195	6.78164	121.009	3.80428e-28	1.38401e-25		g04436	3.53203	3.53203	7.35756	117.074	2.76539e-27	8.29298e-25		g06114	2.01659	2.01659	6.39	34.0697	5.31741e-09	1.23121e-07
g00112	2.5264	8.86034	120.713	4.41563e-28	1.58244e-25		g02852	3.51821	-3.51821	5.23073	42.1125	8.61707e-11	2.91005e-09		g28441	2.70071	2.70071	6.38312	140.053	2.59159e-32	1.27487e-29
g00766	2.29699	8.32172	120.139	5.89724e-28	2.08233e-25		g15342	3.50652	3.50652	5.08466	109.51	1.25484e-25	3.04344e-23		g16146	2.41612	-2.41612	6.32288	54.6963	1.4067e-13	7.40709e-12
g36886	-2.08697	3.81254	120.084	6.06366e-28	2.11007e-25		g17167	3.46231	3.46231	4.37022	143.743	4.04306e-33	2.25763e-30		g15128	3.3291	3.3291	6.30027	125.219	4.5578e-29	1.82396e-26
g20730	-1.86768	4.18915	119.944	6.50763e-28	2.23221e-25		g39259	3.44504	3.44504	1.44352	44.3922	2.68752e-11	1.00047e-09		g19626	3.25626	3.25626	6.28383	112.096	3.4038e-26	8.42562e-24
g08773	3.16703	7.22693	119.348	8.78876e-28	2.97221e-25		g26430	3.44113	3.44113	2.73641	49.2947	2.20261e-12	9.704e-11		g02200	3.3776	3.3776	6.21794	38.1301	6.61801e-10	1.85204e-08
g32262	-1.70262	4.54015	119.255	9.21032e-28	3.07151e-25		g05059	3.42322	3.42322	6.12063	164.019	1.49851e-37	1.24072e-34		g05059	3.42322	3.42322	6.12063	164.019	1.49851e-37	1.24072e-34
g06613	2.47252	5.26674	119.095	9.98454e-28	3.28409e-25		g36215	3.3941	-3.3941	2.74493	8.01304	0.00464418	0.0203637		g28798	3.35395	-3.35395	6.09357	99.1356	2.35787e-23	4.56571e-21
g15583	-3.10858	4.40913	118.631	1.26146e-27	4.09311e-25		g01638	3.38547	3.38547	9.41043	134.155	5.05397e-31	2.37943e-28		g13653	2.18924	2.18924	6.06883	67.8833	1.73463e-16	1.38373e-14
g15814	-2.18853	5.67603	118.125	1.62773e-27	5.21112e-25		g11578	3.38237	3.38237	3.68053	96.2628	1.00605e-22	1.81626e-20		g18954	2.30726	2.30726	6.04588	25.2816	4.9542e-07	7.53359e-06
g14633	2.16625	10.1455	118.053	1.68854e-27	5.33468e-25		g02200	3.3776	3.3776	6.21794	38.1301	6.61801e-10	1.85204e-08		g35558	2.97982	2.97982	6.0425	122.982	1.40752e-28	5.28061e-26
g03862	-1.94767	3.44596	117.936	1.79097e-27	5.5848e-25		g05683	3.3767	-3.3767	2.0872	67.6692	1.93356e-16	1.51721e-14		g16280	2.17469	2.17469	6.02698	64.8943	7.9024e-16	5.69803e-14
g05713	2.60405	10.442	117.175	2.6283e-27	8.0908e-25		g32139	3.36354	-3.36354	4.13708	157.452	4.0777e-36	2.96696e-33		g15050	4.83074	4.83074	5.95912	66.9199	2.82767e-16	2.16227e-14
g04436	3.53203	7.35756	117.074	2.76539e-27	8.29298e-25		g28798	3.35395	-3.35395	6.09357	99.1356	2.35787e-23	4.56571e-21		g10824	3.10104	3.10104	5.87095	99.2554	2.2195e-23	4.33272e-21
g07475	-1.72356	5.56098	117.063	2.78047e-27	8.29298e-25		g12401	3.35042	-3.35042	1.61186	32.1313	1.44097e-08	3.01912e-07		g07353	3.32999	3.32999	5.83113	98.8964	2.6606e-23	5.07014e-21
g14868	-1.72193	4.66676	117.051	2.7976e-27	8.29298e-25		g40236	3.34587	3.34587	2.11418	41.6572	1.08762e-10	3.58719e-09		g17407	3.62891	-3.62891	5.79048	59.6317	1.14376e-14	7.18924e-13
g10005	-1.70352	5.10845	116.918	2.99151e-27	8.75966e-25		g17637	3.33445	-3.33445	6.58897	65.0729	7.21784e-16	5.28377e-14		g11447	3.02077	-3.02077	5.75654	88.2726	5.7029e-21	8.1025e-19
g01581	-1.51377	7.3184	116.736	3.28008e-27	9.48892e-25		g07353	3.32999	3.32999	5.83113	98.8964	2.6606e-23	5.07014e-21		g24069	2.33439	2.33439	5.74416	76.4425	2.26722e-18	2.43028e-16
g21369	2.23251	5.18313	116.455	3.77814e-27	1.07996e-24		g15128	3.3291	3.3291	6.30027	125.219	4.5578e-29	1.82396e-26		g08531	4.16192	4.16192	5.74116	227.656	1.93419e-51	3.87015e-48
g03463	-1.68788	5.99513	116.428	3.82985e-27	1.08187e-24		singleton_rep_c3476	3.31565	3.31565	3.34372	56.5613	5.44721e-14	3.05591e-12		g11472	2.32198	2.32198	5.7286	53.0014	3.33318e-13	1.63667e-11
g22797	-6.20478	1.27162	116.098	4.52399e-27	1.26309e-24		g17604	3.3141	-3.3141	3.71336	169.525	9.39605e-39	8.67725e-36		g05572	4.72156	-4.72156	5.72255	37.9512	7.2536e-10	2.01581e-08
g05680	4.0796	11.0996	116.039	4.6608e-27	1.28633e-24		g06360	3.30177	3.30177	4.33384	32.6537	1.1013e-08	2.36312e-07		g14507	2.87998	2.87998	5.69454	98.1701	3.83943e-23	7.14639e-21
g09995	-2.09973	3.86729	115.702	5.52238e-27	1.50679e-24		g19626	3.25626	3.25626	6.28383	112.096	3.4038e-26	8.42562e-24		g15814	2.18853	-2.18853	5.67603	118.125	1.62773e-27	5.21112e-25
g08302	1.51231	5.17675	115.316	6.70898e-27	1.80999e-24		g23141	3.21398	3.21398	3.78896	83.5475	6.22044e-20	8.16169e-18		g08754	2.10171	-2.10171	5.65502	11.2765	0.000784944	0.00472609
g13352	-2.02593	9.88576	115.043	7.69933e-27	2.05409e-24		g02696	3.17154	3.17154	5.13121	75.2671	4.11162e-18	4.25535e-16		g05013	2.2016	-2.2016	5.65253	124.664	6.02881e-29	2.3348e-26
g10469	2.86677	3.94461	115.001	7.86669e-27	2.07568e-24		g08773	3.16703	3.16703	7.22693	119.348	8.78876e-28	2.97221e-25		g08266	4.40523	-4.40523	5.62065	203.354	3.8714e-46	5.80977e-43
g04547	2.25354	7.49776	114.958	8.03811e-27	2.09786e-24		g12370	3.12815	-3.12815	0.874718	44.0221	3.24693e-11	1.19208e-09		g01269	2.43879	-2.43879	5.5839	22.4667	2.13816e-06	2.79019e-05
g01502	-1.43725	5.91855	114.891	8.31508e-27	2.14681e-24		g28320	3.12584	-3.12584	2.39009	47.3694	5.87944e-12	2.41731e-10		g19302	2.99754	2.99754	5.57219	42.9223	5.69568e-11	1.99357e-09
g17124	1.94305	8.21248	114.044	1.27475e-26	3.25618e-24		g03522	3.11756	3.11756	7.30831	198.552	4.32254e-45	5.46255e-42		g18010	3.7674	3.7674	5.54772	202.866	4.94782e-46	6.98836e-43
g32795	5.37371	1.27049	112.893	2.27712e-26	5.75537e-24		g15583	3.10858	-3.10858	4.40913	118.631	1.26146e-27	4.09311e-25		g02085	2.27425	2.27425	5.49604	131.354	2.07144e-30	9.21063e-28
g10681	-2.92426	3.09293	112.483	2.80068e-26	7.0049e-24		g13813	3.10308	3.10308	4.84798	202.083	7.33241e-46	9.78103e-43		g19109	2.23006	-2.23006	5.42383	54.1238	1.88249e-13	9.70689e-12
g19626	3.25626	6.28383	112.096	3.4038e-26	8.42562e-24		g15675	3.10239	3.10239	8.44707	88.656	4.69805e-21	6.79547e-19		g15889	2.19523	2.19523	5.37657	144.473	2.8006e-33	1.60108e-30
g39881	-2.92694	4.64382	111.17	5.43149e-26	1.33077e-23		g10824	3.10104	3.10104	5.87095	99.2554	2.2195e-23	4.33272e-21		g17813	2.44478	-2.44478	5.37059	71.8998	2.26402e-17	2.09889e-15
g15342	3.50652	5.08466	109.51	1.25484e-25	3.04344e-23		g00875	3.10044	-3.10044	4.9083	144.63	2.58669e-33	1.51485e-30		g15715	2.31991	2.31991	5.36135	146.019	1.28571e-33	7.91571e-31
g07603	2.02017	6.72108	108.412	2.18321e-25	5.24212e-23		g17287	3.09528	3.09528	8.87424	90.0916	2.2738e-21	3.39107e-19		g17169	2.07485	2.07485	5.33969	69.4579	7.80636e-17	6.67041e-15
g08038	1.54919	6.17054	108.227	2.39694e-25	5.6983e-23		g18414	3.07348	3.07348	6.39908	127.889	1.1867e-29	4.82946e-27		g17336	2.31437	2.31437	5.33466	60.6813	6.71049e-15	4.343e-13
g01238	-2.41323	2.87405	108.12	2.52952e-25	5.95454e-23		singleton_rep_c1465	3.06776	-3.06776	1.46077	45.3545	1.64413e-11	6.30626e-10		g06444	2.30225	-2.30225	5.32839	130.172	3.75689e-30	1.61084e-27
g01234	-1.79021	5.00591	108.055	2.6148e-25	6.09552e-23		g40505	3.05086	3.05086	3.15351	33.8802	5.86119e-09	1.34032e-07		g40613	2.72623	2.72623	5.30533	184.059	6.29891e-42	7.20205e-39
g15709	2.03814	7.31304	107.482	3.49026e-25	8.03905e-23		g29913	3.04973	3.04973	4.42996	40.2091	2.28183e-10	7.00628e-09		g16058	2.61513	-2.61513	5.30018	101.005	9.17682e-24	1.88329e-21
g23744	-2.92081	2.36604	107.468	3.51547e-25	8.03905e-23		g13281	3.03887	-3.03887	2.77606	58.3745	2.16685e-14	1.30397e-12		g06613	2.47252	2.47252	5.26674	119.095	9.98454e-28	3.28409e-25
g19571	2.55966	4.27011	106.309	6.30959e-25	1.42924e-22		g26738	3.02741	-3.02741	1.66765	33.8817	5.85655e-09	1.34032e-07		g17903	4.99844	4.99844	5.25638	148.112	4.48271e-34	2.90903e-31
g02728	1.80736	7.18598	105.644	8.82685e-25	1.98076e-22		g11447	3.02077	-3.02077	5.75654	88.2726	5.7029e-21	8.1025e-19		g04621	3.01791	3.01791	5.23985	35.3793	2.7135e-09	6.71689e-08
singleton_rep_c3015	4.19429	2.01099	105.408	9.94001e-25	2.2099e-22		g04621	3.01791	3.01791	5.23985	35.3793	2.7135e-09	6.71689e-08		g02852	3.51821	-3.51821	5.23073	42.1125	8.61707e-11	2.91005e-09
g20107	2.00955	3.81904	104.784	1.36216e-24	3.00063e-22		singleton_rep_c1290	3.0139	3.0139	3.86129	131.267	2.1641e-30	9.44767e-28		g22164	2.14792	2.14792	5.22264	66.6418	3.25614e-16	2.47415e-14
g19653	-1.56082	4.41457	104.721	1.40598e-24	3.06899e-22		g34252	3.00167	3.00167	2.60015	53.7722	2.2514e-13	1.14047e-11		g03820	6.84538	-6.84538	5.21993	184.215	5.82304e-42	6.99085e-39
g14677	3.59416	7.35852	104.686	1.43138e-24	3.0963e-22		g26609	3.00018	-3.00018	1.19894	27.5623	1.52117e-07	2.60892e-06		g21369	2.23251	2.23251	5.18313	116.455	3.77814e-27	1.07996e-24
g04653	1.69721	5.75686	104.115	1.90925e-24	4.09312e-22		g19302	2.99754	2.99754	5.57219	42.9223	5.69568e-11	1.99357e-09		g26051	2.13919	-2.13919	5.15217	52.9838	3.36314e-13	1.64801e-11
g00423	-2.51292	3.79404	102.984	3.37811e-24	7.17804e-22		g35558	2.97982	2.97982	6.0425	122.982	1.40752e-28	5.28061e-26		g13975	2.43079	-2.43079	5.14726	129.605	5.00001e-30	2.06992e-27
g02074	-2.2148	6.53039	102.859	3.59868e-24	7.57965e-22		g00302	2.97689	2.97689	7.09416	79.2937	5.35289e-19	6.42642e-17		g11183	2.29001	2.29001	5.13371	16.7075	4.36085e-05	0.000396322
g06517	-1.77864	4.40898	102.349	4.65437e-24	9.71792e-22		g33951	2.97325	2.97325	2.29748	23.6082	1.18084e-06	1.6389e-05		g02696	3.17154	3.17154	5.13121	75.2671	4.11162e-18	4.25535e-16
g07625	-1.67544	5.49781	101.668	6.56615e-24	1.35914e-21		g08611	2.96517	2.96517	2.83122	18.841	1.42083e-05	0.000148912		g14394	2.55231	-2.55231	5.12598	40.5483	1.91811e-10	5.97464e-09
g16058	-2.61513	5.30018	101.005	9.17682e-24	1.88329e-21		g24471	2.92821	-2.92821	1.21591	56.8617	4.67572e-14	2.67632e-12		g24998	2.02627	2.02627	5.1172	19.4419	1.03707e-05	0.000112574
g20969	-2.45777	4.57134	100.616	1.11685e-23	2.2726e-21		g39881	2.92694	-2.92694	4.64382	111.17	5.43149e-26	1.33077e-23		g15342	3.50652	3.50652	5.08466	109.51	1.25484e-25	3.04344e-23
g35258	4.95496	0.822874	100.513	1.17645e-23	2.37376e-21		g10681	2.92426	-2.92426	3.09293	112.483	2.80068e-26	7.0049e-24		g16241	2.53697	2.53697	5.06303	79.1136	5.86394e-19	6.90192e-17
g19295	-2.40865	3.40543	100.332	1.2888e-23	2.57878e-21		g23744	2.92081	-2.92081	2.36604	107.468	3.51547e-25	8.03905e-23		g31050	7.3097	-7.3097	5.04888	62.8989	2.17592e-15	1.49275e-13
g28608	-4.10878	1.12406	99.8371	1.65458e-23	3.28331e-21		g19322	2.90273	-2.90273	2.69728	13.37	0.000255688	0.00182392		g18748	2.59259	2.59259	5.02086	145.306	1.8406e-33	1.10487e-30
g02347	-1.64824	4.39495	99.496	1.96557e-23	3.86846e-21		g13624	2.88666	-2.88666	2.6042	142.153	9.00375e-33	4.69976e-30		g13430	4.43409	4.43409	4.98236	156.253	7.45572e-36	5.26528e-33
g10824	3.10104	5.87095	99.2554	2.2195e-23	4.33272e-21		g14507	2.87998	2.87998	5.69454	98.1701	3.83943e-23	7.14639e-21		g20299	3.80598	3.80598	4.96593	14.1018	0.000173176	0.00131171
g28798	-3.35395	6.09357	99.1356	2.35787e-23	4.56571e-21		g10469	2.86677	2.86677	3.94461	115.001	7.86669e-27	2.07568e-24		g20082	3.81221	3.81221	4.93798	11.839	0.000580017	0.00364957
g01332	1.83332	6.50323	99.0922	2.41017e-23	4.62964e-21		g01940	2.84886	-2.84886	1.93029	38.5811	5.25251e-10	1.50319e-08		g08715	2.00595	-2.00595	4.93019	70.8404	3.87333e-17	3.45735e-15
g07353	3.32999	5.83113	98.8964	2.6606e-23	5.07014e-21		g11150	2.8189	-2.8189	2.62985	47.0074	7.07175e-12	2.88285e-10		g16376	2.61813	-2.61813	4.92346	32.1667	1.41492e-08	2.97493e-07
g05193	1.60252	4.54845	98.8099	2.77938e-23	5.25478e-21		g25189	2.80821	2.80821	4.86178	70.6477	4.27059e-17	3.7838e-15		g00875	3.10044	-3.10044	4.9083	144.63	2.58669e-33	1.51485e-30
g14752	-1.55602	4.78138	98.255	3.67824e-23	6.89985e-21		g03337	2.80781	2.80781	2.8496	13.3425	0.000259463	0.00184756		g14232	2.37703	-2.37703	4.90108	50.1285	1.44001e-12	6.45076e-11
g14507	2.87998	5.69454	98.1701	3.83943e-23	7.14639e-21		g01989	2.79371	-2.79371	1.20662	78.3526	8.61949e-19	9.80865e-17		g25189	2.80821	2.80821	4.86178	70.6477	4.27059e-17	3.7838e-15
g16770	2.5819	6.74131	98.0588	4.06141e-23	7.50143e-21		g29223	2.7838	-2.7838	0.79329	31.5229	1.97101e-08	4.0346e-07		g13813	3.10308	3.10308	4.84798	202.083	7.33241e-46	9.78103e-43
g21177	1.72309	5.95327	97.5768	5.18064e-23	9.4956e-21		g20755	2.7783	2.7783	3.80791	44.0728	3.1638e-11	1.16691e-09		g22237	2.12701	-2.12701	4.83205	70.334	5.00684e-17	4.37161e-15
g00269	-1.88617	6.19322	96.3588	9.58388e-23	1.74332e-20		g24065	2.76073	2.76073	2.4643	95.9034	1.20626e-22	2.12968e-20		g39602	2.29479	2.29479	4.78873	40.1907	2.30346e-10	7.06365e-09
g11578	3.38237	3.68053	96.2628	1.00605e-22	1.81626e-20		g37292	2.74218	2.74218	1.14677	51.4558	7.32287e-13	3.40755e-11		g20200	3.80888	3.80888	4.68868	322.638	3.85684e-72	1.32295e-68
g20353	2.67806	3.89699	96.2055	1.03555e-22	1.85557e-20		g40613	2.72623	2.72623	5.30533	184.059	6.29891e-42	7.20205e-39		singleton_rep_c362	2.07849	-2.07849	4.65013	18.0998	2.09624e-05	0.000209284
g07576	-1.58361	5.64806	96.1701	1.05424e-22	1.87507e-20		g10843	2.7207	2.7207	2.16617	68.6451	1.17878e-16	9.72632e-15		g39881	2.92694	-2.92694	4.64382	111.17	5.43149e-26	1.33077e-23
g24065	2.76073	2.4643	95.9034	1.20626e-22	2.12968e-20		g39526	2.72022	-2.72022	3.08677	55.327	1.02055e-13	5.50662e-12		g21269	4.32356	-4.32356	4.60013	140.046	2.60167e-32	1.27487e-29
g18009	1.8923	5.00579	94.9989	1.90492e-22	3.33861e-20		g00727	2.72013	2.72013	3.2203	34.1321	5.14949e-09	1.1981e-07		g20969	2.45777	-2.45777	4.57134	100.616	1.11685e-23	2.2726e-21
g19730	2.12329	2.92176	94.6105	2.31786e-22	4.0329e-20		g24826	2.71159	2.71159	2.10472	30.2081	3.88083e-08	7.47317e-07		g05445	2.5439	2.5439	4.54783	34.6262	3.99497e-09	9.62119e-08
g08214	-1.65231	4.09799	94.5955	2.33553e-22	4.03442e-20		g08363	2.70127	-2.70127	3.70885	237.831	1.16878e-53	2.80635e-50		g29349	2.39525	2.39525	4.51861	59.4572	1.24983e-14	7.81502e-13
g28995	1.90711	5.16969	94.4247	2.5459e-22	4.3664e-20		g28441	2.70071	2.70071	6.38312	140.053	2.59159e-32	1.27487e-29		g08759	2.14218	-2.14218	4.5177	124.077	8.10386e-29	3.0886e-26
g21332	-1.79711	3.0301	94.1854	2.87316e-22	4.89273e-20		g20353	2.67806	2.67806	3.89699	96.2055	1.03555e-22	1.85557e-20		g19841	2.14376	2.14376	4.50181	129.946	4.21179e-30	1.7742e-27
g09868	-2.01763	2.59955	94.1386	2.94179e-22	4.97432e-20		g18797	2.67472	-2.67472	3.45497	125.057	4.94493e-29	1.94644e-26		g16732	2.14427	-2.14427	4.48882	72.3828	1.77253e-17	1.67809e-15
g01232	-2.17276	4.33352	93.8445	3.41305e-22	5.73082e-20		g17940	2.67453	2.67453	3.83807	89.0675	3.8156e-21	5.58636e-19		g03810	2.08816	-2.08816	4.46011	67.7186	1.88575e-16	1.48455e-14
g06068	2.51276	8.09044	93.8142	3.46579e-22	5.77897e-20		g03203	2.66163	-2.66163	3.45193	209.456	1.80562e-47	2.89032e-44		g24310	2.36225	2.36225	4.43573	75.6297	3.42169e-18	3.5721e-16
g08993	1.97719	4.46289	93.5789	3.90333e-22	6.46365e-20		g39916	2.6575	-2.6575	0.73501	12.6712	0.000371332	0.00251795		g29913	3.04973	3.04973	4.42996	40.2091	2.28183e-10	7.00628e-09
g02668	-1.41214	5.53133	93.3898	4.29453e-22	7.06273e-20		g39257	2.6563	2.6563	1.26722	76.8634	1.83201e-18	1.98146e-16		g06831	4.25161	4.25161	4.42141	41.317	1.2944e-10	4.20566e-09
g32451	-1.78834	4.62785	92.9741	5.29828e-22	8.65422e-20		g01800	2.63893	2.63893	9.16203	92.261	7.59669e-22	1.20003e-19		g08464	2.60407	2.60407	4.40936	135.831	2.17275e-31	1.0434e-28
g00216	-1.44208	5.75794	92.6837	6.13581e-22	9.95452e-20		g17367	2.63047	2.63047	7.59147	48.4937	3.31359e-12	1.41823e-10		g15583	3.10858	-3.10858	4.40913	118.631	1.26146e-27	4.09311e-25
g03385	1.58967	6.23841	92.4129	7.03541e-22	1.13374e-19		g16376	2.61813	-2.61813	4.92346	32.1667	1.41492e-08	2.97493e-07		g02749	2.34275	-2.34275	4.40579	41.2647	1.32947e-10	4.30795e-09
g15699	1.67702	6.34233	92.3613	7.22143e-22	1.15596e-19		g20746	2.61656	-2.61656	2.22566	59.3491	1.32038e-14	8.2347e-13		g13987	2.09493	-2.09493	4.40492	67.4567	2.15363e-16	1.66368e-14
g00555	-1.58199	6.7143	92.3325	7.32712e-22	1.16511e-19		g16058	2.61513	-2.61513	5.30018	101.005	9.17682e-24	1.88329e-21		g09953	3.80817	3.80817	4.40222	34.2313	4.89343e-09	1.14296e-07
g01800	2.63893	9.16203	92.261	7.59669e-22	1.20003e-19		g39499	2.60703	-2.60703	0.641238	34.0001	5.51102e-09	1.2687e-07		g17167	3.46231	3.46231	4.37022	143.743	4.04306e-33	2.25763e-30
g21563	2.01387	3.26531	92.0415	8.48789e-22	1.33204e-19		g08464	2.60407	2.60407	4.40936	135.831	2.17275e-31	1.0434e-28		g14667	3.55794	3.55794	4.35659	28.183	1.10369e-07	1.93155e-06
g05487	-1.83781	6.97415	91.9222	9.0153e-22	1.40563e-19		g05713	2.60405	2.60405	10.442	117.175	2.6283e-27	8.0908e-25		g06360	3.30177	3.30177	4.33384	32.6537	1.1013e-08	2.36312e-07
g18527	-2.01942	3.19109	91.8201	9.49259e-22	1.47049e-19		g12529	2.59524	-2.59524	0.831309	32.4609	1.21616e-08	2.58877e-07		g01232	2.17276	-2.17276	4.33352	93.8445	3.41305e-22	5.73082e-20
g00110	-1.60781	9.93134	91.7758	9.70724e-22	1.49411e-19		g33634	2.5946	-2.5946	0.83482	39.1649	3.89474e-10	1.14604e-08		g10324	3.76217	-3.76217	4.30614	9.97835	0.00158391	0.00841774
g10389	-2.04642	2.88316	91.2276	1.28061e-21	1.95852e-19		g18748	2.59259	2.59259	5.02086	145.306	1.8406e-33	1.10487e-30		g19129	3.54971	3.54971	4.28323	41.8618	9.79586e-11	3.26678e-09
g22936	-5.04962	0.658671	90.5356	1.81677e-21	2.76092e-19		g35478	2.589	2.589	3.60779	90.3186	2.02741e-21	3.0425e-19		g25205	2.18783	-2.18783	4.27223	28.3708	1.00166e-07	1.77629e-06
g05322	-2.12656	2.98908	90.4478	1.89924e-21	2.86809e-19		g16770	2.5819	2.5819	6.74131	98.0588	4.06141e-23	7.50143e-21		g19571	2.55966	2.55966	4.27011	106.309	6.30959e-25	1.42924e-22
g35478	2.589	3.60779	90.3186	2.02741e-21	3.0425e-19		g15309	2.5818	2.5818	3.25115	69.0806	9.45226e-17	7.88049e-15		g15896	2.02823	2.02823	4.20932	62.0432	3.36e-15	2.26621e-13
g17287	3.09528	8.87424	90.0916	2.2738e-21	3.39107e-19		g20675	2.58139	-2.58139	1.66085	48.3362	3.59058e-12	1.52321e-10		g26810	4.64841	4.64841	4.20771	20.2575	6.76873e-06	7.75771e-05
g04469	-1.3759	5.91953	89.7419	2.71341e-21	4.02171e-19		g14701	2.57443	2.57443	7.56015	165.587	6.80948e-38	5.83937e-35		g19413	2.08621	2.08621	4.17086	85.1795	2.72477e-20	3.6963e-18
g17125	-1.69702	5.50533	89.7134	2.75287e-21	4.05516e-19		g24754	2.56198	-2.56198	1.99281	74.3212	6.63854e-18	6.72565e-16		g32139	3.36354	-3.36354	4.13708	157.452	4.0777e-36	2.96696e-33
g17940	2.67453	3.83807	89.0675	3.8156e-21	5.58636e-19		g19571	2.55966	2.55966	4.27011	106.309	6.30959e-25	1.42924e-22		g29083	2.16232	-2.16232	4.06131	44.0427	3.21285e-11	1.18137e-09
g01284	-1.59205	4.9959	88.8745	4.20662e-21	6.12152e-19		g14394	2.55231	-2.55231	5.12598	40.5483	1.91811e-10	5.97464e-09		g23216	2.37811	2.37811	4.03789	150.566	1.30399e-34	8.69723e-32
g15675	3.10239	8.44707	88.656	4.69805e-21	6.79547e-19		g25995	2.54895	-2.54895	2.05423	54.1223	1.88389e-13	9.70689e-12		g08817	4.65779	4.65779	3.96332	131.648	1.78686e-30	8.09515e-28
g12881	2.14044	3.46224	88.4999	5.08373e-21	7.30931e-19		g28934	2.54676	2.54676	2.21381	81.8229	1.48847e-19	1.90104e-17		g10469	2.86677	2.86677	3.94461	115.001	7.86669e-27	2.07568e-24
singleton_rep_c489	-1.84873	2.59625	88.2786	5.68555e-21	8.1025e-19		g05445	2.5439	2.5439	4.54783	34.6262	3.99497e-09	9.62119e-08		g07175	2.02706	2.02706	3.93751	29.8461	4.67745e-08	8.90644e-07
g11447	-3.02077	5.75654	88.2726	5.7029e-21	8.1025e-19		g21554	2.5426	2.5426	3.89831	53.697	2.33921e-13	1.17504e-11		g21554	2.5426	2.5426	3.89831	53.697	2.33921e-13	1.17504e-11
g08260	1.91605	3.78397	87.5969	8.02514e-21	1.13348e-18		g16241	2.53697	2.53697	5.06303	79.1136	5.86394e-19	6.90192e-17		g20353	2.67806	2.67806	3.89699	96.2055	1.03555e-22	1.85557e-20
g11214	-2.32064	2.61893	87.0966	1.03348e-20	1.45116e-18		g00112	2.5264	2.5264	8.86034	120.713	4.41563e-28	1.58244e-25		g09995	2.09973	-2.09973	3.86729	115.702	5.52238e-27	1.50679e-24
g05075	2.08953	9.41836	87.0547	1.0556e-20	1.4736e-18		g23519	2.52596	-2.52596	0.775227	29.3297	6.10542e-08	1.13641e-06		singleton_rep_c1290	3.0139	3.0139	3.86129	131.267	2.1641e-30	9.44767e-28
g02206	5.07705	8.04797	86.1754	1.64661e-20	2.28536e-18		g22279	2.52109	-2.52109	1.5514	41.382	1.25204e-10	4.07906e-09		g17940	2.67453	2.67453	3.83807	89.0675	3.8156e-21	5.58636e-19
g27567	-2.32864	2.31644	86.1613	1.65843e-20	2.28854e-18		g41539	2.5202	-2.5202	1.65074	36.7627	1.33421e-09	3.48592e-08		g20107	2.00955	2.00955	3.81904	104.784	1.36216e-24	3.00063e-22
g15431	1.38436	4.70794	85.5979	2.20509e-20	3.02551e-18		g08125	2.51346	2.51346	1.43714	10.7938	0.00101839	0.0058783		g36886	2.08697	-2.08697	3.81254	120.084	6.06366e-28	2.11007e-25
g07559	1.96556	7.88433	85.3249	2.5316e-20	3.45376e-18		g00423	2.51292	-2.51292	3.79404	102.984	3.37811e-24	7.17804e-22		g20755	2.7783	2.7783	3.80791	44.0728	3.1638e-11	1.16691e-09
g19413	2.08621	4.17086	85.1795	2.72477e-20	3.6963e-18		g06068	2.51276	2.51276	8.09044	93.8142	3.46579e-22	5.77897e-20		g01036	3.78134	-3.78134	3.79835	170.979	4.5212e-39	4.34234e-36
g01824	-1.42261	5.01441	85.0729	2.87571e-20	3.87914e-18		g24791	2.51208	2.51208	3.56197	40.5222	1.94397e-10	6.03839e-09		g00423	2.51292	-2.51292	3.79404	102.984	3.37811e-24	7.17804e-22
g04695	-1.36136	5.20177	84.5612	3.72506e-20	4.99678e-18		g39459	2.50639	-2.50639	0.976462	39.7912	2.82619e-10	8.49309e-09		g23141	3.21398	3.21398	3.78896	83.5475	6.22044e-20	8.16169e-18
g02339	-1.30147	5.25835	84.4845	3.87246e-20	5.16565e-18		g31934	2.50316	-2.50316	1.46934	79.2414	5.49649e-19	6.53347e-17		g05571	2.03876	2.03876	3.78164	14.3875	0.000148783	0.00114943
g30273	-1.96044	4.18303	84.4365	3.96754e-20	5.26324e-18		singleton_rep_c614	2.4894	-2.4894	1.75327	46.017	1.17232e-11	4.65143e-10		g08884	2.28082	2.28082	3.77179	41.1438	1.41428e-10	4.53382e-09
g14854	-1.51735	4.61402	84.3334	4.17984e-20	5.5144e-18		g12530	2.48915	-2.48915	2.3528	67.9748	1.65595e-16	1.32537e-14		g10949	2.26374	2.26374	3.74962	38.0228	6.99238e-10	1.94773e-08
g23141	3.21398	3.78896	83.5475	6.22044e-20	8.16169e-18		g15711	2.47844	2.47844	1.72367	13.4531	0.000244605	0.00175687		g17604	3.3141	-3.3141	3.71336	169.525	9.39605e-39	8.67725e-36
g13378	1.6562	7.41526	82.6327	9.88093e-20	1.28941e-17		g11859	2.47307	-2.47307	1.24756	44.0696	3.16912e-11	1.16708e-09		g08363	2.70127	-2.70127	3.70885	237.831	1.16878e-53	2.80635e-50
g09052	1.81726	4.98469	82.1951	1.23296e-19	1.60025e-17		g06613	2.47252	2.47252	5.26674	119.095	9.98454e-28	3.28409e-25		g11840	4.18409	4.18409	3.70399	70.9669	3.63271e-17	3.25467e-15
g09357	-1.87548	3.04153	82.1824	1.2409e-19	1.60189e-17		g19074	2.46538	-2.46538	2.83943	12.7137	0.000362993	0.00247117		g11578	3.38237	3.38237	3.68053	96.2628	1.00605e-22	1.81626e-20
g17784	-1.81795	4.40464	82.093	1.2983e-19	1.66703e-17		g16881	2.46422	2.46422	6.69148	40.327	2.14816e-10	6.64683e-09		g26910	2.29197	-2.29197	3.67909	45.7958	1.31246e-11	5.1577e-10
g28934	2.54676	2.21381	81.8229	1.48847e-19	1.90104e-17		g05033	2.46108	2.46108	3.15099	66.7074	3.14944e-16	2.40067e-14		g32356	2.27824	2.27824	3.67516	24.4224	7.73637e-07	1.13336e-05
g07038	-1.63124	3.71668	81.6605	1.61591e-19	2.0506e-17		g20969	2.45777	-2.45777	4.57134	100.616	1.11685e-23	2.2726e-21		g35478	2.589	2.589	3.60779	90.3186	2.02741e-21	3.0425e-19
g21050	1.93359	4.37375	81.6523	1.62265e-19	2.0506e-17		g17655	2.45477	2.45477	1.21483	26.3909	2.78858e-07	4.4787e-06		g21411	2.2283	2.2283	3.59065	69.8792	6.30482e-17	5.44551e-15
g14475	1.85322	6.51972	81.627	1.64355e-19	2.06615e-17		g10428	2.45418	2.45418	3.43887	39.369	3.50816e-10	1.04122e-08		g18789	2.01989	2.01989	3.57331	28.6636	8.61071e-08	1.55569e-06
g07780	2.1766	7.13645	81.4682	1.78108e-19	2.22737e-17		g34427	2.44645	-2.44645	1.61116	39.8043	2.80724e-10	8.4467e-09		g24791	2.51208	2.51208	3.56197	40.5222	1.94397e-10	6.03839e-09
g07677	-1.54884	4.09213	81.4458	1.80132e-19	2.241e-17		g17813	2.44478	-2.44478	5.37059	71.8998	2.26402e-17	2.09889e-15		g37398	2.29495	-2.29495	3.54374	47.8882	4.51231e-12	1.89746e-10
g04101	3.64729	7.67934	81.2649	1.97399e-19	2.44316e-17		g03858	2.44259	2.44259	6.53184	56.1766	6.62444e-14	3.67343e-12		g03050	2.1391	-2.1391	3.52828	80.3734	3.09947e-19	3.79701e-17
g03929	-2.20834	6.92995	80.6331	2.71769e-19	3.34638e-17		g01269	2.43879	-2.43879	5.5839	22.4667	2.13816e-06	2.79019e-05		g09333	2.11791	-2.11791	3.47266	69.6189	7.19437e-17	6.16943e-15
g03050	-2.1391	3.52828	80.3734	3.09947e-19	3.79701e-17		g29112	2.43784	-2.43784	3.02449	29.1646	6.64831e-08	1.22418e-06		g12881	2.14044	2.14044	3.46224	88.4999	5.08373e-21	7.30931e-19
g38847	-2.11475	2.25468	79.8892	3.96002e-19	4.8266e-17		g13975	2.43079	-2.43079	5.14726	129.605	5.00001e-30	2.06992e-27		g32283	2.27335	2.27335	3.45686	41.8555	9.82761e-11	3.26854e-09
g07518	1.59103	6.00966	79.7749	4.19581e-19	5.08816e-17		singleton_rep_c1074	2.41678	2.41678	1.37604	46.1692	1.08468e-11	4.31197e-10		g18797	2.67472	-2.67472	3.45497	125.057	4.94493e-29	1.94644e-26
g20423	-2.33449	3.44349	79.7345	4.28248e-19	5.16717e-17		g16146	2.41612	-2.41612	6.32288	54.6963	1.4067e-13	7.40709e-12		g03203	2.66163	-2.66163	3.45193	209.456	1.80562e-47	2.89032e-44
g00302	2.97689	7.09416	79.2937	5.35289e-19	6.42642e-17		g01238	2.41323	-2.41323	2.87405	108.12	2.52952e-25	5.95454e-23		g20423	2.33449	-2.33449	3.44349	79.7345	4.28248e-19	5.16717e-17
g16681	-1.58725	4.531	79.2838	5.37986e-19	6.42666e-17		g30697	2.41214	-2.41214	1.83079	36.4821	1.54077e-09	3.99088e-08		g10428	2.45418	2.45418	3.43887	39.369	3.50816e-10	1.04122e-08
g31934	-2.50316	1.46934	79.2414	5.49649e-19	6.53347e-17		g19295	2.40865	-2.40865	3.40543	100.332	1.2888e-23	2.57878e-21		g19295	2.40865	-2.40865	3.40543	100.332	1.2888e-23	2.57878e-21
g02823	-2.32014	2.77495	79.1979	5.61911e-19	6.64633e-17		g38366	2.3963	2.3963	2.4543	72.8102	1.42734e-17	1.37087e-15		g07013	4.09443	-4.09443	3.36548	154.513	1.78868e-35	1.22708e-32
g16241	2.53697	5.06303	79.1136	5.86394e-19	6.90192e-17		g29349	2.39525	2.39525	4.51861	59.4572	1.24983e-14	7.81502e-13		singleton_rep_c3476	3.31565	3.31565	3.34372	56.5613	5.44721e-14	3.05591e-12
g18087	1.86258	6.09368	79.0935	5.92387e-19	6.93844e-17		g01463	2.39034	2.39034	7.77526	52.4407	4.43441e-13	2.12949e-11		g21488	2.00852	-2.00852	3.31365	37.6306	8.54939e-10	2.33007e-08
g07585	1.46954	5.54274	78.6263	7.50431e-19	8.74689e-17		g23447	2.38742	2.38742	6.61684	61.4364	4.5728e-15	3.04148e-13		g20483	2.14258	2.14258	3.30049	77.9419	1.06115e-18	1.19621e-16
g04871	-1.33797	5.32356	78.5816	7.6763e-19	8.86765e-17		g22243	2.38385	-2.38385	1.62863	45.6387	1.42203e-11	5.53393e-10		g06271	4.37766	-4.37766	3.28516	133.242	8.00272e-31	3.69525e-28
g08594	-1.32166	4.26627	78.5744	7.70411e-19	8.86765e-17		singleton_rep_c1085	2.38124	-2.38124	1.21264	20.7415	5.25645e-06	6.17176e-05		g21563	2.01387	2.01387	3.26531	92.0415	8.48789e-22	1.33204e-19
g02756	-1.32911	4.44695	78.5707	7.71871e-19	8.86765e-17		g28393	2.38117	-2.38117	2.54323	70.7566	4.04127e-17	3.59388e-15		g15309	2.5818	2.5818	3.25115	69.0806	9.45226e-17	7.88049e-15
g00311	-1.28721	6.69251	78.4156	8.349e-19	9.54608e-17		g23216	2.37811	2.37811	4.03789	150.566	1.30399e-34	8.69723e-32		g10864	4.4933	4.4933	3.25063	141.042	1.57527e-32	8.04763e-30
g01989	-2.79371	1.20662	78.3526	8.61949e-19	9.80865e-17		g14232	2.37703	-2.37703	4.90108	50.1285	1.44001e-12	6.45076e-11		g00727	2.72013	2.72013	3.2203	34.1321	5.14949e-09	1.1981e-07
g12728	10.9672	10.0129	78.2959	8.87043e-19	1.00466e-16		g29403	2.37017	-2.37017	1.50061	26.0648	3.30145e-07	5.22897e-06		g18527	2.01942	-2.01942	3.19109	91.8201	9.49259e-22	1.47049e-19
g20483	2.14258	3.30049	77.9419	1.06115e-18	1.19621e-16		g39561	2.36401	2.36401	2.60022	40.2838	2.19618e-10	6.77795e-09		g40505	3.05086	3.05086	3.15351	33.8802	5.86119e-09	1.34032e-07
g14733	2.033	6.90033	77.9056	1.08085e-18	1.21272e-16		g24310	2.36225	2.36225	4.43573	75.6297	3.42169e-18	3.5721e-16		g05033	2.46108	2.46108	3.15099	66.7074	3.14944e-16	2.40067e-14
g08238	1.85427	7.60571	77.8662	1.10261e-18	1.23139e-16		g03618	2.35405	-2.35405	1.34648	33.4661	7.25182e-09	1.62126e-07		g31517	2.15148	-2.15148	3.13577	70.3946	4.85531e-17	4.25849e-15
g14431	-1.29382	5.06262	77.8475	1.11312e-18	1.23736e-16		g10562	2.35304	-2.35304	1.51825	49.0165	2.53822e-12	1.10208e-10		g05564	3.93045	3.93045	3.10528	33.972	5.59101e-09	1.28465e-07
g16251	-2.17143	2.5309	77.7561	1.16585e-18	1.29001e-16		g10530	2.35189	2.35189	6.9587	11.9207	0.000555126	0.00351971		g10681	2.92426	-2.92426	3.09293	112.483	2.80068e-26	7.0049e-24
g00597	-1.4226	5.30211	77.4448	1.36486e-18	1.50329e-16		g13174	2.34843	2.34843	2.89571	67.997	1.63743e-16	1.31492e-14		g39526	2.72022	-2.72022	3.08677	55.327	1.02055e-13	5.50662e-12
g00415	-1.89066	3.26181	77.3573	1.42663e-18	1.56415e-16		g02749	2.34275	-2.34275	4.40579	41.2647	1.32947e-10	4.30795e-09		g23912	2.03769	-2.03769	3.07752	66.0689	4.35435e-16	3.2775e-14
g06925	1.71805	3.7945	77.2629	1.49647e-18	1.63326e-16		g02412	2.33984	2.33984	6.53372	147.491	6.12993e-34	3.87331e-31		g21130	2.09768	2.09768	3.05585	11.6718	0.00063456	0.00394012
g01090	-1.29147	5.71086	77.0273	1.68612e-18	1.83192e-16		g20423	2.33449	-2.33449	3.44349	79.7345	4.28248e-19	5.16717e-17		g19226	2.29769	2.29769	3.04389	53.0103	3.31804e-13	1.63257e-11
g39257	2.6563	1.26722	76.8634	1.83201e-18	1.98146e-16		g24069	2.33439	2.33439	5.74416	76.4425	2.26722e-18	2.43028e-16		g29112	2.43784	-2.43784	3.02449	29.1646	6.64831e-08	1.22418e-06
g21831	-1.46918	4.07511	76.6437	2.04762e-18	2.20473e-16		g27567	2.32864	-2.32864	2.31644	86.1613	1.65843e-20	2.28854e-18		g29790	2.01465	2.01465	3.00779	62.9793	2.08891e-15	1.43716e-13
g24069	2.33439	5.74416	76.4425	2.26722e-18	2.43028e-16		g11472	2.32198	2.32198	5.7286	53.0014	3.33318e-13	1.63667e-11		g20873	2.05991	2.05991	2.99184	37.7545	8.02323e-10	2.21432e-08
g06954	-1.77551	5.69412	76.291	2.44803e-18	2.61243e-16		g11214	2.32064	-2.32064	2.61893	87.0966	1.03348e-20	1.45116e-18		g05322	2.12656	-2.12656	2.98908	90.4478	1.89924e-21	2.86809e-19
g05499	-1.40106	4.39876	76.1541	2.62375e-18	2.78756e-16		g02823	2.32014	-2.32014	2.77495	79.1979	5.61911e-19	6.64633e-17		g25516	2.09397	2.09397	2.97355	36.9431	1.21625e-09	3.20212e-08
g21882	-1.50459	8.38331	76.0162	2.81341e-18	2.97589e-16		g15715	2.31991	2.31991	5.36135	146.019	1.28571e-33	7.91571e-31		g19730	2.12329	2.12329	2.92176	94.6105	2.31786e-22	4.0329e-20
g15524	-1.99028	3.45073	75.837	3.08078e-18	3.24441e-16		g39728	2.31783	2.31783	2.53875	16.1914	5.72548e-05	0.000501183		g25110	3.5352	-3.5352	2.9117	65.8105	4.96432e-16	3.69035e-14
g16082	-1.34264	6.51083	75.6326	3.41682e-18	3.5721e-16		g24114	2.31512	-2.31512	2.52108	70.0171	5.87933e-17	5.09634e-15		g13174	2.34843	2.34843	2.89571	67.997	1.63743e-16	1.31492e-14
g24310	2.36225	4.43573	75.6297	3.42169e-18	3.5721e-16		g17336	2.31437	2.31437	5.33466	60.6813	6.71049e-15	4.343e-13		g39483	2.01637	2.01637	2.88799	41.0881	1.45519e-10	4.65255e-09
g15452	1.64666	3.61558	75.5288	3.60122e-18	3.74325e-16		g18954	2.30726	2.30726	6.04588	25.2816	4.9542e-07	7.53359e-06		g10389	2.04642	-2.04642	2.88316	91.2276	1.28061e-21	1.95852e-19
g02696	3.17154	5.13121	75.2671	4.11162e-18	4.25535e-16		g06444	2.30225	-2.30225	5.32839	130.172	3.75689e-30	1.61084e-27		g14153	2.15399	-2.15399	2.8772	13.3065	0.000264494	0.00187948
g34269	3.73235	2.81418	75.1831	4.29016e-18	4.42108e-16		g06671	2.29777	2.29777	2.52394	29.7046	5.03156e-08	9.55797e-07		g01238	2.41323	-2.41323	2.87405	108.12	2.52952e-25	5.95454e-23
g01799	-1.28025	6.49865	74.846	5.08901e-18	5.22189e-16		g19226	2.29769	2.29769	3.04389	53.0103	3.31804e-13	1.63257e-11		g07995	2.14099	-2.14099	2.85767	22.9942	1.62489e-06	2.17356e-05
g05760	-1.5155	6.50206	74.7911	5.23246e-18	5.34624e-16		g00766	2.29699	2.29699	8.32172	120.139	5.89724e-28	2.08233e-25		g03337	2.80781	2.80781	2.8496	13.3425	0.000259463	0.00184756
g19886	-1.81946	4.63494	74.7132	5.44315e-18	5.53794e-16		g37398	2.29495	-2.29495	3.54374	47.8882	4.51231e-12	1.89746e-10		g22544	2.08271	2.08271	2.84726	39.3516	3.53967e-10	1.04927e-08
g24754	-2.56198	1.99281	74.3212	6.63854e-18	6.72565e-16		g39602	2.29479	2.29479	4.78873	40.1907	2.30346e-10	7.06365e-09		g19074	2.46538	-2.46538	2.83943	12.7137	0.000362993	0.00247117
g08056	1.5488	5.54984	74.0844	7.48479e-18	7.55115e-16		g26910	2.29197	-2.29197	3.67909	45.7958	1.31246e-11	5.1577e-10		g08611	2.96517	2.96517	2.83122	18.841	1.42083e-05	0.000148912
g05189	-1.66488	3.36596	73.795	8.66651e-18	8.70676e-16		g11183	2.29001	2.29001	5.13371	16.7075	4.36085e-05	0.000396322		g34269	3.73235	3.73235	2.81418	75.1831	4.29016e-18	4.42108e-16
g07629	1.5924	6.37456	73.6302	9.42129e-18	9.42561e-16		g18231	2.28914	-2.28914	1.82474	53.4334	2.67513e-13	1.32987e-11		singleton_rep_c2800	2.00263	2.00263	2.80315	25.7463	3.89366e-07	6.08663e-06
g13526	1.50509	6.17992	73.5207	9.95887e-18	9.92209e-16		g21234	2.2816	-2.2816	1.16558	16.1366	5.89346e-05	0.0005142		g30363	2.16626	2.16626	2.80177	46.4978	9.17201e-12	3.68276e-10
g01701	1.88638	10.816	73.4768	1.01826e-17	1.01031e-15		g08884	2.28082	2.28082	3.77179	41.1438	1.41428e-10	4.53382e-09		g20097	2.03483	-2.03483	2.78456	34.3994	4.48854e-09	1.06391e-07
g17245	1.52755	4.62898	73.3688	1.07552e-17	1.06273e-15		g04296	2.27857	-2.27857	1.21093	17.8566	2.38191e-05	0.000233819		g13281	3.03887	-3.03887	2.77606	58.3745	2.16685e-14	1.30397e-12
g16322	1.97627	4.32057	73.3302	1.09677e-17	1.07928e-15		g32356	2.27824	2.27824	3.67516	24.4224	7.73637e-07	1.13336e-05		g02823	2.32014	-2.32014	2.77495	79.1979	5.61911e-19	6.64633e-17
g07704	1.31975	4.04101	73.2648	1.13371e-17	1.11109e-15		g08227	2.27743	2.27743	2.18803	37.235	1.0472e-09	2.80002e-08		g36215	3.3941	-3.3941	2.74493	8.01304	0.00464418	0.0203637
g09470	1.31373	5.44637	73.239	1.14864e-17	1.12114e-15		g02085	2.27425	2.27425	5.49604	131.354	2.07144e-30	9.21063e-28		g26430	3.44113	3.44113	2.73641	49.2947	2.20261e-12	9.704e-11
g21927	-1.39096	5.1443	73.1586	1.19637e-17	1.163e-15		g32283	2.27335	2.27335	3.45686	41.8555	9.82761e-11	3.26854e-09		g19322	2.90273	-2.90273	2.69728	13.37	0.000255688	0.00182392
g05501	1.72615	9.9199	72.9937	1.30067e-17	1.25929e-15		g19418	2.26464	-2.26464	1.91319	43.7174	3.79383e-11	1.36777e-09		g11150	2.8189	-2.8189	2.62985	47.0074	7.07175e-12	2.88285e-10
g02972	-1.30217	3.71559	72.9005	1.36355e-17	1.31487e-15		g10949	2.26374	2.26374	3.74962	38.0228	6.99238e-10	1.94773e-08		g11214	2.32064	-2.32064	2.61893	87.0966	1.03348e-20	1.45116e-18
g38366	2.3963	2.4543	72.8102	1.42734e-17	1.37087e-15		g11191	2.25395	2.25395	1.83639	10.0714	0.00150586	0.00809075		g13624	2.88666	-2.88666	2.6042	142.153	9.00375e-33	4.69976e-30
g06617	-1.39526	5.30044	72.7123	1.49996e-17	1.43488e-15		g33423	2.25391	2.25391	2.5148	34.0815	5.2851e-09	1.2256e-07		g39561	2.36401	2.36401	2.60022	40.2838	2.19618e-10	6.77795e-09
g00404	-1.30325	4.84958	72.433	1.72802e-17	1.64649e-15		g04547	2.25354	2.25354	7.49776	114.958	8.03811e-27	2.09786e-24		g34252	3.00167	3.00167	2.60015	53.7722	2.2514e-13	1.14047e-11
g16732	-2.14427	4.48882	72.3828	1.77253e-17	1.67809e-15		g21098	2.24823	2.24823	2.05743	40.8907	1.60984e-10	5.10618e-09		g09868	2.01763	-2.01763	2.59955	94.1386	2.94179e-22	4.97432e-20
singleton_rep_c1368	10.4035	10.2066	72.3799	1.77516e-17	1.67809e-15		g02986	2.24303	-2.24303	1.78859	45.901	1.24383e-11	4.90403e-10		g36752	2.02665	2.02665	2.57759	60.4238	7.64831e-15	4.91026e-13
g07630	1.12557	5.16835	72.2168	1.92812e-17	1.81553e-15		g14055	2.23553	-2.23553	2.08764	19.9384	7.99787e-06	8.96112e-05		g28393	2.38117	-2.38117	2.54323	70.7566	4.04127e-17	3.59388e-15
g11535	1.85776	3.20676	72.1419	2.00265e-17	1.87834e-15		singleton_rep_c2229	2.23305	2.23305	1.8843	45.6424	1.41936e-11	5.53249e-10		g39728	2.31783	2.31783	2.53875	16.1914	5.72548e-05	0.000501183
g28991	4.67905	2.03951	72.0322	2.11719e-17	1.97805e-15		g21369	2.23251	2.23251	5.18313	116.455	3.77814e-27	1.07996e-24		g16251	2.17143	-2.17143	2.5309	77.7561	1.16585e-18	1.29001e-16
g15781	-1.978	4.04357	71.9919	2.16079e-17	2.01096e-15		g19109	2.23006	-2.23006	5.42383	54.1238	1.88249e-13	9.70689e-12		g29773	3.80787	-3.80787	2.53056	49.9235	1.59856e-12	7.1344e-11
g17813	-2.44478	5.37059	71.8998	2.26402e-17	2.09889e-15		g00484	2.22937	-2.22937	6.44108	215.444	8.91864e-49	1.52961e-45		g25783	2.15886	-2.15886	2.52826	54.1913	1.81889e-13	9.41238e-12
g09197	-1.16573	5.2642	71.8039	2.37681e-17	2.19498e-15		g21411	2.2283	2.2283	3.59065	69.8792	6.30482e-17	5.44551e-15		g06671	2.29777	2.29777	2.52394	29.7046	5.03156e-08	9.55797e-07
g04930	-1.45354	6.59445	71.7526	2.43944e-17	2.24419e-15		g17223	2.22809	2.22809	6.50411	68.0421	1.60042e-16	1.28952e-14		g24114	2.31512	-2.31512	2.52108	70.0171	5.87933e-17	5.09634e-15
g07888	1.56012	5.33991	71.5976	2.63872e-17	2.41825e-15		g14497	2.22427	2.22427	6.80834	63.7415	1.41868e-15	9.9602e-14		g33423	2.25391	2.25391	2.5148	34.0815	5.2851e-09	1.2256e-07
g12890	-1.58804	9.58925	71.5461	2.7085e-17	2.47277e-15		g02074	2.2148	-2.2148	6.53039	102.859	3.59868e-24	7.57965e-22		g03822	2.17395	2.17395	2.49793	13.1391	0.000289201	0.00203219
g32925	4.1386	2.02221	71.4102	2.90168e-17	2.6391e-15		g09063	2.20928	-2.20928	1.18799	20.3371	6.49295e-06	7.47374e-05		g19758	2.16824	-2.16824	2.4894	45.3256	1.6685e-11	6.38952e-10
g03088	1.27194	6.19073	71.3097	3.05324e-17	2.76647e-15		g03929	2.20834	-2.20834	6.92995	80.6331	2.71769e-19	3.34638e-17		g28455	2.17138	2.17138	2.4818	19.6998	9.06102e-06	0.00010026
g16514	1.62475	5.31242	71.0916	3.41023e-17	3.07831e-15		g17484	2.20726	-2.20726	0.820873	29.8625	4.63789e-08	8.83812e-07		g24065	2.76073	2.76073	2.4643	95.9034	1.20626e-22	2.12968e-20
g14517	-1.17953	4.82775	70.9782	3.61185e-17	3.2481e-15		g07560	2.20637	2.20637	9.6145	43.2432	4.83416e-11	1.7157e-09		g38366	2.3963	2.3963	2.4543	72.8102	1.42734e-17	1.37087e-15
g11840	4.18409	3.70399	70.9669	3.63271e-17	3.25467e-15		g05013	2.2016	-2.2016	5.65253	124.664	6.02881e-29	2.3348e-26		g28320	3.12584	-3.12584	2.39009	47.3694	5.87944e-12	2.41731e-10
g08715	-2.00595	4.93019	70.8404	3.87333e-17	3.45735e-15		g37073	2.20058	-2.20058	1.75232	65.7433	5.13659e-16	3.78327e-14		g23744	2.92081	-2.92081	2.36604	107.468	3.51547e-25	8.03905e-23
g28393	-2.38117	2.54323	70.7566	4.04127e-17	3.59388e-15		g15889	2.19523	2.19523	5.37657	144.473	2.8006e-33	1.60108e-30		g16267	2.02288	-2.02288	2.36383	38.31	6.03515e-10	1.70884e-08
g25189	2.80821	4.86178	70.6477	4.27059e-17	3.7838e-15		g13653	2.18924	2.18924	6.06883	67.8833	1.73463e-16	1.38373e-14		g12530	2.48915	-2.48915	2.3528	67.9748	1.65595e-16	1.32537e-14
g05852	1.68209	5.80957	70.6	4.3752e-17	3.86224e-15		g05021	2.18915	-2.18915	1.40791	16.4045	5.11627e-05	0.000454988		g27736	3.7564	-3.7564	2.34738	22.1108	2.57363e-06	3.28002e-05
g31517	-2.15148	3.13577	70.3946	4.85531e-17	4.25849e-15		g15814	2.18853	-2.18853	5.67603	118.125	1.62773e-27	5.21112e-25		g27567	2.32864	-2.32864	2.31644	86.1613	1.65843e-20	2.28854e-18
g20048	-1.28202	4.77695	70.3929	4.85955e-17	4.25849e-15		singleton_rep_c1266	2.18784	-2.18784	1.79941	43.1486	5.0735e-11	1.79147e-09		g33951	2.97325	2.97325	2.29748	23.6082	1.18084e-06	1.6389e-05
g22237	-2.12701	4.83205	70.334	5.00684e-17	4.37161e-15		g25205	2.18783	-2.18783	4.27223	28.3708	1.00166e-07	1.77629e-06		g29683	2.01049	-2.01049	2.27624	59.7529	1.07549e-14	6.81358e-13
g06636	-1.90696	3.18272	70.2337	5.26787e-17	4.58286e-15		g28678	2.18437	2.18437	7.50356	42.4251	7.34405e-11	2.51552e-09		g03733	3.84365	-3.84365	2.27271	43.8586	3.52972e-11	1.28218e-09
g24114	-2.31512	2.52108	70.0171	5.87933e-17	5.09634e-15		g19263	2.17991	-2.17991	1.36892	37.495	9.16453e-10	2.47804e-08		g38847	2.11475	-2.11475	2.25468	79.8892	3.96002e-19	4.8266e-17
g21411	2.2283	3.59065	69.8792	6.30482e-17	5.44551e-15		g10777	2.17801	-2.17801	2.02998	44.6597	2.34429e-11	8.80887e-10		g20746	2.61656	-2.61656	2.22566	59.3491	1.32038e-14	8.2347e-13
g14432	1.88292	7.34559	69.6552	7.06324e-17	6.07869e-15		g07780	2.1766	2.1766	7.13645	81.4682	1.78108e-19	2.22737e-17		g28934	2.54676	2.54676	2.21381	81.8229	1.48847e-19	1.90104e-17
g09333	-2.11791	3.47266	69.6189	7.19437e-17	6.16943e-15		g16280	2.17469	2.17469	6.02698	64.8943	7.9024e-16	5.69803e-14		g08227	2.27743	2.27743	2.18803	37.235	1.0472e-09	2.80002e-08
g17169	2.07485	5.33969	69.4579	7.80636e-17	6.67041e-15		g03822	2.17395	2.17395	2.49793	13.1391	0.000289201	0.00203219		g10843	2.7207	2.7207	2.16617	68.6451	1.17878e-16	9.72632e-15
g08170	1.70811	5.0519	69.4371	7.88914e-17	6.71724e-15		g01232	2.17276	-2.17276	4.33352	93.8445	3.41305e-22	5.73082e-20		g35012	4.88574	4.88574	2.15097	69.3239	8.35494e-17	7.0546e-15
g00459	1.32133	12.4098	69.3453	8.26497e-17	7.01237e-15		g20435	2.17265	-2.17265	1.26982	34.3157	4.68595e-09	1.10397e-07		g10225	2.07525	2.07525	2.13331	60.0169	9.40469e-15	5.97397e-13
g35012	4.88574	2.15097	69.3239	8.35494e-17	7.0546e-15		g16251	2.17143	-2.17143	2.5309	77.7561	1.16585e-18	1.29001e-16		g20556	2.0038	-2.0038	2.12594	41.6295	1.10315e-10	3.63343e-09
g01812	-1.3712	5.67068	69.3196	8.3735e-17	7.0546e-15		g28455	2.17138	2.17138	2.4818	19.6998	9.06102e-06	0.00010026		g40236	3.34587	3.34587	2.11418	41.6572	1.08762e-10	3.58719e-09
g11379	-1.82912	5.41446	69.2955	8.47642e-17	7.11634e-15		g19758	2.16824	-2.16824	2.4894	45.3256	1.6685e-11	6.38952e-10		g24826	2.71159	2.71159	2.10472	30.2081	3.88083e-08	7.47317e-07
g19083	1.32834	3.80826	69.1566	9.09461e-17	7.60874e-15		g10126	2.16803	2.16803	1.54053	14.1559	0.000168265	0.00128017		g32785	2.03624	2.03624	2.09532	23.6577	1.15086e-06	1.60379e-05
g15309	2.5818	3.25115	69.0806	9.45226e-17	7.88049e-15		g30363	2.16626	2.16626	2.80177	46.4978	9.17201e-12	3.68276e-10		g14055	2.23553	-2.23553	2.08764	19.9384	7.99787e-06	8.96112e-05
g02896	1.18155	5.48039	68.8118	1.08324e-16	8.99992e-15		g14633	2.16625	2.16625	10.1455	118.053	1.68854e-27	5.33468e-25		g05683	3.3767	-3.3767	2.0872	67.6692	1.93356e-16	1.51721e-14
g16046	-1.95312	3.68124	68.6825	1.15665e-16	9.57668e-15		singleton_rep_c548	2.16344	-2.16344	1.09655	23.4147	1.30577e-06	1.79878e-05		g21098	2.24823	2.24823	2.05743	40.8907	1.60984e-10	5.10618e-09
g10843	2.7207	2.16617	68.6451	1.17878e-16	9.72632e-15		g29083	2.16232	-2.16232	4.06131	44.0427	3.21285e-11	1.18137e-09		g25995	2.54895	-2.54895	2.05423	54.1223	1.88389e-13	9.70689e-12
g14712	1.87316	7.91489	68.5064	1.26466e-16	1.03993e-14		g25783	2.15886	-2.15886	2.52826	54.1913	1.81889e-13	9.41238e-12		g28991	4.67905	4.67905	2.03951	72.0322	2.11719e-17	1.97805e-15
g20228	-1.28622	4.26112	68.4109	1.32741e-16	1.08453e-14		g14153	2.15399	-2.15399	2.8772	13.3065	0.000264494	0.00187948		singleton_rep_c2664	2.07682	-2.07682	2.03869	13.5442	0.000233015	0.00168665
g10702	-1.55497	4.74387	68.4101	1.32795e-16	1.08453e-14		g01991	2.15265	-2.15265	6.90551	58.5069	2.02581e-14	1.22832e-12		g10777	2.17801	-2.17801	2.02998	44.6597	2.34429e-11	8.80887e-10
g15888	-1.30472	4.14495	68.3402	1.37586e-16	1.11985e-14		g31517	2.15148	-2.15148	3.13577	70.3946	4.85531e-17	4.25849e-15		g32925	4.1386	4.1386	2.02221	71.4102	2.90168e-17	2.6391e-15
g19854	-1.32207	4.69605	68.2924	1.40963e-16	1.14347e-14		g34065	2.15009	2.15009	1.76748	32.8594	9.90697e-09	2.14303e-07		singleton_rep_c3015	4.19429	4.19429	2.01099	105.408	9.94001e-25	2.2099e-22
g09750	-1.77926	4.48729	68.2592	1.43357e-16	1.15897e-14		singleton_rep_c1271	2.14793	-2.14793	0.986916	34.378	4.5382e-09	1.07251e-07		g24754	2.56198	-2.56198	1.99281	74.3212	6.63854e-18	6.72565e-16
g17223	2.22809	6.50411	68.0421	1.60042e-16	1.28952e-14		g22164	2.14792	2.14792	5.22264	66.6418	3.25614e-16	2.47415e-14		g31254	2.05555	2.05555	1.98671	27.5532	1.52835e-07	2.61935e-06
g13174	2.34843	2.89571	67.997	1.63743e-16	1.31492e-14		g05231	2.14511	-2.14511	1.2259	27.2564	1.78182e-07	3.01078e-06		g01940	2.84886	-2.84886	1.93029	38.5811	5.25251e-10	1.50319e-08
g12530	-2.48915	2.3528	67.9748	1.65595e-16	1.32537e-14		g16732	2.14427	-2.14427	4.48882	72.3828	1.77253e-17	1.67809e-15		g07845	2.04984	2.04984	1.92396	7.3168	0.00683128	0.0278529
g13653	2.18924	6.06883	67.8833	1.73463e-16	1.38373e-14		g19841	2.14376	2.14376	4.50181	129.946	4.21179e-30	1.7742e-27		g19418	2.26464	-2.26464	1.91319	43.7174	3.79383e-11	1.36777e-09
g01426	-1.28607	4.45471	67.8728	1.7439e-16	1.38652e-14		g20483	2.14258	2.14258	3.30049	77.9419	1.06115e-18	1.19621e-16		g29061	2.09646	2.09646	1.90085	21.7765	3.06326e-06	3.81691e-05
g07717	1.39115	7.00382	67.7378	1.8675e-16	1.47668e-14		g08759	2.14218	-2.14218	4.5177	124.077	8.10386e-29	3.0886e-26		g11545	2.07337	-2.07337	1.88847	44.0098	3.26743e-11	1.19777e-09
g01659	1.7298	5.95307	67.7356	1.8696e-16	1.47668e-14		g17771	2.14203	-2.14203	0.888937	22.6853	1.90824e-06	2.51751e-05		singleton_rep_c2229	2.23305	2.23305	1.8843	45.6424	1.41936e-11	5.53249e-10
g03810	-2.08816	4.46011	67.7186	1.88575e-16	1.48455e-14		g07995	2.14099	-2.14099	2.85767	22.9942	1.62489e-06	2.17356e-05		g11191	2.25395	2.25395	1.83639	10.0714	0.00150586	0.00809075
g05683	-3.3767	2.0872	67.6692	1.93356e-16	1.51721e-14		g12881	2.14044	2.14044	3.46224	88.4999	5.08373e-21	7.30931e-19		g30697	2.41214	-2.41214	1.83079	36.4821	1.54077e-09	3.99088e-08
g00501	-1.50668	11.7642	67.6425	1.96001e-16	1.53296e-14		g26051	2.13919	-2.13919	5.15217	52.9838	3.36314e-13	1.64801e-11		singleton_rep_c195	2.13213	-2.13213	1.82848	44.6376	2.37091e-11	8.89498e-10
g14656	-1.35102	8.49717	67.6343	1.96814e-16	1.53432e-14		g03050	2.1391	-2.1391	3.52828	80.3734	3.09947e-19	3.79701e-17		g18231	2.28914	-2.28914	1.82474	53.4334	2.67513e-13	1.32987e-11
g05959	-1.42589	3.61277	67.4791	2.12931e-16	1.65459e-14		g01070	2.13873	2.13873	7.14182	7.8194	0.00516883	0.0220952		g22205	2.00361	2.00361	1.82249	37.6506	8.46209e-10	2.31317e-08
g13987	-2.09493	4.40492	67.4567	2.15363e-16	1.66368e-14		g28983	2.13606	-2.13606	1.64925	46.7021	8.26389e-12	3.32927e-10		singleton_rep_c1266	2.18784	-2.18784	1.79941	43.1486	5.0735e-11	1.79147e-09
g25202	-1.37523	5.28084	67.4556	2.15486e-16	1.66368e-14		singleton_rep_c195	2.13213	-2.13213	1.82848	44.6376	2.37091e-11	8.89498e-10		g24268	2.01483	-2.01483	1.79724	39.9383	2.62114e-10	7.9767e-09
g16588	-1.46212	5.31291	67.1198	2.55497e-16	1.96626e-14		g13369	2.13105	2.13105	8.98016	122.407	1.88025e-28	6.94566e-26		g02986	2.24303	-2.24303	1.78859	45.901	1.24383e-11	4.90403e-10
g13284	1.34844	5.2503	67.109	2.56902e-16	1.97076e-14		g26178	2.12969	-2.12969	1.16808	37.155	1.09103e-09	2.91075e-08		g34065	2.15009	2.15009	1.76748	32.8594	9.90697e-09	2.14303e-07
g15050	4.83074	5.95912	66.9199	2.82767e-16	2.16227e-14		g22237	2.12701	-2.12701	4.83205	70.334	5.00684e-17	4.37161e-15		singleton_rep_c614	2.4894	-2.4894	1.75327	46.017	1.17232e-11	4.65143e-10
g05033	2.46108	3.15099	66.7074	3.14944e-16	2.40067e-14		g05322	2.12656	-2.12656	2.98908	90.4478	1.89924e-21	2.86809e-19		g37073	2.20058	-2.20058	1.75232	65.7433	5.13659e-16	3.78327e-14
g22164	2.14792	5.22264	66.6418	3.25614e-16	2.47415e-14		g19730	2.12329	2.12329	2.92176	94.6105	2.31786e-22	4.0329e-20		g15711	2.47844	2.47844	1.72367	13.4531	0.000244605	0.00175687
g17734	-1.40236	3.31822	66.5575	3.39834e-16	2.57406e-14		g38412	2.12177	-2.12177	1.09687	24.511	7.38878e-07	1.08509e-05		g16747	2.07467	-2.07467	1.70324	27.4884	1.58039e-07	2.70083e-06
g10578	1.31984	4.1374	66.0744	4.34226e-16	3.2775e-14		g09333	2.11791	-2.11791	3.47266	69.6189	7.19437e-17	6.16943e-15		g26738	3.02741	-3.02741	1.66765	33.8817	5.85655e-09	1.34032e-07
g23912	-2.03769	3.07752	66.0689	4.35435e-16	3.2775e-14		g38847	2.11475	-2.11475	2.25468	79.8892	3.96002e-19	4.8266e-17		g20675	2.58139	-2.58139	1.66085	48.3362	3.59058e-12	1.52321e-10
g15055	-1.72534	4.00507	65.9376	4.65434e-16	3.49235e-14		g30808	2.10349	-2.10349	1.14884	36.1751	1.80365e-09	4.60228e-08		g41539	2.5202	-2.5202	1.65074	36.7627	1.33421e-09	3.48592e-08
g10547	-1.16863	4.35938	65.852	4.86086e-16	3.63596e-14		g08754	2.10171	-2.10171	5.65502	11.2765	0.000784944	0.00472609		g28983	2.13606	-2.13606	1.64925	46.7021	8.26389e-12	3.32927e-10
g30109	1.78535	3.4266	65.8144	4.95445e-16	3.69035e-14		g09995	2.09973	-2.09973	3.86729	115.702	5.52238e-27	1.50679e-24		g22243	2.38385	-2.38385	1.62863	45.6387	1.42203e-11	5.53393e-10
g25110	-3.5352	2.9117	65.8105	4.96432e-16	3.69035e-14		g21130	2.09768	2.09768	3.05585	11.6718	0.00063456	0.00394012		g12401	3.35042	-3.35042	1.61186	32.1313	1.44097e-08	3.01912e-07
g00164	-1.97575	3.67041	65.7882	5.02068e-16	3.72073e-14		g29061	2.09646	2.09646	1.90085	21.7765	3.06326e-06	3.81691e-05		g34427	2.44645	-2.44645	1.61116	39.8043	2.80724e-10	8.4467e-09
g06281	-1.72757	3.07717	65.7486	5.1228e-16	3.78327e-14		g13987	2.09493	-2.09493	4.40492	67.4567	2.15363e-16	1.66368e-14		g22279	2.52109	-2.52109	1.5514	41.382	1.25204e-10	4.07906e-09
g37073	-2.20058	1.75232	65.7433	5.13659e-16	3.78327e-14		g25516	2.09397	2.09397	2.97355	36.9431	1.21625e-09	3.20212e-08		g10126	2.16803	2.16803	1.54053	14.1559	0.000168265	0.00128017
g15413	1.24573	6.02309	65.1389	6.98022e-16	5.12544e-14		g05075	2.08953	2.08953	9.41836	87.0547	1.0556e-20	1.4736e-18		g33421	2.07795	2.07795	1.52072	37.1669	1.0844e-09	2.89627e-08
g17637	-3.33445	6.58897	65.0729	7.21784e-16	5.28377e-14		g03810	2.08816	-2.08816	4.46011	67.7186	1.88575e-16	1.48455e-14		g10562	2.35304	-2.35304	1.51825	49.0165	2.53822e-12	1.10208e-10
g15180	-1.32161	6.69868	65.0417	7.33308e-16	5.34016e-14		g36886	2.08697	-2.08697	3.81254	120.084	6.06366e-28	2.11007e-25		g29403	2.37017	-2.37017	1.50061	26.0648	3.30145e-07	5.22897e-06
g03802	-1.76472	2.79824	65.0391	7.34248e-16	5.34016e-14		g19413	2.08621	2.08621	4.17086	85.1795	2.72477e-20	3.6963e-18		g31934	2.50316	-2.50316	1.46934	79.2414	5.49649e-19	6.53347e-17
g09301	1.58233	4.85279	65.034	7.36159e-16	5.34016e-14		g22544	2.08271	2.08271	2.84726	39.3516	3.53967e-10	1.04927e-08		singleton_rep_c1465	3.06776	-3.06776	1.46077	45.3545	1.64413e-11	6.30626e-10
g05657	1.68939	7.73488	64.8979	7.88799e-16	5.69803e-14		singleton_rep_c362	2.07849	-2.07849	4.65013	18.0998	2.09624e-05	0.000209284		g39259	3.44504	3.44504	1.44352	44.3922	2.68752e-11	1.00047e-09
g16280	2.17469	6.02698	64.8943	7.9024e-16	5.69803e-14		g33421	2.07795	2.07795	1.52072	37.1669	1.0844e-09	2.89627e-08		g08125	2.51346	2.51346	1.43714	10.7938	0.00101839	0.0058783
g04067	-1.6985	3.45559	64.8373	8.13456e-16	5.84787e-14		singleton_rep_c2664	2.07682	-2.07682	2.03869	13.5442	0.000233015	0.00168665		g05021	2.18915	-2.18915	1.40791	16.4045	5.11627e-05	0.000454988
g20148	-1.79866	4.49366	64.5498	9.41253e-16	6.7464e-14		g10225	2.07525	2.07525	2.13331	60.0169	9.40469e-15	5.97397e-13		singleton_rep_c1074	2.41678	2.41678	1.37604	46.1692	1.08468e-11	4.31197e-10
g16131	-1.29142	5.93294	64.5209	9.55124e-16	6.82544e-14		g17169	2.07485	2.07485	5.33969	69.4579	7.80636e-17	6.67041e-15		g19263	2.17991	-2.17991	1.36892	37.495	9.16453e-10	2.47804e-08
g03641	-1.65422	2.84581	64.349	1.04223e-15	7.42578e-14		g16747	2.07467	-2.07467	1.70324	27.4884	1.58039e-07	2.70083e-06		g03618	2.35405	-2.35405	1.34648	33.4661	7.25182e-09	1.62126e-07
g22000	1.80328	2.8704	64.312	1.06199e-15	7.54425e-14		g11545	2.07337	-2.07337	1.88847	44.0098	3.26743e-11	1.19777e-09		g22797	6.20478	-6.20478	1.27162	116.098	4.52399e-27	1.26309e-24
g01978	-1.51695	5.98701	64.234	1.10486e-15	7.82563e-14		g06333	2.07105	2.07105	1.17354	11.5207	0.000688263	0.00421902		g32795	5.37371	5.37371	1.27049	112.893	2.27712e-26	5.75537e-24
g09136	-1.67159	3.2582	64.076	1.1971e-15	8.45402e-14		g35555	2.06726	-2.06726	0.921909	29.2292	6.43033e-08	1.1886e-06		g20435	2.17265	-2.17265	1.26982	34.3157	4.68595e-09	1.10397e-07
g07074	-1.28748	7.84691	63.9873	1.25222e-15	8.81732e-14		g20873	2.05991	2.05991	2.99184	37.7545	8.02323e-10	2.21432e-08		g39257	2.6563	2.6563	1.26722	76.8634	1.83201e-18	1.98146e-16
g14497	2.22427	6.80834	63.7415	1.41868e-15	9.9602e-14		g38622	2.05678	-2.05678	0.821573	15.8608	6.81762e-05	0.000584844		g11859	2.47307	-2.47307	1.24756	44.0696	3.16912e-11	1.16708e-09
g22441	-1.24825	4.24952	63.6812	1.4627e-15	1.02394e-13		g31254	2.05555	2.05555	1.98671	27.5532	1.52835e-07	2.61935e-06		g05231	2.14511	-2.14511	1.2259	27.2564	1.78182e-07	3.01078e-06
g17250	-1.77612	4.6028	63.5812	1.5389e-15	1.07414e-13		g31133	2.0532	-2.0532	1.0487	12.5213	0.000402341	0.00269173		g24471	2.92821	-2.92821	1.21591	56.8617	4.67572e-14	2.67632e-12
g39002	1.49158	10.2276	63.2958	1.77883e-15	1.23802e-13		g07845	2.04984	2.04984	1.92396	7.3168	0.00683128	0.0278529		g17655	2.45477	2.45477	1.21483	26.3909	2.78858e-07	4.4787e-06
g14726	-1.26817	8.21833	63.2696	1.80265e-15	1.25097e-13		g10389	2.04642	-2.04642	2.88316	91.2276	1.28061e-21	1.95852e-19		singleton_rep_c1085	2.38124	-2.38124	1.21264	20.7415	5.25645e-06	6.17176e-05
g06098	-1.62842	4.07276	63.1368	1.92836e-15	1.33435e-13		g05571	2.03876	2.03876	3.78164	14.3875	0.000148783	0.00114943		g04296	2.27857	-2.27857	1.21093	17.8566	2.38191e-05	0.000233819
g02486	2.02531	7.97368	63.1137	1.95112e-15	1.34622e-13		g15709	2.03814	2.03814	7.31304	107.482	3.49026e-25	8.03905e-23		g01989	2.79371	-2.79371	1.20662	78.3526	8.61949e-19	9.80865e-17
g29790	2.01465	3.00779	62.9793	2.08891e-15	1.43716e-13		g23912	2.03769	-2.03769	3.07752	66.0689	4.35435e-16	3.2775e-14		g26609	3.00018	-3.00018	1.19894	27.5623	1.52117e-07	2.60892e-06
g31050	-7.3097	5.04888	62.8989	2.17592e-15	1.49275e-13		g32785	2.03624	2.03624	2.09532	23.6577	1.15086e-06	1.60379e-05		g09063	2.20928	-2.20928	1.18799	20.3371	6.49295e-06	7.47374e-05
g38257	1.27433	4.34581	62.8517	2.22873e-15	1.52462e-13		g20097	2.03483	-2.03483	2.78456	34.3994	4.48854e-09	1.06391e-07		g06333	2.07105	2.07105	1.17354	11.5207	0.000688263	0.00421902
g02093	-1.66789	6.8237	62.6334	2.48989e-15	1.69843e-13		g14733	2.033	2.033	6.90033	77.9056	1.08085e-18	1.21272e-16		g26178	2.12969	-2.12969	1.16808	37.155	1.09103e-09	2.91075e-08
g07837	1.65526	6.56944	62.4657	2.71129e-15	1.84422e-13		g15896	2.02823	2.02823	4.20932	62.0432	3.36e-15	2.26621e-13		g21234	2.2816	-2.2816	1.16558	16.1366	5.89346e-05	0.0005142
g03499	1.12059	4.72777	62.3808	2.83063e-15	1.91995e-13		g07175	2.02706	2.02706	3.93751	29.8461	4.67745e-08	8.90644e-07		g30808	2.10349	-2.10349	1.14884	36.1751	1.80365e-09	4.60228e-08
singleton_rep_c2908	-1.4158	6.35251	62.2057	3.09398e-15	2.09267e-13		g36752	2.02665	2.02665	2.57759	60.4238	7.64831e-15	4.91026e-13		g37292	2.74218	2.74218	1.14677	51.4558	7.32287e-13	3.40755e-11
g15896	2.02823	4.20932	62.0432	3.36e-15	2.26621e-13		g24998	2.02627	2.02627	5.1172	19.4419	1.03707e-05	0.000112574		g28608	4.10878	-4.10878	1.12406	99.8371	1.65458e-23	3.28331e-21
g02687	1.5425	7.7445	62.0314	3.38021e-15	2.27345e-13		g13352	2.02593	-2.02593	9.88576	115.043	7.69933e-27	2.05409e-24		g38412	2.12177	-2.12177	1.09687	24.511	7.38878e-07	1.08509e-05
g04906	-1.56964	4.05006	61.8682	3.67237e-15	2.46305e-13		g02486	2.02531	2.02531	7.97368	63.1137	1.95112e-15	1.34622e-13		singleton_rep_c548	2.16344	-2.16344	1.09655	23.4147	1.30577e-06	1.79878e-05
g02869	-1.74022	2.44657	61.7785	3.84354e-15	2.57067e-13		g16267	2.02288	-2.02288	2.36383	38.31	6.03515e-10	1.70884e-08		g31133	2.0532	-2.0532	1.0487	12.5213	0.000402341	0.00269173
g17208	1.27202	4.50404	61.5454	4.32662e-15	2.88573e-13		g07603	2.02017	2.02017	6.72108	108.412	2.18321e-25	5.24212e-23		singleton_rep_c1271	2.14793	-2.14793	0.986916	34.378	4.5382e-09	1.07251e-07
g23447	2.38742	6.61684	61.4364	4.5728e-15	3.04148e-13		g18789	2.01989	2.01989	3.57331	28.6636	8.61071e-08	1.55569e-06		g39459	2.50639	-2.50639	0.976462	39.7912	2.82619e-10	8.49309e-09
g13251	1.60286	8.50037	61.3063	4.88506e-15	3.2402e-13		g18527	2.01942	-2.01942	3.19109	91.8201	9.49259e-22	1.47049e-19		g35555	2.06726	-2.06726	0.921909	29.2292	6.43033e-08	1.1886e-06
g08938	1.42509	4.29254	61.2727	4.96922e-15	3.28694e-13		g09868	2.01763	-2.01763	2.59955	94.1386	2.94179e-22	4.97432e-20		g17771	2.14203	-2.14203	0.888937	22.6853	1.90824e-06	2.51751e-05
g16449	1.72813	4.07035	61.2124	5.12374e-15	3.37984e-13		g06114	2.01659	2.01659	6.39	34.0697	5.31741e-09	1.23121e-07		g12370	3.12815	-3.12815	0.874718	44.0221	3.24693e-11	1.19208e-09
g03689	1.15017	4.87595	61.1756	5.22039e-15	3.43416e-13		g39483	2.01637	2.01637	2.88799	41.0881	1.45519e-10	4.65255e-09		g33634	2.5946	-2.5946	0.83482	39.1649	3.89474e-10	1.14604e-08
g16169	-1.14408	5.48236	61.1558	5.27312e-15	3.45937e-13		g24268	2.01483	-2.01483	1.79724	39.9383	2.62114e-10	7.9767e-09		g12529	2.59524	-2.59524	0.831309	32.4609	1.21616e-08	2.58877e-07
g11305	-1.67933	3.13357	61.1269	5.35107e-15	3.50094e-13		g29790	2.01465	2.01465	3.00779	62.9793	2.08891e-15	1.43716e-13		g35258	4.95496	4.95496	0.822874	100.513	1.17645e-23	2.37376e-21
g20245	-1.46465	3.59711	60.9181	5.95008e-15	3.88226e-13		g21563	2.01387	2.01387	3.26531	92.0415	8.48789e-22	1.33204e-19		g38622	2.05678	-2.05678	0.821573	15.8608	6.81762e-05	0.000584844
g10104	1.63863	4.50849	60.8747	6.08243e-15	3.95786e-13		g29683	2.01049	-2.01049	2.27624	59.7529	1.07549e-14	6.81358e-13		g17484	2.20726	-2.20726	0.820873	29.8625	4.63789e-08	8.83812e-07
g17259	1.98356	3.3426	60.8392	6.19324e-15	4.01908e-13		g20107	2.00955	2.00955	3.81904	104.784	1.36216e-24	3.00063e-22		g29223	2.7838	-2.7838	0.79329	31.5229	1.97101e-08	4.0346e-07
g17336	2.31437	5.33466	60.6813	6.71049e-15	4.343e-13		g21488	2.00852	-2.00852	3.31365	37.6306	8.54939e-10	2.33007e-08		g23519	2.52596	-2.52596	0.775227	29.3297	6.10542e-08	1.13641e-06
g07439	1.62929	7.10488	60.6591	6.78666e-15	4.3805e-13		g08715	2.00595	-2.00595	4.93019	70.8404	3.87333e-17	3.45735e-15		g39916	2.6575	-2.6575	0.73501	12.6712	0.000371332	0.00251795
g24109	1.51547	3.27676	60.6072	6.96795e-15	4.48546e-13		g20556	2.0038	-2.0038	2.12594	41.6295	1.10315e-10	3.63343e-09		g22936	5.04962	-5.04962	0.658671	90.5356	1.81677e-21	2.76092e-19
g36752	2.02665	2.57759	60.4238	7.64831e-15	4.91026e-13		g22205	2.00361	2.00361	1.82249	37.6506	8.46209e-10	2.31317e-08		g29086	4.31846	-4.31846	0.657696	45.9281	1.22676e-11	4.85269e-10
g03542	1.65835	4.79873	60.3291	8.02507e-15	5.1384e-13		singleton_rep_c2800	2.00263	2.00263	2.80315	25.7463	3.89366e-07	6.08663e-06		g39499	2.60703	-2.60703	0.641238	34.0001	5.51102e-09	1.2687e-07
g37802	-1.48023	2.63908	60.2716	8.26324e-15	5.27682e-13		g30583	1.99944	-1.99944	2.05496	57.0129	4.32971e-14	2.51721e-12
g00585	-1.02608	6.3951	60.1733	8.68647e-15	5.53238e-13		g15967	1.99588	1.99588	2.10303	39.186	3.85284e-10	1.13693e-08
g10225	2.07525	2.13331	60.0169	9.40469e-15	5.97397e-13		g05440	1.99153	1.99153	5.37342	57.5186	3.3479e-14	1.97025e-12
g29683	-2.01049	2.27624	59.7529	1.07549e-14	6.81358e-13		g20524	1.99033	1.99033	4.99015	39.1743	3.87609e-10	1.14195e-08
g01215	1.42294	6.62366	59.6826	1.1146e-14	7.04282e-13		g15524	1.99028	-1.99028	3.45073	75.837	3.08078e-18	3.24441e-16
g02224	1.1154	6.17544	59.6529	1.13153e-14	7.13103e-13		g18517	1.98806	1.98806	5.20114	166.192	5.02225e-38	4.46626e-35
g17407	-3.62891	5.79048	59.6317	1.14376e-14	7.18924e-13		g01631	1.98593	-1.98593	6.16995	18.228	1.95974e-05	0.000197711
g15767	-1.11142	4.12713	59.5382	1.19941e-14	7.51936e-13		g19350	1.98501	-1.98501	2.55411	29.5391	5.47989e-08	1.03036e-06
g29349	2.39525	4.51861	59.4572	1.24983e-14	7.81502e-13		g17259	1.98356	1.98356	3.3426	60.8392	6.19324e-15	4.01908e-13
g20746	-2.61656	2.22566	59.3491	1.32038e-14	8.2347e-13		g08970	1.97851	-1.97851	2.29812	53.8872	2.12335e-13	1.08048e-11
g25569	-1.92364	3.00094	59.2418	1.39438e-14	8.6737e-13		g15781	1.978	-1.978	4.04357	71.9919	2.16079e-17	2.01096e-15
g08390	1.11547	5.46111	59.2192	1.41048e-14	8.75114e-13		g08993	1.97719	1.97719	4.46289	93.5789	3.90333e-22	6.46365e-20
g29292	1.29719	3.76577	59.1254	1.47935e-14	9.1548e-13		g04023	1.97648	1.97648	4.3756	9.48481	0.0020718	0.0104949
g15228	-1.76795	5.49347	58.8992	1.65958e-14	1.02217e-12		g16322	1.97627	1.97627	4.32057	73.3302	1.09677e-17	1.07928e-15
g03054	-1.30119	4.38636	58.8984	1.66027e-14	1.02217e-12		g37005	1.97624	1.97624	1.5138	28.5119	9.31256e-08	1.66744e-06
g02122	-1.34215	3.96935	58.8848	1.67178e-14	1.02662e-12		g00164	1.97575	-1.97575	3.67041	65.7882	5.02068e-16	3.72073e-14
g00381	-1.10208	5.64806	58.7465	1.79356e-14	1.0986e-12		g08914	1.97556	-1.97556	2.05613	40.3174	2.15879e-10	6.67114e-09
g03215	-1.20237	4.72297	58.666	1.86841e-14	1.14154e-12		g29709	1.97337	-1.97337	1.02239	21.5104	3.51911e-06	4.31109e-05
g05965	-1.38679	8.16199	58.6548	1.87909e-14	1.14515e-12		g19651	1.97313	-1.97313	1.52923	42.5763	6.79772e-11	2.3486e-09
g30626	-1.91954	2.43571	58.6408	1.89249e-14	1.15039e-12		g02675	1.9698	1.9698	4.28254	48.4306	3.42182e-12	1.45935e-10
g01991	-2.15265	6.90551	58.5069	2.02581e-14	1.22832e-12		g09988	1.96665	1.96665	3.17527	39.0806	4.06667e-10	1.19225e-08
g04778	1.36437	6.58126	58.4793	2.05445e-14	1.24255e-12		g02581	1.96656	-1.96656	3.32793	9.43923	0.00212393	0.0106958
g07606	-1.16795	5.62022	58.3956	2.14371e-14	1.29328e-12		g32411	1.96561	1.96561	0.851978	16.131	5.91087e-05	0.000515345
g13281	-3.03887	2.77606	58.3745	2.16685e-14	1.30397e-12		g07559	1.96556	1.96556	7.88433	85.3249	2.5316e-20	3.45376e-18
g13619	-1.89307	2.36413	58.0356	2.57414e-14	1.54519e-12		g30273	1.96044	-1.96044	4.18303	84.4365	3.96754e-20	5.26324e-18
g01099	-1.26593	5.08725	58.0153	2.60082e-14	1.55731e-12		g24029	1.96004	1.96004	4.91396	23.5442	1.22079e-06	1.69045e-05
g15658	1.80146	5.27951	57.9447	2.69589e-14	1.61022e-12		g31733	1.95798	1.95798	1.84945	22.5125	2.08776e-06	2.72886e-05
g11470	1.16451	5.35122	57.8969	2.76224e-14	1.64576e-12		g13534	1.95548	-1.95548	3.3522	53.227	2.97146e-13	1.46505e-11
g03919	1.71027	2.69381	57.6602	3.11549e-14	1.84924e-12		g16046	1.95312	-1.95312	3.68124	68.6825	1.15665e-16	9.57668e-15
g36811	1.75893	4.99362	57.6578	3.11916e-14	1.84924e-12		g16795	1.95129	-1.95129	4.73615	52.2296	4.93766e-13	2.35234e-11
g01165	-1.51385	4.41129	57.6492	3.13297e-14	1.85285e-12		g31416	1.95091	-1.95091	1.50573	42.7684	6.16194e-11	2.14377e-09
g15515	1.23138	4.14037	57.6395	3.14845e-14	1.85743e-12		g08042	1.94979	-1.94979	1.9357	29.1655	6.64503e-08	1.22418e-06
g05440	1.99153	5.37342	57.5186	3.3479e-14	1.97025e-12		g11541	1.94789	-1.94789	1.59308	32.9263	9.57188e-09	2.08368e-07
g02352	-1.80799	5.70555	57.3991	3.55762e-14	2.08856e-12		g03862	1.94767	-1.94767	3.44596	117.936	1.79097e-27	5.5848e-25
g08986	1.23868	4.72267	57.3811	3.59049e-14	2.10271e-12		g02014	1.94599	-1.94599	3.14789	10.8509	0.000987473	0.00573265
g24320	-1.2478	3.45213	57.2191	3.89872e-14	2.27767e-12		g16258	1.94461	1.94461	4.50716	45.6033	1.44796e-11	5.60756e-10
g17915	-1.20294	4.05064	57.2107	3.91544e-14	2.28188e-12		g17124	1.94305	1.94305	8.21248	114.044	1.27475e-26	3.25618e-24
g30583	-1.99944	2.05496	57.0129	4.32971e-14	2.51721e-12		g06664	1.94211	-1.94211	4.70503	8.10868	0.00440539	0.0195234
g04437	1.78063	8.48312	56.9877	4.38553e-14	2.53956e-12		g18274	1.93872	-1.93872	1.25983	19.7525	8.81447e-06	9.78023e-05
g16842	-1.25545	3.78301	56.9828	4.3965e-14	2.53956e-12		g17384	1.9383	1.9383	5.08179	53.5926	2.46686e-13	1.23657e-11
g16944	1.72892	3.50621	56.9812	4.39989e-14	2.53956e-12		g30734	1.93798	-1.93798	2.78841	24.739	6.5643e-07	9.77763e-06
g20187	-1.6932	2.68574	56.9598	4.44806e-14	2.56121e-12		g15474	1.93731	1.93731	1.92419	6.19224	0.0128311	0.0458056
g04498	1.3909	6.83892	56.9538	4.46171e-14	2.56292e-12		g21924	1.93612	-1.93612	1.98811	17.0446	3.65121e-05	0.000340728
g24471	-2.92821	1.21591	56.8617	4.67572e-14	2.67632e-12		g21050	1.93359	1.93359	4.37375	81.6523	1.62265e-19	2.0506e-17
g03294	-1.43886	4.88617	56.8593	4.68141e-14	2.67632e-12		g21371	1.92843	1.92843	1.91006	37.0711	1.13899e-09	3.02526e-08
g00413	-1.44243	4.95786	56.8216	4.77192e-14	2.72158e-12		g11842	1.92755	1.92755	5.22411	56.4931	5.63969e-14	3.14187e-12
g19242	-1.47756	2.49534	56.8042	4.81436e-14	2.73928e-12		g20052	1.92407	1.92407	3.32008	13.6343	0.000222092	0.00161791
g03957	-1.24227	5.09195	56.7713	4.89548e-14	2.77885e-12		g25569	1.92364	-1.92364	3.00094	59.2418	1.39438e-14	8.6737e-13
g21431	1.35848	2.83469	56.7368	4.98214e-14	2.82137e-12		g30626	1.91954	-1.91954	2.43571	58.6408	1.89249e-14	1.15039e-12
g16954	1.2217	5.20575	56.6735	5.14527e-14	2.90145e-12		g24578	1.91871	1.91871	1.81728	26.4384	2.72077e-07	4.38818e-06
g02241	1.2868	4.29209	56.6725	5.14772e-14	2.90145e-12		g01327	1.91867	-1.91867	2.74639	42.4971	7.07869e-11	2.42809e-09
g19876	-1.29313	5.87385	56.5821	5.39002e-14	3.03091e-12		g10334	1.91675	1.91675	2.40469	22.6894	1.9042e-06	2.51627e-05
singleton_rep_c3476	3.31565	3.34372	56.5613	5.44721e-14	3.05591e-12		g08260	1.91605	1.91605	3.78397	87.5969	8.02514e-21	1.13348e-18
g20255	1.87227	5.01225	56.5398	5.50709e-14	3.0823e-12		g02069	1.91555	1.91555	4.73886	26.6528	2.43494e-07	3.99627e-06
g17504	1.78904	6.9203	56.4955	5.63262e-14	3.14187e-12		g35169	1.9144	1.9144	1.4432	20.5274	5.87842e-06	6.83519e-05
g11842	1.92755	5.22411	56.4931	5.63969e-14	3.14187e-12		g28995	1.90711	1.90711	5.16969	94.4247	2.5459e-22	4.3664e-20
g13312	-1.35238	11.2364	56.4444	5.78096e-14	3.21312e-12		g06636	1.90696	-1.90696	3.18272	70.2337	5.26787e-17	4.58286e-15
g03858	2.44259	6.53184	56.1766	6.62444e-14	3.67343e-12		g27261	1.90487	1.90487	3.0685	54.6052	1.47347e-13	7.74167e-12
g25360	-1.75956	2.37652	56.1307	6.78092e-14	3.75154e-12		g13641	1.90226	1.90226	7.80555	10.8963	0.000963554	0.00562208
g19821	1.54989	3.72015	56.0752	6.9752e-14	3.85015e-12		g01551	1.90131	1.90131	4.01104	38.2134	6.34167e-10	1.78302e-08
g00785	-1.16484	5.57701	55.908	7.59425e-14	4.18224e-12		g38298	1.9001	-1.9001	1.66166	30.4658	3.39812e-08	6.63892e-07
g05140	-1.84267	3.22034	55.8494	7.82411e-14	4.29896e-12		g40927	1.89633	-1.89633	1.36188	17.6347	2.67656e-05	0.000258724
g10347	-1.02066	4.5789	55.6871	8.49761e-14	4.65836e-12		g38281	1.89442	1.89442	1.70374	33.3733	7.60622e-09	1.68792e-07
g33226	1.60367	6.24797	55.6795	8.53031e-14	4.66563e-12		g23242	1.89381	-1.89381	1.2846	23.0472	1.58074e-06	2.12514e-05
g02917	1.24849	3.47858	55.5692	9.02246e-14	4.9236e-12		g20133	1.8934	1.8934	2.43084	41.187	1.3834e-10	4.45267e-09
g15362	1.27491	7.06537	55.5224	9.23991e-14	5.03083e-12		g13619	1.89307	-1.89307	2.36413	58.0356	2.57414e-14	1.54519e-12
g03444	1.56247	5.6797	55.4865	9.41053e-14	5.11213e-12		g22013	1.89299	-1.89299	2.04533	51.3681	7.6573e-13	3.54941e-11
g08223	1.21597	5.5463	55.3781	9.94375e-14	5.3896e-12		g18009	1.8923	1.8923	5.00579	94.9989	1.90492e-22	3.33861e-20
g07731	1.35013	8.33335	55.3464	1.01057e-13	5.46504e-12		g13992	1.89195	1.89195	6.78164	121.009	3.80428e-28	1.38401e-25
g39526	-2.72022	3.08677	55.327	1.02055e-13	5.50662e-12		g00415	1.89066	-1.89066	3.26181	77.3573	1.42663e-18	1.56415e-16
g05049	1.58347	3.65095	55.2763	1.04723e-13	5.63792e-12		g25031	1.88897	-1.88897	1.54552	41.517	1.16849e-10	3.83286e-09
g16052	-1.42252	3.76793	55.2234	1.07581e-13	5.76599e-12		g04366	1.88834	-1.88834	2.49446	40.7483	1.73155e-10	5.45142e-09
g01329	-1.16145	4.31094	55.2234	1.07582e-13	5.76599e-12		g01701	1.88638	1.88638	10.816	73.4768	1.01826e-17	1.01031e-15
g15109	-1.24373	3.76699	55.1804	1.09961e-13	5.88034e-12		g00269	1.88617	-1.88617	6.19322	96.3588	9.58388e-23	1.74332e-20
g15877	1.40761	3.87686	55.0571	1.17078e-13	6.24704e-12		g10573	1.88609	-1.88609	3.14888	46.0143	1.17395e-11	4.65143e-10
g14732	-1.14182	4.79673	54.9998	1.20542e-13	6.41758e-12		g40060	1.88565	1.88565	1.41841	19.7061	9.03113e-06	0.000100021
g02072	-1.86312	4.88658	54.9184	1.25639e-13	6.67415e-12		g20378	1.88468	1.88468	2.314	17.8526	2.38691e-05	0.000234022
g40000	1.87888	3.7826	54.8266	1.3165e-13	6.97801e-12		g40788	1.88464	-1.88464	1.14492	43.9234	3.4149e-11	1.24424e-09
g10400	-1.59812	2.96566	54.7419	1.37445e-13	7.26913e-12		g14432	1.88292	1.88292	7.34559	69.6552	7.06324e-17	6.07869e-15
g14761	-1.28752	4.23629	54.7316	1.38167e-13	7.29126e-12		g08519	1.87955	1.87955	2.80687	19.607	9.51196e-06	0.000104623
g16146	-2.41612	6.32288	54.6963	1.4067e-13	7.40709e-12		g40000	1.87888	1.87888	3.7826	54.8266	1.3165e-13	6.97801e-12
g27261	1.90487	3.0685	54.6052	1.47347e-13	7.74167e-12		g09357	1.87548	-1.87548	3.04153	82.1824	1.2409e-19	1.60189e-17
g01020	-1.07454	6.68857	54.5488	1.51632e-13	7.93595e-12		g07263	1.87391	-1.87391	1.65259	38.7226	4.88526e-10	1.40479e-08
g01216	1.16082	4.98715	54.5479	1.51706e-13	7.93595e-12		g38225	1.87384	-1.87384	1.52116	32.7712	1.03669e-08	2.23447e-07
g08634	-1.71961	3.01955	54.5369	1.52555e-13	7.96304e-12		g16594	1.87337	1.87337	2.09584	25.9553	3.49422e-07	5.51097e-06
g05726	-1.08576	4.35278	54.5262	1.53388e-13	7.98913e-12		g14712	1.87316	1.87316	7.91489	68.5064	1.26466e-16	1.03993e-14
g08054	-1.24541	6.7686	54.5179	1.54035e-13	8.00551e-12		g20255	1.87227	1.87227	5.01225	56.5398	5.50709e-14	3.0823e-12
g19787	1.61195	3.70246	54.4371	1.60501e-13	8.3235e-12		g10067	1.86882	-1.86882	2.2754	46.2976	1.01589e-11	4.0519e-10
g25783	-2.15886	2.52826	54.1913	1.81889e-13	9.41238e-12		g20730	1.86768	-1.86768	4.18915	119.944	6.50763e-28	2.23221e-25
g19109	-2.23006	5.42383	54.1238	1.88249e-13	9.70689e-12		g31608	1.86579	1.86579	2.54769	48.143	3.96232e-12	1.67204e-10
g25995	-2.54895	2.05423	54.1223	1.88389e-13	9.70689e-12		singleton_rep_c77	1.8655	1.8655	4.42593	25.5222	4.37321e-07	6.7311e-06
g00033	-1.336	6.91351	54.0477	1.95684e-13	1.00612e-11		g25159	1.86374	-1.86374	2.67444	36.451	1.56552e-09	4.0419e-08
g08812	-1.5061	2.98042	53.9953	2.00969e-13	1.03108e-11		g02072	1.86312	-1.86312	4.88658	54.9184	1.25639e-13	6.67415e-12
g06230	-1.69692	4.3248	53.9848	2.02046e-13	1.0344e-11		g18087	1.86258	1.86258	6.09368	79.0935	5.92387e-19	6.93844e-17
g06063	1.01008	5.54166	53.9434	2.06354e-13	1.0542e-11		g27952	1.8585	1.8585	1.645	19.785	8.666e-06	9.62884e-05
g08970	-1.97851	2.29812	53.8872	2.12335e-13	1.08048e-11		g29591	1.85791	-1.85791	2.4038	30.5568	3.24237e-08	6.37612e-07
g37792	-1.43297	2.90166	53.8866	2.12397e-13	1.08048e-11		g11535	1.85776	1.85776	3.20676	72.1419	2.00265e-17	1.87834e-15
g17391	1.01857	4.1139	53.8009	2.2187e-13	1.12628e-11		singleton_rep_c2491	1.85682	-1.85682	1.94029	28.5764	9.00723e-08	1.61881e-06
g34252	3.00167	2.60015	53.7722	2.2514e-13	1.14047e-11		g19450	1.8557	1.8557	2.76493	48.5768	3.17608e-12	1.3618e-10
g15142	-1.45853	3.8431	53.7593	2.26619e-13	1.14555e-11		singleton_rep_c589	1.85548	1.85548	1.90227	17.1697	3.41851e-05	0.000321134
g15662	1.70112	5.45495	53.7341	2.29549e-13	1.15792e-11		g07547	1.85522	1.85522	3.22841	7.31788	0.00682719	0.027841
g03258	-1.3065	7.53152	53.7258	2.30514e-13	1.16035e-11		g08238	1.85427	1.85427	7.60571	77.8662	1.10261e-18	1.23139e-16
g21554	2.5426	3.89831	53.697	2.33921e-13	1.17504e-11		g14475	1.85322	1.85322	6.51972	81.627	1.64355e-19	2.06615e-17
g17384	1.9383	5.08179	53.5926	2.46686e-13	1.23657e-11		singleton_rep_c489	1.84873	-1.84873	2.59625	88.2786	5.68555e-21	8.1025e-19
g11282	-1.37953	4.10103	53.5571	2.51181e-13	1.25648e-11		g09080	1.84718	1.84718	4.01091	49.0693	2.47072e-12	1.07863e-10
g15622	-1.13638	5.01768	53.5033	2.58153e-13	1.28867e-11		g05140	1.84267	-1.84267	3.22034	55.8494	7.82411e-14	4.29896e-12
g06841	-1.14389	4.64765	53.436	2.67151e-13	1.32987e-11		g32736	1.84202	-1.84202	4.71142	31.6716	1.82572e-08	3.75319e-07
g18231	-2.28914	1.82474	53.4334	2.67513e-13	1.32987e-11		g38205	1.84005	-1.84005	3.15516	38.8186	4.65072e-10	1.35028e-08
g18039	1.23124	4.60753	53.3911	2.73331e-13	1.35598e-11		g15490	1.83878	1.83878	2.10831	21.3967	3.73412e-06	4.55126e-05
g16020	1.79514	4.19204	53.2824	2.88885e-13	1.43019e-11		g05487	1.83781	-1.83781	6.97415	91.9222	9.0153e-22	1.40563e-19
g21113	-1.67753	2.0606	53.2287	2.96895e-13	1.46505e-11		g01332	1.83332	1.83332	6.50323	99.0922	2.41017e-23	4.62964e-21
g13534	-1.95548	3.3522	53.227	2.97146e-13	1.46505e-11		g11379	1.82912	-1.82912	5.41446	69.2955	8.47642e-17	7.11634e-15
g19226	2.29769	3.04389	53.0103	3.31804e-13	1.63257e-11		g32816	1.82652	-1.82652	0.848326	21.8204	2.99399e-06	3.74615e-05
g11472	2.32198	5.7286	53.0014	3.33318e-13	1.63667e-11		g22396	1.82647	-1.82647	1.86838	39.0387	4.15478e-10	1.21511e-08
g26051	-2.13919	5.15217	52.9838	3.36314e-13	1.64801e-11		g13420	1.82398	-1.82398	1.90734	19.7276	8.93018e-06	9.89947e-05
g17807	-1.50548	2.83488	52.9187	3.47642e-13	1.70005e-11		g19886	1.81946	-1.81946	4.63494	74.7132	5.44315e-18	5.53794e-16
singleton_rep_c2869	-1.13697	5.04671	52.86	3.58187e-13	1.74806e-11		g17784	1.81795	-1.81795	4.40464	82.093	1.2983e-19	1.66703e-17
singleton_rep_c633	1.29687	4.39945	52.8454	3.60866e-13	1.75756e-11		g09052	1.81726	1.81726	4.98469	82.1951	1.23296e-19	1.60025e-17
g05535	-1.42596	5.62833	52.7832	3.72483e-13	1.81046e-11		g10609	1.81652	-1.81652	1.59779	43.9393	3.38721e-11	1.23602e-09
g12259	-1.45765	3.96801	52.7213	3.84398e-13	1.8646e-11		g34014	1.81283	1.81283	1.36359	26.3214	2.8907e-07	4.61494e-06
g02564	-1.10248	4.25554	52.6816	3.92239e-13	1.8988e-11		g10704	1.81235	-1.81235	2.39036	39.9957	2.54522e-10	7.7555e-09
g02355	-1.03937	5.29663	52.6378	4.01091e-13	1.93775e-11		g23555	1.81213	-1.81213	1.29187	18.1695	2.02089e-05	0.000203027
g15442	-1.04433	7.1258	52.6144	4.059e-13	1.95704e-11		g18461	1.81177	-1.81177	0.672172	20.1799	7.0488e-06	8.03269e-05
g19956	1.35131	4.36741	52.5508	4.19253e-13	2.01737e-11		g10072	1.80966	1.80966	4.9903	43.2418	4.83749e-11	1.7157e-09
g01463	2.39034	7.77526	52.4407	4.43441e-13	2.12949e-11		g00932	1.80955	-1.80955	2.14773	24.5891	7.09537e-07	1.04391e-05
g04936	-1.0316	5.2344	52.3596	4.62133e-13	2.21482e-11		g02352	1.80799	-1.80799	5.70555	57.3991	3.55762e-14	2.08856e-12
g03330	-1.56231	3.3097	52.2871	4.79512e-13	2.29354e-11		g02728	1.80736	1.80736	7.18598	105.644	8.82685e-25	1.98076e-22
g06027	-1.63545	6.7468	52.2756	4.8233e-13	2.30243e-11		g22000	1.80328	1.80328	2.8704	64.312	1.06199e-15	7.54425e-14
g16795	-1.95129	4.73615	52.2296	4.93766e-13	2.35234e-11		g35641	1.80327	1.80327	2.31209	19.9494	7.95208e-06	8.91814e-05
g17276	1.34821	4.93641	52.2137	4.97783e-13	2.36678e-11		g20170	1.80194	-1.80194	3.7608	27.6909	1.42333e-07	2.45337e-06
g20703	-1.20649	3.78066	52.1912	5.03514e-13	2.3893e-11		g16249	1.8015	1.8015	3.24123	32.617	1.12228e-08	2.40384e-07
g02112	-1.10438	4.03651	52.1553	5.12793e-13	2.42853e-11		g15658	1.80146	1.80146	5.27951	57.9447	2.69589e-14	1.61022e-12
g05127	-1.43124	3.03984	52.1479	5.14738e-13	2.43295e-11		g03938	1.8012	-1.8012	5.32698	158.798	2.07131e-36	1.55419e-33
g01081	-1.12759	4.65258	52.1353	5.18053e-13	2.4438e-11		g01644	1.80017	1.80017	2.40791	26.4959	2.64105e-07	4.29344e-06
g18540	1.30823	3.6983	52.0167	5.50294e-13	2.59081e-11		g30585	1.8	-1.8	1.27524	29.5504	5.44813e-08	1.026e-06
g16653	-1.17202	4.25851	52.0093	5.52373e-13	2.59112e-11		g16865	1.79961	-1.79961	1.74798	34.382	4.52881e-09	1.07134e-07
g14357	0.993045	6.77142	52.0088	5.52519e-13	2.59112e-11		g20148	1.79866	-1.79866	4.49366	64.5498	9.41253e-16	6.7464e-14
g13687	1.47559	6.64903	51.8581	5.96606e-13	2.79242e-11		g21332	1.79711	-1.79711	3.0301	94.1854	2.87316e-22	4.89273e-20
g03127	-1.03987	7.01272	51.8288	6.05559e-13	2.82881e-11		g16020	1.79514	1.79514	4.19204	53.2824	2.88885e-13	1.43019e-11
g04426	-1.13742	6.36314	51.5597	6.94521e-13	3.23809e-11		singleton_rep_c2442	1.79066	-1.79066	2.15365	46.3862	9.70946e-12	3.8791e-10
g37292	2.74218	1.14677	51.4558	7.32287e-13	3.40755e-11		g01234	1.79021	-1.79021	5.00591	108.055	2.6148e-25	6.09552e-23
g18138	-1.03504	5.39703	51.3853	7.59053e-13	3.52526e-11		g05733	1.78972	-1.78972	5.76789	10.6733	0.0010869	0.00620339
g22013	-1.89299	2.04533	51.3681	7.6573e-13	3.54941e-11		g11740	1.78906	-1.78906	1.67443	47.089	6.78349e-12	2.77004e-10
g06356	-1.38944	3.00513	51.2983	7.9343e-13	3.67072e-11		g17504	1.78904	1.78904	6.9203	56.4955	5.63262e-14	3.14187e-12
g04472	-1.16349	4.48282	51.2826	7.99802e-13	3.69308e-11		g32451	1.78834	-1.78834	4.62785	92.9741	5.29828e-22	8.65422e-20
g02022	-1.49644	3.73689	51.2381	8.18137e-13	3.7705e-11		g37202	1.78805	-1.78805	0.955152	17.5447	2.80639e-05	0.000269644
g18234	-1.49858	3.80786	51.2285	8.22145e-13	3.78171e-11		g41469	1.78781	-1.78781	2.68574	10.9653	0.000928338	0.00544863
g20343	1.3152	5.39718	50.9131	9.65471e-13	4.43249e-11		g02178	1.78626	1.78626	2.30922	6.71649	0.00955252	0.036338
g17791	1.18961	3.50922	50.7096	1.07097e-12	4.90744e-11		g30109	1.78535	1.78535	3.4266	65.8144	4.95445e-16	3.69035e-14
g19481	-1.40222	3.77511	50.6985	1.07703e-12	4.92581e-11		g20731	1.78475	-1.78475	1.25077	24.6742	6.78855e-07	1.00753e-05
g10858	-1.76462	5.50831	50.6795	1.08748e-12	4.96414e-11		g10444	1.78371	1.78371	4.73416	18.5228	1.6788e-05	0.00017278
g00082	4.39417	11.4928	50.6543	1.10156e-12	5.01888e-11		g39522	1.78326	-1.78326	1.52874	23.9513	9.88014e-07	1.3996e-05
g19407	-0.992465	4.61757	50.3937	1.25798e-12	5.72073e-11		g41041	1.78232	1.78232	1.98471	19.5679	9.70849e-06	0.000106283
g14453	1.42384	6.21751	50.3827	1.26504e-12	5.74196e-11		g23422	1.78094	-1.78094	1.23121	17.983	2.22888e-05	0.000221013
g04969	1.14774	4.46809	50.3394	1.29328e-12	5.85907e-11		g04437	1.78063	1.78063	8.48312	56.9877	4.38553e-14	2.53956e-12
g17185	1.40429	7.28717	50.3269	1.30152e-12	5.88529e-11		g03871	1.77978	1.77978	4.86644	9.73976	0.00180324	0.0093738
g14531	1.58564	4.70439	50.2401	1.36038e-12	6.13894e-11		g15766	1.77965	1.77965	2.18935	25.7781	3.83004e-07	5.99498e-06
g03971	-1.19613	4.54634	50.2367	1.36273e-12	6.13894e-11		g09750	1.77926	-1.77926	4.48729	68.2592	1.43357e-16	1.15897e-14
g25734	-1.19179	5.21103	50.2076	1.38308e-12	6.21893e-11		g06517	1.77864	-1.77864	4.40898	102.349	4.65437e-24	9.71792e-22
g18663	1.18521	4.67705	50.1414	1.43058e-12	6.42051e-11		g02950	1.77823	1.77823	8.02357	26.348	2.85111e-07	4.56083e-06
g14232	-2.37703	4.90108	50.1285	1.44001e-12	6.45076e-11		g39870	1.77815	-1.77815	2.38243	31.74	1.76251e-08	3.63572e-07
g04604	-1.14545	4.75532	49.9545	1.57356e-12	7.03588e-11		g14749	1.77681	-1.77681	3.34092	42.0751	8.78353e-11	2.95794e-09
g29773	-3.80787	2.53056	49.9235	1.59856e-12	7.1344e-11		g17250	1.77612	-1.77612	4.6028	63.5812	1.5389e-15	1.07414e-13
g07520	-1.11534	5.93075	49.8084	1.69514e-12	7.5514e-11		g06954	1.77551	-1.77551	5.69412	76.291	2.44803e-18	2.61243e-16
g07866	1.50284	2.35342	49.77	1.7287e-12	7.67966e-11		g39071	1.77519	-1.77519	1.1731	16.3293	5.32336e-05	0.000470962
g03509	1.35671	8.2766	49.7681	1.73033e-12	7.67966e-11		g26710	1.77475	1.77475	1.60274	37.6737	8.36236e-10	2.29998e-08
g18688	-1.24572	3.2864	49.3538	2.13725e-12	9.46817e-11		singleton_rep_c517	1.77406	1.77406	3.44209	16.3064	5.38806e-05	0.000476294
g19156	-0.976368	6.96215	49.3135	2.18161e-12	9.64691e-11		g08995	1.77188	-1.77188	2.93728	45.1068	1.86572e-11	7.07708e-10
g24359	-1.23617	3.49476	49.3037	2.19253e-12	9.67735e-11		g10221	1.77017	1.77017	2.51135	28.9984	7.2437e-08	1.32467e-06
g26430	3.44113	2.73641	49.2947	2.20261e-12	9.704e-11		g25351	1.76951	-1.76951	0.972425	20.1955	6.99173e-06	7.97522e-05
g02269	-1.05557	4.18324	49.2636	2.23781e-12	9.84105e-11		g39024	1.76914	-1.76914	1.70523	18.7827	1.46491e-05	0.000152866
g20190	1.73027	5.27476	49.2551	2.24753e-12	9.86569e-11		g15228	1.76795	-1.76795	5.49347	58.8992	1.65958e-14	1.02217e-12
g09153	1.09076	4.34904	49.1428	2.37988e-12	1.04276e-10		g39628	1.76721	-1.76721	2.01817	45.2737	1.71332e-11	6.50928e-10
g05159	1.1549	6.0085	49.1188	2.40926e-12	1.05371e-10		g30588	1.76683	-1.76683	1.45092	35.8341	2.14854e-09	5.41329e-08
g09080	1.84718	4.01091	49.0693	2.47072e-12	1.07863e-10		g23445	1.765	1.765	2.02831	15.3484	8.93985e-05	0.000743522
g09861	1.67384	4.10147	49.0547	2.48928e-12	1.08476e-10		g03802	1.76472	-1.76472	2.79824	65.0391	7.34248e-16	5.34016e-14
g08315	-1.49898	3.44567	49.0405	2.50732e-12	1.09064e-10		g10858	1.76462	-1.76462	5.50831	50.6795	1.08748e-12	4.96414e-11
g10562	-2.35304	1.51825	49.0165	2.53822e-12	1.10208e-10		g14205	1.76451	-1.76451	4.64578	6.34025	0.0118028	0.0429519
g09390	-1.1608	4.06162	48.9695	2.59972e-12	1.12675e-10		g05098	1.76103	-1.76103	1.5539	22.6498	1.94377e-06	2.56016e-05
g26571	-1.35033	3.002	48.9653	2.60534e-12	1.12715e-10		g25360	1.75956	-1.75956	2.37652	56.1307	6.78092e-14	3.75154e-12
g26828	1.50156	4.01946	48.9559	2.61788e-12	1.13054e-10		g36811	1.75893	1.75893	4.99362	57.6578	3.11916e-14	1.84924e-12
g01398	1.26549	3.03582	48.8308	2.79024e-12	1.20281e-10		g26847	1.75628	1.75628	2.27614	32.9387	9.51132e-09	2.07238e-07
g07843	-1.02143	4.92548	48.6141	3.11613e-12	1.34089e-10		g04714	1.75526	1.75526	5.55555	23.654	1.15308e-06	1.60595e-05
g02882	1.1025	5.82686	48.587	3.15955e-12	1.35714e-10		g11808	1.75354	-1.75354	1.97296	39.715	2.93863e-10	8.81994e-09
g19450	1.8557	2.76493	48.5768	3.17608e-12	1.3618e-10		g05769	1.75295	1.75295	2.93547	24.0716	9.28189e-07	1.32659e-05
g17367	2.63047	7.59147	48.4937	3.31359e-12	1.41823e-10		singleton_rep_c260	1.75163	1.75163	2.5952	9.693	0.00184971	0.00956363
g05861	-1.11265	5.27668	48.4472	3.39295e-12	1.44961e-10		g10724	1.74846	1.74846	1.89892	18.5415	1.66246e-05	0.000171319
g02675	1.9698	4.28254	48.4306	3.42182e-12	1.45935e-10		g17403	1.74828	1.74828	1.76874	18.4339	1.75899e-05	0.000180107
g22574	1.74321	1.69988	48.3912	3.49138e-12	1.48638e-10		g15987	1.74668	1.74668	7.57618	161.062	6.63309e-37	5.3089e-34
g19324	1.2207	5.55874	48.3712	3.5271e-12	1.49893e-10		g22574	1.74321	1.74321	1.69988	48.3912	3.49138e-12	1.48638e-10
g20675	-2.58139	1.66085	48.3362	3.59058e-12	1.52321e-10		g18603	1.74132	-1.74132	1.91938	23.343	1.35538e-06	1.85225e-05
g26870	-1.52649	2.42836	48.2446	3.76238e-12	1.59327e-10		g26835	1.74101	-1.74101	2.11536	47.6325	5.14104e-12	2.13566e-10
g06258	-1.6425	3.95507	48.1559	3.93644e-12	1.66404e-10		g02869	1.74022	-1.74022	2.44657	61.7785	3.84354e-15	2.57067e-13
g31608	1.86579	2.54769	48.143	3.96232e-12	1.67204e-10		singleton_rep_c2621	1.73828	-1.73828	3.62083	14.5597	0.000135785	0.00106512
g17772	1.197	6.67799	48.0051	4.2512e-12	1.7908e-10		g24329	1.73646	-1.73646	9.48446	35.959	2.0151e-09	5.10386e-08
g37398	-2.29495	3.54374	47.8882	4.51231e-12	1.89746e-10		g11693	1.73521	1.73521	3.43771	36.2545	1.73156e-09	4.43246e-08
g04084	1.59434	4.98345	47.8388	4.62732e-12	1.94242e-10		g24423	1.7341	1.7341	1.45883	14.1958	0.000164733	0.00125649
g09678	1.70947	4.65215	47.822	4.66736e-12	1.95581e-10		g32188	1.73281	1.73281	1.74161	23.8015	1.06798e-06	1.50312e-05
g00075	-1.12412	11.5477	47.7971	4.72687e-12	1.97543e-10		g41054	1.73156	-1.73156	4.06522	8.10501	0.0044143	0.0195521
g04096	-1.30746	4.59394	47.7956	4.73064e-12	1.97543e-10		g00314	1.73067	1.73067	6.8832	27.0677	1.96454e-07	3.27802e-06
g03911	-1.11627	4.71145	47.718	4.92161e-12	2.05161e-10		g04860	1.73056	1.73056	5.15823	21.7955	3.03316e-06	3.7853e-05
g14403	1.13765	6.67422	47.6622	5.06371e-12	2.10719e-10		g23344	1.73053	1.73053	3.94602	47.5789	5.28338e-12	2.191e-10
g26835	-1.74101	2.11536	47.6325	5.14104e-12	2.13566e-10		g20190	1.73027	1.73027	5.27476	49.2551	2.24753e-12	9.86569e-11
g23344	1.73053	3.94602	47.5789	5.28338e-12	2.191e-10		g10106	1.72992	-1.72992	2.97478	39.5353	3.22175e-10	9.62156e-09
g14597	1.1977	6.0292	47.52	5.44447e-12	2.25392e-10		g01659	1.7298	1.7298	5.95307	67.7356	1.8696e-16	1.47668e-14
g03077	1.57098	6.50517	47.49	5.52842e-12	2.28473e-10		g16944	1.72892	1.72892	3.50621	56.9812	4.39989e-14	2.53956e-12
g19277	1.24604	4.73358	47.4444	5.65862e-12	2.33452e-10		g07096	1.72861	-1.72861	2.27431	33.2462	8.11975e-09	1.79194e-07
g25225	-0.966451	6.44484	47.4134	5.74873e-12	2.36763e-10		g16449	1.72813	1.72813	4.07035	61.2124	5.12374e-15	3.37984e-13
g28320	-3.12584	2.39009	47.3694	5.87944e-12	2.41731e-10		g17916	1.7279	1.7279	3.89973	18.4623	1.733e-05	0.000177598
g04806	-1.2662	8.52261	47.3192	6.03177e-12	2.47571e-10		g06281	1.72757	-1.72757	3.07717	65.7486	5.1228e-16	3.78327e-14
g27941	1.25388	3.01297	47.2574	6.22498e-12	2.55065e-10		g05501	1.72615	1.72615	9.9199	72.9937	1.30067e-17	1.25929e-15
g14808	1.24299	5.9556	47.1055	6.7266e-12	2.75149e-10		g00023	1.7259	1.7259	8.26348	12.7719	0.000351871	0.00240637
g11740	-1.78906	1.67443	47.089	6.78349e-12	2.77004e-10		g12055	1.72573	-1.72573	1.46644	19.5403	9.85003e-06	0.0001077
g11150	-2.8189	2.62985	47.0074	7.07175e-12	2.88285e-10		g15055	1.72534	-1.72534	4.00507	65.9376	4.65434e-16	3.49235e-14
g14827	1.36248	5.86932	46.9923	7.1267e-12	2.90033e-10		g07475	1.72356	-1.72356	5.56098	117.063	2.78047e-27	8.29298e-25
g17651	1.35662	4.49238	46.9299	7.35718e-12	2.98905e-10		g21177	1.72309	1.72309	5.95327	97.5768	5.18064e-23	9.4956e-21
g05818	-1.60921	5.00422	46.8471	7.67477e-12	3.11282e-10		g15071	1.7223	1.7223	1.66563	11.3308	0.000762328	0.00461646
g05177	-1.42596	2.66894	46.827	7.75397e-12	3.13964e-10		g14868	1.72193	-1.72193	4.66676	117.051	2.7976e-27	8.29298e-25
g16163	-0.958329	4.04612	46.807	7.83338e-12	3.16645e-10		g17576	1.72049	-1.72049	1.59456	26.9679	2.0686e-07	3.43731e-06
g26436	-1.42276	3.47209	46.7682	7.99011e-12	3.22438e-10		g06122	1.7203	1.7203	1.7854	38.2062	6.36507e-10	1.78751e-08
g28983	-2.13606	1.64925	46.7021	8.26389e-12	3.32927e-10		g08634	1.71961	-1.71961	3.01955	54.5369	1.52555e-13	7.96304e-12
g07739	1.45645	7.83794	46.6899	8.31559e-12	3.34448e-10		g06925	1.71805	1.71805	3.7945	77.2629	1.49647e-18	1.63326e-16
g30363	2.16626	2.80177	46.4978	9.17201e-12	3.68276e-10		g14873	1.71306	1.71306	7.58359	14.5025	0.000139971	0.00109331
g00661	1.16912	7.43835	46.4922	9.19827e-12	3.68714e-10		g05472	1.7121	1.7121	10.2951	39.5203	3.24669e-10	9.672e-09
g08080	1.39616	4.01578	46.4633	9.33492e-12	3.73568e-10		g00267	1.71138	1.71138	6.68247	38.4295	5.67684e-10	1.61119e-08
singleton_rep_c2442	-1.79066	2.15365	46.3862	9.70946e-12	3.8791e-10		g40155	1.71137	1.71137	1.90188	7.46951	0.00627525	0.0259695
g10067	-1.86882	2.2754	46.2976	1.01589e-11	4.0519e-10		g25101	1.71043	1.71043	3.19413	31.3415	2.16405e-08	4.39975e-07
g08792	-1.02052	3.8093	46.2108	1.06193e-11	4.22851e-10		g03919	1.71027	1.71027	2.69381	57.6602	3.11549e-14	1.84924e-12
singleton_rep_c1074	2.41678	1.37604	46.1692	1.08468e-11	4.31197e-10		g10215	1.71009	-1.71009	1.59926	22.2651	2.3749e-06	3.04776e-05
singleton_rep_c614	-2.4894	1.75327	46.017	1.17232e-11	4.65143e-10		g03325	1.70962	1.70962	2.66088	13.4843	0.000240564	0.00173459
g10573	-1.88609	3.14888	46.0143	1.17395e-11	4.65143e-10		g09678	1.70947	1.70947	4.65215	47.822	4.66736e-12	1.95581e-10
g29086	-4.31846	0.657696	45.9281	1.22676e-11	4.85269e-10		g11194	1.70932	1.70932	1.2829	23.0018	1.61847e-06	2.16738e-05
g29562	1.52638	3.21855	45.9225	1.23026e-11	4.85851e-10		g08170	1.70811	1.70811	5.0519	69.4371	7.88914e-17	6.71724e-15
g02986	-2.24303	1.78859	45.901	1.24383e-11	4.90403e-10		g21727	1.7073	1.7073	1.1864	16.9062	3.92725e-05	0.000362296
singleton_rep_c2755	1.12883	4.18024	45.8376	1.28471e-11	5.0569e-10		g10005	1.70352	-1.70352	5.10845	116.918	2.99151e-27	8.75966e-25
g26910	-2.29197	3.67909	45.7958	1.31246e-11	5.1577e-10		g11174	1.7035	-1.7035	1.66205	31.5103	1.98381e-08	4.05735e-07
g09464	1.53112	4.90186	45.7353	1.35359e-11	5.31064e-10		g04966	1.70264	-1.70264	1.98485	34.6635	3.91904e-09	9.4478e-08
g13268	0.976384	6.68185	45.7268	1.35952e-11	5.3252e-10		g32262	1.70262	-1.70262	4.54015	119.255	9.21032e-28	3.07151e-25
g27332	-1.48949	2.1341	45.7013	1.37732e-11	5.38611e-10		g17595	1.70175	-1.70175	1.22551	22.2362	2.41086e-06	3.09061e-05
g18130	-1.20859	3.16755	45.6819	1.39105e-11	5.43097e-10		g15662	1.70112	1.70112	5.45495	53.7341	2.29549e-13	1.15792e-11
singleton_rep_c2229	2.23305	1.8843	45.6424	1.41936e-11	5.53249e-10		g03119	1.70068	1.70068	8.09382	31.9452	1.58583e-08	3.29389e-07
g22243	-2.38385	1.62863	45.6387	1.42203e-11	5.53393e-10		g13771	1.69931	-1.69931	1.7191	19.6726	9.19104e-06	0.000101563
g01908	1.18753	4.88344	45.623	1.43352e-11	5.56962e-10		g04067	1.6985	-1.6985	3.45559	64.8373	8.13456e-16	5.84787e-14
g00755	-1.2023	3.27632	45.6034	1.4479e-11	5.60756e-10		g08453	1.69848	1.69848	4.4997	29.9618	4.40634e-08	8.43032e-07
g16258	1.94461	4.50716	45.6033	1.44796e-11	5.60756e-10		g04653	1.69721	1.69721	5.75686	104.115	1.90925e-24	4.09312e-22
g25826	-1.35638	2.74609	45.5953	1.45393e-11	5.62162e-10		g17125	1.69702	-1.69702	5.50533	89.7134	2.75287e-21	4.05516e-19
g25807	1.49155	4.12203	45.5502	1.48773e-11	5.74308e-10		g14320	1.69695	-1.69695	3.27263	6.70546	0.00961184	0.0365058
g13717	1.54888	2.02791	45.5318	1.50183e-11	5.78821e-10		g06230	1.69692	-1.69692	4.3248	53.9848	2.02046e-13	1.0344e-11
g03247	-1.15408	4.14605	45.4177	1.59191e-11	6.12553e-10		g32721	1.69589	-1.69589	1.00933	15.4732	8.36828e-05	0.000700107
g19013	1.10172	3.30339	45.3979	1.60805e-11	6.17776e-10		g20187	1.6932	-1.6932	2.68574	56.9598	4.44806e-14	2.56121e-12
singleton_rep_c1465	-3.06776	1.46077	45.3545	1.64413e-11	6.30626e-10		g22236	1.69242	-1.69242	0.98627	22.6882	1.90534e-06	2.51627e-05
g19758	-2.16824	2.4894	45.3256	1.6685e-11	6.38952e-10		g08006	1.69024	-1.69024	1.9696	41.3887	1.24777e-10	4.07068e-09
g15124	0.939183	5.7425	45.3082	1.68342e-11	6.4364e-10		g05657	1.68939	1.68939	7.73488	64.8979	7.88799e-16	5.69803e-14
g22747	-1.12779	3.84162	45.3005	1.69009e-11	6.45162e-10		g12405	1.68937	-1.68937	4.83889	12.0503	0.00051783	0.00332361
g16585	-1.43758	9.01208	45.284	1.70433e-11	6.48667e-10		g03463	1.68788	-1.68788	5.99513	116.428	3.82985e-27	1.08187e-24
g06163	-0.9134	9.73127	45.2836	1.70467e-11	6.48667e-10		g26758	1.6877	1.6877	1.58542	22.4476	2.15952e-06	2.81195e-05
g39628	-1.76721	2.01817	45.2737	1.71332e-11	6.50928e-10		g40342	1.68533	-1.68533	1.80751	30.4049	3.50642e-08	6.82828e-07
g08995	-1.77188	2.93728	45.1068	1.86572e-11	7.07708e-10		g14484	1.68272	-1.68272	3.65994	42.2096	8.19956e-11	2.78079e-09
g16754	-1.36984	3.08698	45.0632	1.90772e-11	7.22498e-10		g05852	1.68209	1.68209	5.80957	70.6	4.3752e-17	3.86224e-15
g15819	1.07451	4.91964	44.8991	2.07451e-11	7.84427e-10		g10661	1.6816	-1.6816	2.73997	28.9938	7.26086e-08	1.32679e-06
g18108	-1.19156	2.78124	44.779	2.20571e-11	8.32725e-10		g06386	1.68079	1.68079	1.96411	13.5167	0.000236447	0.00170952
g30177	-1.30439	3.59035	44.7422	2.24761e-11	8.47212e-10		g40366	1.68032	-1.68032	5.96878	10.245	0.00137053	0.0075132
g06992	1.09967	4.05489	44.6759	2.32498e-11	8.75001e-10		g03996	1.67965	1.67965	5.43745	32.0076	1.5357e-08	3.19806e-07
g10777	-2.17801	2.02998	44.6597	2.34429e-11	8.80887e-10		g11305	1.67933	-1.67933	3.13357	61.1269	5.35107e-15	3.50094e-13
singleton_rep_c195	-2.13213	1.82848	44.6376	2.37091e-11	8.89498e-10		g21113	1.67753	-1.67753	2.0606	53.2287	2.96895e-13	1.46505e-11
g15808	-1.22002	4.06085	44.5612	2.4653e-11	9.23467e-10		g15699	1.67702	1.67702	6.34233	92.3613	7.22143e-22	1.15596e-19
g03490	-1.34657	5.51598	44.4888	2.5582e-11	9.56774e-10		g17587	1.6755	-1.6755	2.86995	44.1055	3.11144e-11	1.14937e-09
g09952	1.27484	4.38066	44.4705	2.58213e-11	9.64223e-10		g07625	1.67544	-1.67544	5.49781	101.668	6.56615e-24	1.35914e-21
g23842	-1.5681	2.23205	44.4252	2.64266e-11	9.85292e-10		g27031	1.67502	1.67502	1.59929	29.6854	5.08148e-08	9.64518e-07
g39259	3.44504	1.44352	44.3922	2.68752e-11	1.00047e-09		g18284	1.67466	1.67466	1.88119	22.5617	2.03502e-06	2.67156e-05
g03434	-1.51011	3.51861	44.3595	2.73284e-11	1.01576e-09		g09861	1.67384	1.67384	4.10147	49.0547	2.48928e-12	1.08476e-10
g15406	1.03445	6.16701	44.3525	2.74259e-11	1.01781e-09		g12390	1.67347	1.67347	2.57109	40.2158	2.27396e-10	6.99104e-09
g03916	-1.40643	6.00791	44.3014	2.81521e-11	1.04315e-09		g26538	1.67307	-1.67307	2.17272	41.4074	1.23587e-10	4.048e-09
g16569	1.14988	3.6301	44.1539	3.03549e-11	1.12304e-09		g05528	1.67304	-1.67304	3.53006	10.0021	0.00156362	0.00832832
g17587	-1.6755	2.86995	44.1055	3.11144e-11	1.14937e-09		g07018	1.67248	-1.67248	2.03038	29.385	5.93349e-08	1.10527e-06
g20755	2.7783	3.80791	44.0728	3.1638e-11	1.16691e-09		g09136	1.67159	-1.67159	3.2582	64.076	1.1971e-15	8.45402e-14
g11859	-2.47307	1.24756	44.0696	3.16912e-11	1.16708e-09		g02093	1.66789	-1.66789	6.8237	62.6334	2.48989e-15	1.69843e-13
g29083	-2.16232	4.06131	44.0427	3.21285e-11	1.18137e-09		g37813	1.66666	1.66666	2.2325	21.1203	4.31329e-06	5.17574e-05
g12370	-3.12815	0.874718	44.0221	3.24693e-11	1.19208e-09		singleton_rep_c3452	1.66632	1.66632	2.025	34.3323	4.64606e-09	1.09584e-07
g11545	-2.07337	1.88847	44.0098	3.26743e-11	1.19777e-09		g05189	1.66488	-1.66488	3.36596	73.795	8.66651e-18	8.70676e-16
g09457	1.51378	4.4658	43.983	3.31236e-11	1.21239e-09		g05584	1.66345	1.66345	3.22417	21.8668	2.92245e-06	3.66727e-05
g15448	1.06136	6.09451	43.9537	3.36244e-11	1.22885e-09		g40346	1.65925	-1.65925	2.53463	6.44286	0.0111399	0.040968
g10609	-1.81652	1.59779	43.9393	3.38721e-11	1.23602e-09		g26553	1.65871	-1.65871	1.21961	34.0246	5.44205e-09	1.25402e-07
g40788	-1.88464	1.14492	43.9234	3.4149e-11	1.24424e-09		g03542	1.65835	1.65835	4.79873	60.3291	8.02507e-15	5.1384e-13
g15563	1.51791	5.04252	43.8802	3.49104e-11	1.27005e-09		g03104	1.65791	1.65791	6.24873	7.0444	0.00795134	0.0315257
g03733	-3.84365	2.27271	43.8586	3.52972e-11	1.28218e-09		g40606	1.65635	-1.65635	2.0192	32.8213	1.01033e-08	2.18157e-07
g16524	-1.3072	3.0246	43.7763	3.68143e-11	1.33329e-09		g13378	1.6562	1.6562	7.41526	82.6327	9.88093e-20	1.28941e-17
g14541	1.58705	8.13257	43.7762	3.68151e-11	1.33329e-09		g36291	1.65605	-1.65605	1.80037	26.4273	2.73651e-07	4.40097e-06
g07987	-1.40246	4.45219	43.7642	3.70411e-11	1.33945e-09		g28841	1.65592	-1.65592	1.4701	22.3755	2.24218e-06	2.90383e-05
g01582	1.30447	6.17132	43.7284	3.77265e-11	1.36218e-09		g07837	1.65526	1.65526	6.56944	62.4657	2.71129e-15	1.84422e-13
g19418	-2.26464	1.91319	43.7174	3.79383e-11	1.36777e-09		g19290	1.65494	-1.65494	1.78668	36.0404	1.9327e-09	4.90551e-08
g00722	-1.26987	3.63653	43.663	3.90077e-11	1.40422e-09		g18559	1.65465	-1.65465	2.5389	18.562	1.6447e-05	0.0001698
g17524	-0.917238	5.84577	43.5829	4.06375e-11	1.4607e-09		g03641	1.65422	-1.65422	2.84581	64.349	1.04223e-15	7.42578e-14
g00784	1.06453	7.92471	43.5235	4.18905e-11	1.50349e-09		g21663	1.65372	-1.65372	1.75575	24.9383	5.91952e-07	8.90004e-06
g04407	1.10369	5.98806	43.5154	4.20639e-11	1.50746e-09		g40062	1.65337	-1.65337	1.89229	13.2348	0.000274797	0.00194561
g35780	-1.10414	4.20414	43.5104	4.21719e-11	1.50907e-09		g08775	1.6529	1.6529	2.42749	32.1401	1.43446e-08	3.0085e-07
g16608	1.54391	2.80087	43.3575	4.55993e-11	1.62929e-09		g08214	1.65231	-1.65231	4.09799	94.5955	2.33553e-22	4.03442e-20
g07590	-1.17637	3.36453	43.2953	4.70705e-11	1.67936e-09		g13529	1.65168	1.65168	6.50834	40.7474	1.7323e-10	5.45142e-09
g03606	1.42946	5.80733	43.2721	4.76322e-11	1.69688e-09		g24437	1.6488	-1.6488	9.02794	34.8705	3.52378e-09	8.5724e-08
g15495	1.19695	4.68197	43.2512	4.81433e-11	1.71255e-09		g25860	1.64861	1.64861	2.95327	23.8335	1.05036e-06	1.48006e-05
g07560	2.20637	9.6145	43.2432	4.83416e-11	1.7157e-09		g02347	1.64824	-1.64824	4.39495	99.496	1.96557e-23	3.86846e-21
g10072	1.80966	4.9903	43.2418	4.83749e-11	1.7157e-09		g10004	1.64822	1.64822	3.96847	19.0558	1.26948e-05	0.000134814
g14756	-1.27134	3.49649	43.2092	4.91896e-11	1.74202e-09		g15452	1.64666	1.64666	3.61558	75.5288	3.60122e-18	3.74325e-16
g08719	1.29576	4.06667	43.1981	4.94677e-11	1.74929e-09		g30340	1.64662	1.64662	1.72407	25.741	3.90443e-07	6.09722e-06
singleton_rep_c1266	-2.18784	1.79941	43.1486	5.0735e-11	1.79147e-09		g14113	1.64549	1.64549	1.41344	18.1004	2.09559e-05	0.000209284
g15670	1.05946	4.37204	43.1094	5.17632e-11	1.82506e-09		g02485	1.6453	1.6453	5.77731	41.2449	1.34302e-10	4.34601e-09
g21889	-1.26599	3.52746	43.1066	5.18384e-11	1.82506e-09		g06705	1.64441	-1.64441	2.21811	33.4153	7.44347e-09	1.65947e-07
g03161	1.09175	5.3811	43.0954	5.21352e-11	1.83282e-09		g06258	1.6425	-1.6425	3.95507	48.1559	3.93644e-12	1.66404e-10
g00049	-1.51839	3.84922	43.0669	5.29002e-11	1.857e-09		g19410	1.63946	-1.63946	1.79358	28.7554	8.21208e-08	1.48815e-06
g16492	1.41633	2.26233	42.9557	5.59947e-11	1.96276e-09		singleton_rep_c572	1.63944	1.63944	3.86085	41.7738	1.02467e-10	3.39826e-09
g19302	2.99754	5.57219	42.9223	5.69568e-11	1.99357e-09		g10104	1.63863	1.63863	4.50849	60.8747	6.08243e-15	3.95786e-13
g19487	-1.17945	2.91795	42.8061	6.04438e-11	2.11006e-09		g15458	1.63701	1.63701	3.04784	6.47986	0.0109103	0.0403361
g01964	-0.933233	6.92461	42.8055	6.04606e-11	2.11006e-09		g06027	1.63545	-1.63545	6.7468	52.2756	4.8233e-13	2.30243e-11
singleton_rep_c2059	-1.30563	9.01527	42.7851	6.10953e-11	2.12911e-09		g33024	1.63429	-1.63429	1.4655	28.2498	1.06627e-07	1.87425e-06
g31416	-1.95091	1.50573	42.7684	6.16194e-11	2.14377e-09		g10700	1.63326	1.63326	1.20219	16.8555	4.03363e-05	0.000370511
g07745	-0.880452	6.37132	42.766	6.16944e-11	2.14377e-09		g07038	1.63124	-1.63124	3.71668	81.6605	1.61591e-19	2.0506e-17
g19232	-1.06262	7.26166	42.7055	6.36326e-11	2.20792e-09		g07223	1.63084	-1.63084	1.96238	14.0622	0.000176866	0.00133545
g14041	-1.04566	5.4956	42.6251	6.63036e-11	2.29728e-09		g07439	1.62929	1.62929	7.10488	60.6591	6.78666e-15	4.3805e-13
g19651	-1.97313	1.52923	42.5763	6.79772e-11	2.3486e-09		g07635	1.62864	1.62864	4.23553	41.1173	1.43361e-10	4.58965e-09
g18307	-0.99518	4.39066	42.5739	6.80631e-11	2.3486e-09		g06098	1.62842	-1.62842	4.07276	63.1368	1.92836e-15	1.33435e-13
g33955	-1.5184	2.29945	42.5734	6.80782e-11	2.3486e-09		g29065	1.6276	1.6276	1.61205	28.5063	9.33938e-08	1.671e-06
g06591	-1.14237	3.98867	42.5397	6.92624e-11	2.38602e-09		g12457	1.62525	-1.62525	1.02961	24.144	8.9393e-07	1.28144e-05
g19899	1.29623	4.81869	42.5331	6.94953e-11	2.39062e-09		g16514	1.62475	1.62475	5.31242	71.0916	3.41023e-17	3.07831e-15
g08181	-1.16671	5.65036	42.5261	6.97441e-11	2.39574e-09		g25413	1.62455	1.62455	1.56959	11.6695	0.000635342	0.00394395
g01327	-1.91867	2.74639	42.4971	7.07869e-11	2.42809e-09		g26380	1.62166	1.62166	3.49093	24.5532	7.2285e-07	1.06285e-05
g28678	2.18437	7.50356	42.4251	7.34405e-11	2.51552e-09		g20991	1.62066	-1.62066	3.23928	33.0394	9.03088e-09	1.97667e-07
g07413	-1.28409	6.17803	42.3703	7.55301e-11	2.58341e-09		g03668	1.62055	-1.62055	1.07161	18.6615	1.56105e-05	0.000162051
g22225	-1.47102	3.24468	42.3449	7.65157e-11	2.6134e-09		g11023	1.61972	-1.61972	1.16414	21.8072	3.0147e-06	3.76618e-05
g24170	1.44573	3.14176	42.3329	7.69862e-11	2.62573e-09		g01620	1.61958	-1.61958	2.40281	40.4841	1.98222e-10	6.14925e-09
g14825	1.1555	5.43781	42.2919	7.86192e-11	2.6728e-09		g28417	1.61923	1.61923	1.96759	31.8999	1.62326e-08	3.36871e-07
g14422	-1.18599	3.49394	42.2904	7.86781e-11	2.6728e-09		g08614	1.61399	1.61399	1.99143	29.2319	6.42144e-08	1.18787e-06
g27796	-1.36226	2.33698	42.2898	7.87001e-11	2.6728e-09		g28092	1.61232	-1.61232	2.23348	39.1289	3.96721e-10	1.16593e-08
g14484	-1.68272	3.65994	42.2096	8.19956e-11	2.78079e-09		g23494	1.61207	1.61207	4.72856	17.0201	3.69862e-05	0.000344616
g09537	-1.60432	2.05391	42.1399	8.4972e-11	2.87766e-09		g19787	1.61195	1.61195	3.70246	54.4371	1.60501e-13	8.3235e-12
g40978	1.58663	4.895	42.132	8.53157e-11	2.88523e-09		g09884	1.61024	1.61024	3.88637	41.9589	9.3211e-11	3.12341e-09
g02852	-3.51821	5.23073	42.1125	8.61707e-11	2.91005e-09		g05818	1.60921	-1.60921	5.00422	46.8471	7.67477e-12	3.11282e-10
g04999	-0.909235	5.02066	42.0772	8.774e-11	2.95794e-09		g00110	1.60781	-1.60781	9.93134	91.7758	9.70724e-22	1.49411e-19
g14749	-1.77681	3.34092	42.0751	8.78353e-11	2.95794e-09		g02162	1.6077	-1.6077	1.12946	17.0702	3.60234e-05	0.000336953
g00916	1.25368	5.22555	42.0721	8.79716e-11	2.95838e-09		g22969	1.60753	1.60753	3.41785	32.8866	9.76968e-09	2.11906e-07
g21740	-1.47412	3.60199	41.9657	9.28901e-11	3.11942e-09		g31051	1.60727	1.60727	1.26306	10.6768	0.00108486	0.00619467
g09884	1.61024	3.88637	41.9589	9.3211e-11	3.12341e-09		g10556	1.60695	1.60695	1.11847	16.4025	5.12169e-05	0.000455256
g26941	-1.17984	3.71183	41.9577	9.32691e-11	3.12341e-09		singleton_rep_c2572	1.60455	-1.60455	1.11978	25.0425	5.60794e-07	8.47402e-06
g15242	-1.23646	4.53559	41.9392	9.4154e-11	3.14865e-09		g09537	1.60432	-1.60432	2.05391	42.1399	8.4972e-11	2.87766e-09
g28403	-1.36502	2.97989	41.9233	9.49231e-11	3.16995e-09		g33226	1.60367	1.60367	6.24797	55.6795	8.53031e-14	4.66563e-12
g19129	3.54971	4.28323	41.8618	9.79586e-11	3.26678e-09		g13251	1.60286	1.60286	8.50037	61.3063	4.88506e-15	3.2402e-13
g32283	2.27335	3.45686	41.8555	9.82761e-11	3.26854e-09		g20106	1.60284	-1.60284	1.93982	38.2136	6.34104e-10	1.78302e-08
g03003	-0.978316	7.20901	41.8553	9.82835e-11	3.26854e-09		g05193	1.60252	1.60252	4.54845	98.8099	2.77938e-23	5.25478e-21
g15190	-1.57386	4.79135	41.7776	1.0227e-10	3.39642e-09		g20232	1.60145	-1.60145	2.32479	38.5212	5.41635e-10	1.54456e-08
singleton_rep_c572	1.63944	3.86085	41.7738	1.02467e-10	3.39826e-09		g10400	1.59812	-1.59812	2.96566	54.7419	1.37445e-13	7.26913e-12
g03449	1.59801	5.83957	41.758	1.03298e-10	3.4211e-09		g36112	1.59805	-1.59805	1.12304	22.876	1.72797e-06	2.29863e-05
g10781	-1.23668	4.36638	41.7035	1.0622e-10	3.50939e-09		g03449	1.59801	1.59801	5.83957	41.758	1.03298e-10	3.4211e-09
g07728	-1.1808	5.75504	41.7028	1.06257e-10	3.50939e-09		g22690	1.59683	-1.59683	1.2198	16.2771	5.47222e-05	0.000482355
g40236	3.34587	2.11418	41.6572	1.08762e-10	3.58719e-09		g12740	1.59675	-1.59675	3.84409	22.9799	1.63702e-06	2.18855e-05
g20556	-2.0038	2.12594	41.6295	1.10315e-10	3.63343e-09		g35370	1.59616	1.59616	1.13175	25.5442	4.32353e-07	6.66682e-06
g07647	-1.19468	4.64774	41.522	1.16551e-10	3.83286e-09		g04084	1.59434	1.59434	4.98345	47.8388	4.62732e-12	1.94242e-10
g17115	-1.29392	3.20272	41.5196	1.16697e-10	3.83286e-09		g19640	1.59355	1.59355	2.86211	34.5985	4.05222e-09	9.7493e-08
g25031	-1.88897	1.54552	41.517	1.16849e-10	3.83286e-09		g29286	1.59316	-1.59316	2.79481	37.5177	9.05868e-10	2.45494e-08
g26538	-1.67307	2.17272	41.4074	1.23587e-10	4.048e-09		g07629	1.5924	1.5924	6.37456	73.6302	9.42129e-18	9.42561e-16
g11321	1.45844	3.70928	41.4049	1.23745e-10	4.048e-09		g07268	1.59223	-1.59223	4.08342	6.19997	0.0127752	0.0456688
g04777	1.34162	4.72218	41.3906	1.24655e-10	4.07068e-09		g01284	1.59205	-1.59205	4.9959	88.8745	4.20662e-21	6.12152e-19
g08006	-1.69024	1.9696	41.3887	1.24777e-10	4.07068e-09		g13381	1.59162	1.59162	1.8839	24.675	6.78584e-07	1.00753e-05
g22279	-2.52109	1.5514	41.382	1.25204e-10	4.07906e-09		g07518	1.59103	1.59103	6.00966	79.7749	4.19581e-19	5.08816e-17
g29533	1.10784	3.89321	41.3396	1.27948e-10	4.16281e-09		g00683	1.59016	-1.59016	6.39501	8.01987	0.00462669	0.0203028
g06831	4.25161	4.42141	41.317	1.2944e-10	4.20566e-09		g29884	1.58976	1.58976	1.35815	10.8873	0.000968258	0.00564292
g02609	-1.09549	4.86127	41.3049	1.30243e-10	4.22604e-09		g03385	1.58967	1.58967	6.23841	92.4129	7.03541e-22	1.13374e-19
g02749	-2.34275	4.40579	41.2647	1.32947e-10	4.30795e-09		g12890	1.58804	-1.58804	9.58925	71.5461	2.7085e-17	2.47277e-15
g02485	1.6453	5.77731	41.2449	1.34302e-10	4.34601e-09		g16681	1.58725	-1.58725	4.531	79.2838	5.37986e-19	6.42666e-17
singleton_rep_c885	1.24257	3.9686	41.2281	1.35464e-10	4.3777e-09		g14541	1.58705	1.58705	8.13257	43.7762	3.68151e-11	1.33329e-09
g33673	-1.34942	2.75453	41.1908	1.38071e-10	4.45267e-09		g40978	1.58663	1.58663	4.895	42.132	8.53157e-11	2.88523e-09
g15172	-0.990254	7.38608	41.1889	1.38204e-10	4.45267e-09		g37536	1.58621	1.58621	1.57913	15.6305	7.70042e-05	0.000650809
g20133	1.8934	2.43084	41.187	1.3834e-10	4.45267e-09		g34282	1.58602	1.58602	1.81287	21.322	3.88259e-06	4.70832e-05
g00041	-1.50674	7.53212	41.1608	1.4021e-10	4.50679e-09		g14531	1.58564	1.58564	4.70439	50.2401	1.36038e-12	6.13894e-11
g02569	-1.14428	3.63872	41.1443	1.41392e-10	4.53382e-09		g21202	1.58541	1.58541	4.15791	31.4752	2.02008e-08	4.12802e-07
g08884	2.28082	3.77179	41.1438	1.41428e-10	4.53382e-09		g32304	1.58532	1.58532	1.49745	10.8789	0.000972677	0.00565906
g07635	1.62864	4.23553	41.1173	1.43361e-10	4.58965e-09		g16685	1.58422	-1.58422	2.39275	32.7068	1.07163e-08	2.30564e-07
g39483	2.01637	2.88799	41.0881	1.45519e-10	4.65255e-09		g12334	1.58419	1.58419	1.06458	21.8298	2.9793e-06	3.72971e-05
g29461	1.20886	2.98049	41.0097	1.51476e-10	4.83656e-09		g01912	1.58394	1.58394	9.04903	25.4542	4.53001e-07	6.95017e-06
g11348	-1.05747	3.82858	40.9915	1.52896e-10	4.87543e-09		g07576	1.58361	-1.58361	5.64806	96.1701	1.05424e-22	1.87507e-20
g04793	-1.01247	4.38404	40.9759	1.54119e-10	4.9079e-09		g05049	1.58347	1.58347	3.65095	55.2763	1.04723e-13	5.63792e-12
g18423	-1.3582	2.91531	40.9494	1.56222e-10	4.96172e-09		g09301	1.58233	1.58233	4.85279	65.034	7.36159e-16	5.34016e-14
g03549	-0.961409	5.02504	40.9494	1.56222e-10	4.96172e-09		g21984	1.58222	1.58222	1.80429	18.1783	2.01155e-05	0.000202343
g21098	2.24823	2.05743	40.8907	1.60984e-10	5.10618e-09		g00555	1.58199	-1.58199	6.7143	92.3325	7.32712e-22	1.16511e-19
g20625	-0.961996	5.86203	40.8867	1.61312e-10	5.10984e-09		g13542	1.58194	-1.58194	1.51269	29.1454	6.71466e-08	1.23545e-06
g24356	1.56499	2.23558	40.8717	1.62557e-10	5.1425e-09		g06693	1.58143	-1.58143	1.23358	14.4436	0.000144418	0.00112171
g02700	-0.952418	7.28263	40.8343	1.65695e-10	5.23488e-09		g33028	1.58093	1.58093	1.91322	30.457	3.41352e-08	6.66358e-07
g07428	0.85525	5.20016	40.8076	1.67976e-10	5.29997e-09		g21939	1.57998	-1.57998	1.93203	40.1758	2.321e-10	7.10835e-09
g04366	-1.88834	2.49446	40.7483	1.73155e-10	5.45142e-09		g14239	1.57993	-1.57993	0.699893	12.2814	0.000457497	0.00299352
g13529	1.65168	6.50834	40.7474	1.7323e-10	5.45142e-09		g20530	1.57846	1.57846	2.92483	7.37581	0.00661071	0.027089
g01508	0.886534	7.52738	40.7447	1.73477e-10	5.45203e-09		g09878	1.577	-1.577	9.18058	31.836	1.67752e-08	3.47233e-07
g00628	-1.27656	2.4697	40.7018	1.77324e-10	5.56564e-09		g18805	1.5754	-1.5754	2.16569	6.50242	0.0107727	0.0399278
g00149	0.988928	6.19127	40.6961	1.7784e-10	5.57455e-09		g10993	1.57485	-1.57485	1.44709	21.2417	4.0487e-06	4.88755e-05
g20998	-1.39655	2.90571	40.6908	1.78321e-10	5.58235e-09		g00533	1.57429	-1.57429	2.89113	21.9709	2.76812e-06	3.50186e-05
g26028	1.32299	3.32491	40.6065	1.86182e-10	5.8151e-09		g15190	1.57386	-1.57386	4.79135	41.7776	1.0227e-10	3.39642e-09
g08571	1.38596	2.96812	40.6059	1.8624e-10	5.8151e-09		g18149	1.57335	-1.57335	2.95348	37.5925	8.71787e-10	2.36793e-08
g14394	-2.55231	5.12598	40.5483	1.91811e-10	5.97464e-09		g33220	1.57282	-1.57282	1.48368	15.626	7.71848e-05	0.000651876
g17446	-1.33244	3.04323	40.548	1.91847e-10	5.97464e-09		g03077	1.57098	1.57098	6.50517	47.49	5.52842e-12	2.28473e-10
g11028	-1.02366	6.39686	40.5396	1.92674e-10	5.9926e-09		g04906	1.56964	-1.56964	4.05006	61.8682	3.67237e-15	2.46305e-13
g24791	2.51208	3.56197	40.5222	1.94397e-10	6.03839e-09		g13275	1.56866	1.56866	3.43038	14.2222	0.000162445	0.00124139
g01620	-1.61958	2.40281	40.4841	1.98222e-10	6.14925e-09		g23842	1.5681	-1.5681	2.23205	44.4252	2.64266e-11	9.85292e-10
g09115	1.34841	5.24861	40.4269	2.04115e-10	6.32387e-09		g27522	1.56759	1.56759	2.34177	15.8113	6.99829e-05	0.000599463
g16881	2.46422	6.69148	40.327	2.14816e-10	6.64683e-09		g24356	1.56499	1.56499	2.23558	40.8717	1.62557e-10	5.1425e-09
g08914	-1.97556	2.05613	40.3174	2.15879e-10	6.67114e-09		g14778	1.56259	1.56259	3.36995	23.8539	1.03933e-06	1.46623e-05
g39561	2.36401	2.60022	40.2838	2.19618e-10	6.77795e-09		g03444	1.56247	1.56247	5.6797	55.4865	9.41053e-14	5.11213e-12
g09309	-0.962856	4.17772	40.2682	2.21379e-10	6.82044e-09		g03330	1.56231	-1.56231	3.3097	52.2871	4.79512e-13	2.29354e-11
g16078	-1.23555	3.17448	40.2666	2.21563e-10	6.82044e-09		g33453	1.5622	1.5622	1.33371	16.1639	5.80905e-05	0.000507943
g12390	1.67347	2.57109	40.2158	2.27396e-10	6.99104e-09		g35186	1.56205	1.56205	2.10187	30.6324	3.11846e-08	6.14251e-07
g29913	3.04973	4.42996	40.2091	2.28183e-10	7.00628e-09		g19653	1.56082	-1.56082	4.41457	104.721	1.40598e-24	3.06899e-22
g39602	2.29479	4.78873	40.1907	2.30346e-10	7.06365e-09		g07888	1.56012	1.56012	5.33991	71.5976	2.63872e-17	2.41825e-15
g21939	-1.57998	1.93203	40.1758	2.321e-10	7.10835e-09		g27548	1.5597	1.5597	1.28113	7.90629	0.00492632	0.021323
g00928	-0.843991	7.43141	40.0738	2.44541e-10	7.47985e-09		singleton_rep_c3099	1.55791	1.55791	1.5991	25.6467	4.09995e-07	6.36353e-06
g13748	1.23901	6.64941	40.0548	2.46938e-10	7.54355e-09		g25111	1.55689	-1.55689	1.42613	23.3449	1.35403e-06	1.85145e-05
g38611	-1.50176	1.77388	40.0142	2.52119e-10	7.69202e-09		g20022	1.55632	1.55632	5.22324	33.1664	8.4602e-09	1.86024e-07
g10704	-1.81235	2.39036	39.9957	2.54522e-10	7.7555e-09		g14752	1.55602	-1.55602	4.78138	98.255	3.67824e-23	6.89985e-21
g24268	-2.01483	1.79724	39.9383	2.62114e-10	7.9767e-09		g10702	1.55497	-1.55497	4.74387	68.4101	1.32795e-16	1.08453e-14
g00788	-0.968017	7.32849	39.9151	2.6525e-10	8.06193e-09		g31518	1.55457	-1.55457	1.69302	32.8651	9.87821e-09	2.13873e-07
g08604	-0.830593	4.6976	39.9067	2.66391e-10	8.07816e-09		g41351	1.55451	-1.55451	1.29961	18.8346	1.42556e-05	0.000149277
g00675	-0.804963	5.98368	39.9061	2.66467e-10	8.07816e-09		g09013	1.55442	1.55442	3.60403	7.74446	0.00538775	0.0228318
g05593	-1.16605	3.77689	39.9037	2.66794e-10	8.07816e-09		g39624	1.55392	1.55392	2.78137	9.27991	0.00231681	0.0115079
g00802	-0.853215	6.58624	39.8785	2.70268e-10	8.17305e-09		g17826	1.55299	-1.55299	3.13939	22.5587	2.03823e-06	2.67285e-05
g19498	-1.50512	3.62867	39.8647	2.72172e-10	8.22027e-09		g14049	1.55083	-1.55083	1.0478	17.5544	2.7921e-05	0.000268594
g04234	-1.39297	3.20007	39.8617	2.72599e-10	8.22284e-09		g19821	1.54989	1.54989	3.72015	56.0752	6.9752e-14	3.85015e-12
g20898	1.08109	5.71285	39.8542	2.7365e-10	8.24418e-09		g08038	1.54919	1.54919	6.17054	108.227	2.39694e-25	5.6983e-23
g34427	-2.44645	1.61116	39.8043	2.80724e-10	8.4467e-09		g13717	1.54888	1.54888	2.02791	45.5318	1.50183e-11	5.78821e-10
g39459	-2.50639	0.976462	39.7912	2.82619e-10	8.49309e-09		g07677	1.54884	-1.54884	4.09213	81.4458	1.80132e-19	2.241e-17
g11808	-1.75354	1.97296	39.715	2.93863e-10	8.81994e-09		g08056	1.5488	1.5488	5.54984	74.0844	7.48479e-18	7.55115e-16
g06929	-1.07062	5.40919	39.5701	3.16492e-10	9.48725e-09		g20471	1.54857	-1.54857	2.84141	15.6601	7.58058e-05	0.000642263
g23365	-0.999162	4.38279	39.548	3.20097e-10	9.58335e-09		g30519	1.54595	1.54595	3.01918	36.9606	1.20542e-09	3.17709e-08
g00982	-1.29373	4.50872	39.5404	3.21334e-10	9.60842e-09		g17447	1.54495	1.54495	2.40021	29.1075	6.84718e-08	1.25668e-06
g10106	-1.72992	2.97478	39.5353	3.22175e-10	9.62156e-09		g16608	1.54391	1.54391	2.80087	43.3575	4.55993e-11	1.62929e-09
g07324	-1.2637	8.59915	39.5304	3.22984e-10	9.63374e-09		g02687	1.5425	1.5425	7.7445	62.0314	3.38021e-15	2.27345e-13
g05472	1.7121	10.2951	39.5203	3.24669e-10	9.672e-09		g09144	1.54129	-1.54129	2.55196	28.9039	7.60591e-08	1.38353e-06
g14740	-1.12854	5.43965	39.4134	3.42944e-10	1.02036e-08		g12788	1.53951	1.53951	2.38271	37.7652	7.97942e-10	2.20476e-08
g07432	-1.30462	2.62125	39.411	3.43365e-10	1.02036e-08		g20800	1.53868	-1.53868	1.48211	23.1968	1.4624e-06	1.98159e-05
g10428	2.45418	3.43887	39.369	3.50816e-10	1.04122e-08		g21320	1.53848	1.53848	3.42383	21.567	3.41681e-06	4.19648e-05
g22544	2.08271	2.84726	39.3516	3.53967e-10	1.04927e-08		g23659	1.53811	-1.53811	2.23161	32.745	1.05078e-08	2.26281e-07
g01618	-1.0277	5.41961	39.2835	3.6652e-10	1.08514e-08		g17887	1.53747	1.53747	4.11305	11.6776	0.000632573	0.00393184
g15647	-1.1198	3.04765	39.2658	3.69872e-10	1.09372e-08		g11498	1.53651	1.53651	2.94815	26.53	2.59476e-07	4.22678e-06
g15967	1.99588	2.10303	39.186	3.85284e-10	1.13693e-08		g26319	1.5363	-1.5363	1.47851	19.4165	1.05094e-05	0.000113872
g02175	-1.01498	5.75193	39.1853	3.85431e-10	1.13693e-08		g20391	1.53538	-1.53538	0.936493	19.8113	8.54776e-06	9.50627e-05
g20524	1.99033	4.99015	39.1743	3.87609e-10	1.14195e-08		g24964	1.53475	-1.53475	1.97913	27.4106	1.64525e-07	2.80369e-06
g33634	-2.5946	0.83482	39.1649	3.89474e-10	1.14604e-08		g16855	1.53416	-1.53416	1.04221	12.6769	0.000370191	0.00251092
g28092	-1.61232	2.23348	39.1289	3.96721e-10	1.16593e-08		g09464	1.53112	1.53112	4.90186	45.7353	1.35359e-11	5.31064e-10
g04565	-0.910005	4.89893	39.1244	3.97636e-10	1.16719e-08		g10172	1.52965	-1.52965	1.39412	27.1554	1.87739e-07	3.1501e-06
g09988	1.96665	3.17527	39.0806	4.06667e-10	1.19225e-08		g17245	1.52755	1.52755	4.62898	73.3688	1.07552e-17	1.06273e-15
g02900	1.20907	3.35826	39.0435	4.14457e-10	1.2136e-08		g26870	1.52649	-1.52649	2.42836	48.2446	3.76238e-12	1.59327e-10
g22396	-1.82647	1.86838	39.0387	4.15478e-10	1.21511e-08		g29562	1.52638	1.52638	3.21855	45.9225	1.23026e-11	4.85851e-10
g05055	1.3312	3.32129	38.9738	4.29537e-10	1.2547e-08		g02252	1.52527	-1.52527	3.65768	11.3214	0.000766206	0.0046318
g00538	-0.946857	3.78031	38.943	4.36356e-10	1.27307e-08		singleton_rep_c511	1.52466	-1.52466	2.47487	7.5712	0.00593083	0.0247877
g09936	1.00117	5.03287	38.9405	4.36931e-10	1.2732e-08		g02840	1.52434	-1.52434	4.08634	10.5104	0.00118704	0.00667678
g14861	1.19458	5.33849	38.8875	4.48945e-10	1.30662e-08		g23069	1.52371	1.52371	2.32413	33.5667	6.88623e-09	1.54963e-07
g07092	1.39529	3.40801	38.8641	4.54356e-10	1.32077e-08		g22323	1.52259	-1.52259	0.817426	22.9632	1.6513e-06	2.20519e-05
g38205	-1.84005	3.15516	38.8186	4.65072e-10	1.35028e-08		g22677	1.52149	-1.52149	1.07864	17.5386	2.81536e-05	0.000270182
g03425	1.01958	6.60922	38.8053	4.68259e-10	1.35789e-08		g33955	1.5184	-1.5184	2.29945	42.5734	6.80782e-11	2.3486e-09
g05663	0.915874	5.41035	38.7974	4.70143e-10	1.36171e-08		g00049	1.51839	-1.51839	3.84922	43.0669	5.29002e-11	1.857e-09
g30270	-1.11333	4.11235	38.7861	4.72893e-10	1.36803e-08		g15563	1.51791	1.51791	5.04252	43.8802	3.49104e-11	1.27005e-09
g26012	1.4773	4.7193	38.7786	4.74696e-10	1.37159e-08		g14854	1.51735	-1.51735	4.61402	84.3334	4.17984e-20	5.5144e-18
g11523	0.904755	5.74214	38.7422	4.83648e-10	1.39578e-08		g01978	1.51695	-1.51695	5.98701	64.234	1.10486e-15	7.82563e-14
g05447	-0.99348	4.36623	38.7267	4.87491e-10	1.40479e-08		g05760	1.5155	-1.5155	6.50206	74.7911	5.23246e-18	5.34624e-16
g33691	-1.08802	3.35346	38.7227	4.88483e-10	1.40479e-08		g24109	1.51547	1.51547	3.27676	60.6072	6.96795e-15	4.48546e-13
g07263	-1.87391	1.65259	38.7226	4.88526e-10	1.40479e-08		g01165	1.51385	-1.51385	4.41129	57.6492	3.13297e-14	1.85285e-12
g00971	-1.0155	4.8554	38.6876	4.97362e-10	1.42849e-08		g09457	1.51378	1.51378	4.4658	43.983	3.31236e-11	1.21239e-09
g09233	0.947743	4.10984	38.6523	5.06426e-10	1.45278e-08		g01581	1.51377	-1.51377	7.3184	116.736	3.28008e-27	9.48892e-25
g06974	-1.40062	2.03159	38.6205	5.14767e-10	1.47495e-08		g08302	1.51231	1.51231	5.17675	115.316	6.70898e-27	1.80999e-24
g01940	-2.84886	1.93029	38.5811	5.25251e-10	1.50319e-08		g03434	1.51011	-1.51011	3.51861	44.3595	2.73284e-11	1.01576e-09
g04611	0.911115	4.65553	38.5624	5.30304e-10	1.51585e-08		g30888	1.50942	1.50942	2.50941	29.8971	4.55591e-08	8.6957e-07
g23307	1.48182	3.50952	38.5522	5.33079e-10	1.52197e-08		g33851	1.50869	-1.50869	1.62134	8.72667	0.00313589	0.0148162
g20232	-1.60145	2.32479	38.5212	5.41635e-10	1.54456e-08		g05480	1.50727	-1.50727	4.04022	6.79085	0.00916263	0.035122
g17394	-1.45497	2.89858	38.5105	5.44606e-10	1.55119e-08		g10808	1.50718	-1.50718	1.59184	18.3664	1.82245e-05	0.000185892
g15611	-1.05311	4.3855	38.4759	5.54337e-10	1.57704e-08		g00041	1.50674	-1.50674	7.53212	41.1608	1.4021e-10	4.50679e-09
g15850	0.981913	9.27477	38.4534	5.6076e-10	1.59342e-08		g00501	1.50668	-1.50668	11.7642	67.6425	1.96001e-16	1.53296e-14
g00267	1.71138	6.68247	38.4295	5.67684e-10	1.61119e-08		g06760	1.50623	1.50623	2.03119	18.1188	2.07545e-05	0.000207554
g25687	1.06149	4.35079	38.3827	5.81464e-10	1.64835e-08		g08812	1.5061	-1.5061	2.98042	53.9953	2.00969e-13	1.03108e-11
g16267	-2.02288	2.36383	38.31	6.03515e-10	1.70884e-08		g17807	1.50548	-1.50548	2.83488	52.9187	3.47642e-13	1.70005e-11
g02050	-0.875595	4.19552	38.2707	6.15795e-10	1.73993e-08		g19498	1.50512	-1.50512	3.62867	39.8647	2.72172e-10	8.22027e-09
g07926	0.926179	4.23629	38.2703	6.15942e-10	1.73993e-08		g13526	1.50509	1.50509	6.17992	73.5207	9.95887e-18	9.92209e-16
g19239	-0.894742	3.89198	38.2428	6.2468e-10	1.76254e-08		g21882	1.50459	-1.50459	8.38331	76.0162	2.81341e-18	2.97589e-16
g00059	-0.863776	6.8763	38.2157	6.33406e-10	1.78302e-08		g24967	1.5038	-1.5038	1.90361	32.5839	1.14156e-08	2.44078e-07
g20106	-1.60284	1.93982	38.2136	6.34104e-10	1.78302e-08		g07866	1.50284	1.50284	2.35342	49.77	1.7287e-12	7.67966e-11
g01551	1.90131	4.01104	38.2134	6.34167e-10	1.78302e-08		g31231	1.50188	1.50188	3.2387	11.7289	0.000615358	0.00383875
g06122	1.7203	1.7854	38.2062	6.36507e-10	1.78751e-08		g38611	1.50176	-1.50176	1.77388	40.0142	2.52119e-10	7.69202e-09
g19963	-1.49853	1.81285	38.17	6.48411e-10	1.81881e-08		g26828	1.50156	1.50156	4.01946	48.9559	2.61788e-12	1.13054e-10
g13321	-1.01533	4.80649	38.1459	6.56481e-10	1.8393e-08		g10312	1.50001	-1.50001	1.70814	33.8629	5.91359e-09	1.34844e-07
g02200	3.3776	6.21794	38.1301	6.61801e-10	1.85204e-08		g08315	1.49898	-1.49898	3.44567	49.0405	2.50732e-12	1.09064e-10
g00219	-1.03249	7.12914	38.0758	6.80506e-10	1.90217e-08		g18234	1.49858	-1.49858	3.80786	51.2285	8.22145e-13	3.78171e-11
g02344	-1.47174	2.66042	38.0642	6.84548e-10	1.91124e-08		g19963	1.49853	-1.49853	1.81285	38.17	6.48411e-10	1.81881e-08
g07639	-1.02346	4.42787	38.0474	6.90474e-10	1.92555e-08		g04998	1.49746	-1.49746	2.15059	25.389	4.68575e-07	7.15255e-06
g10949	2.26374	3.74962	38.0228	6.99238e-10	1.94773e-08		g04080	1.49688	-1.49688	1.99013	26.2388	3.01695e-07	4.80372e-06
g14071	-1.29972	2.73953	38.0178	7.01005e-10	1.95039e-08		g02022	1.49644	-1.49644	3.73689	51.2381	8.18137e-13	3.7705e-11
g05572	-4.72156	5.72255	37.9512	7.2536e-10	2.01581e-08		g35493	1.4954	-1.4954	1.40249	18.0059	2.20222e-05	0.000218683
g05661	0.797101	7.02083	37.9076	7.41755e-10	2.05899e-08		g26629	1.49188	-1.49188	1.69454	30.3204	3.66252e-08	7.1092e-07
g24800	-1.04223	4.90368	37.8287	7.72372e-10	2.1415e-08		g39002	1.49158	1.49158	10.2276	63.2958	1.77883e-15	1.23802e-13
g00864	-1.01519	4.47561	37.8199	7.75849e-10	2.14866e-08		g25807	1.49155	1.49155	4.12203	45.5502	1.48773e-11	5.74308e-10
g02103	1.09471	4.90656	37.7724	7.94995e-10	2.19915e-08		g38124	1.49046	-1.49046	1.03798	23.4515	1.281e-06	1.76771e-05
g12788	1.53951	2.38271	37.7652	7.97942e-10	2.20476e-08		g27332	1.48949	-1.48949	2.1341	45.7013	1.37732e-11	5.38611e-10
g20873	2.05991	2.99184	37.7545	8.02323e-10	2.21432e-08		g17562	1.48912	-1.48912	3.01292	26.5815	2.52646e-07	4.13517e-06
g15655	-1.35149	2.20948	37.6844	8.31659e-10	2.29265e-08		g41250	1.48709	-1.48709	4.8521	6.45533	0.011062	0.0407565
g02406	-0.924562	5.04474	37.6814	8.32964e-10	2.29361e-08		g26573	1.48536	-1.48536	2.17409	9.95441	0.00160465	0.00851661
g26710	1.77475	1.60274	37.6737	8.36236e-10	2.29998e-08		g10954	1.48431	-1.48431	1.81322	12.095	0.000505562	0.0032588
g16090	-1.17334	3.58949	37.6673	8.38977e-10	2.30279e-08		g30024	1.48427	-1.48427	0.885081	21.8	3.026e-06	3.77833e-05
g00144	-0.947268	6.43254	37.6669	8.39173e-10	2.30279e-08		g23307	1.48182	1.48182	3.50952	38.5522	5.33079e-10	1.52197e-08
g05456	-1.38126	3.39279	37.6542	8.44655e-10	2.31317e-08		g12515	1.48055	-1.48055	6.24875	8.58356	0.00339212	0.0157861
g16171	-0.874438	4.34887	37.651	8.46037e-10	2.31317e-08		g37802	1.48023	-1.48023	2.63908	60.2716	8.26324e-15	5.27682e-13
g22205	2.00361	1.82249	37.6506	8.46209e-10	2.31317e-08		g28422	1.47937	-1.47937	2.5277	26.3616	2.83108e-07	4.53786e-06
g14804	-1.14069	6.18448	37.6492	8.46811e-10	2.31317e-08		g05674	1.47899	1.47899	4.04648	24.075	9.26535e-07	1.32502e-05
g01587	-0.828292	5.71275	37.6311	8.54727e-10	2.33007e-08		g03174	1.47787	-1.47787	2.86856	7.84864	0.0050859	0.0218418
g21488	-2.00852	3.31365	37.6306	8.54939e-10	2.33007e-08		g30764	1.47762	-1.47762	1.17438	12.688	0.000368014	0.00249968
g13563	1.40998	4.29797	37.6154	8.61609e-10	2.34559e-08		g19242	1.47756	-1.47756	2.49534	56.8042	4.81436e-14	2.73928e-12
g02020	-0.837942	7.64099	37.5944	8.70925e-10	2.36793e-08		g26012	1.4773	1.4773	4.7193	38.7786	4.74696e-10	1.37159e-08
g18149	-1.57335	2.95348	37.5925	8.71787e-10	2.36793e-08		g21110	1.47614	-1.47614	1.71784	25.3544	4.77055e-07	7.27274e-06
g02538	1.22892	3.59242	37.5613	8.85837e-10	2.40337e-08		g40065	1.47602	-1.47602	2.79683	30.5806	3.20273e-08	6.30333e-07
g29286	-1.59316	2.79481	37.5177	9.05868e-10	2.45494e-08		g25253	1.4757	-1.4757	0.972534	6.69056	0.00969249	0.036754
g17488	1.34215	3.08149	37.5103	9.09325e-10	2.46153e-08		g13687	1.47559	1.47559	6.64903	51.8581	5.96606e-13	2.79242e-11
g19263	-2.17991	1.36892	37.495	9.16453e-10	2.47804e-08		g40316	1.47469	-1.47469	2.24819	27.4739	1.5923e-07	2.71925e-06
g13636	-1.09649	11.2334	37.4402	9.42574e-10	2.5458e-08		g17680	1.47437	-1.47437	4.5437	26.7181	2.35406e-07	3.87411e-06
g04775	-0.989898	6.08525	37.421	9.51913e-10	2.56813e-08		g21740	1.47412	-1.47412	3.60199	41.9657	9.28901e-11	3.11942e-09
g06076	0.866451	5.09941	37.409	9.57797e-10	2.58111e-08		g40902	1.47403	-1.47403	1.41323	24.3277	8.1261e-07	1.18252e-05
g02844	1.42274	10.5808	37.4036	9.60429e-10	2.5853e-08		g08199	1.47329	-1.47329	1.02232	12.1931	0.000479671	0.00311381
g05720	-0.920505	6.0142	37.3811	9.7161e-10	2.61247e-08		g03563	1.47314	-1.47314	2.29445	24.6626	6.82957e-07	1.01288e-05
g09026	-1.22789	3.86344	37.3418	9.91347e-10	2.66255e-08		g38067	1.4725	-1.4725	1.62509	23.4929	1.25378e-06	1.73313e-05
g08440	1.23441	5.91228	37.3233	1.00082e-09	2.685e-08		g02344	1.47174	-1.47174	2.66042	38.0642	6.84548e-10	1.91124e-08
g08553	1.08413	5.55847	37.313	1.00611e-09	2.69618e-08		singleton_rep_c878	1.47151	1.47151	5.19657	8.8474	0.00293507	0.0140073
g01126	1.08371	4.74826	37.2978	1.014e-09	2.7143e-08		g19403	1.4711	1.4711	1.18212	10.3468	0.00129697	0.00717381
g08227	2.27743	2.18803	37.235	1.0472e-09	2.80002e-08		g22225	1.47102	-1.47102	3.24468	42.3449	7.65157e-11	2.6134e-09
g33421	2.07795	1.52072	37.1669	1.0844e-09	2.89627e-08		g08065	1.47098	-1.47098	0.824063	10.8007	0.00101461	0.00586607
g26178	-2.12969	1.16808	37.155	1.09103e-09	2.91075e-08		g25265	1.47085	-1.47085	1.41546	23.7334	1.10646e-06	1.5464e-05
g01809	-0.843028	6.5218	37.1514	1.09306e-09	2.91293e-08		g21262	1.47034	-1.47034	2.16068	18.2874	1.8996e-05	0.000192534
g15947	-1.00311	3.68024	37.1286	1.10592e-09	2.94393e-08		g30042	1.47032	1.47032	1.33888	6.57496	0.0103423	0.0387107
g08109	-0.874573	5.02812	37.0935	1.12601e-09	2.99409e-08		g25500	1.46993	1.46993	2.3983	25.2523	5.02986e-07	7.64379e-06
g21371	1.92843	1.91006	37.0711	1.13899e-09	3.02526e-08		g07585	1.46954	1.46954	5.54274	78.6263	7.50431e-19	8.74689e-17
g18319	1.20895	3.30775	37.0452	1.15424e-09	3.06236e-08		g21831	1.46918	-1.46918	4.07511	76.6437	2.04762e-18	2.20473e-16
g02833	-0.874335	4.12974	37.0428	1.15564e-09	3.06269e-08		singleton_rep_c2504	1.46831	-1.46831	4.69932	6.65448	0.0098907	0.037364
g01013	-1.05257	7.57327	37.0358	1.15978e-09	3.0703e-08		g18903	1.46569	-1.46569	2.44917	30.7175	2.9846e-08	5.90793e-07
g19893	0.888383	4.54322	37.03	1.16323e-09	3.07603e-08		g20245	1.46465	-1.46465	3.59711	60.9181	5.95008e-15	3.88226e-13
g22616	-1.25676	4.05653	37.0169	1.17111e-09	3.09345e-08		g26045	1.46409	1.46409	3.30942	26.3497	2.84869e-07	4.56083e-06
g14743	-1.30162	3.35518	36.976	1.19591e-09	3.15549e-08		g31424	1.46245	1.46245	3.09309	34.5229	4.21269e-09	1.00748e-07
g30519	1.54595	3.01918	36.9606	1.20542e-09	3.17709e-08		g21239	1.46236	-1.46236	1.31448	20.7934	5.11578e-06	6.03909e-05
g25516	2.09397	2.97355	36.9431	1.21625e-09	3.20212e-08		g16588	1.46212	-1.46212	5.31291	67.1198	2.55497e-16	1.96626e-14
g21728	1.41184	6.3199	36.9368	1.2202e-09	3.209e-08		g16874	1.45989	1.45989	4.24493	14.9176	0.000112308	0.000904301
g09875	-1.00345	4.44934	36.8678	1.26414e-09	3.32093e-08		g15142	1.45853	-1.45853	3.8431	53.7593	2.26619e-13	1.14555e-11
g06023	-0.823953	6.08123	36.8584	1.27031e-09	3.33348e-08		g11321	1.45844	1.45844	3.70928	41.4049	1.23745e-10	4.048e-09
g03149	0.83176	6.20696	36.8203	1.29533e-09	3.39542e-08		g06709	1.4577	-1.4577	2.22699	27.3558	1.6926e-07	2.87623e-06
g17449	-1.40934	2.72668	36.7971	1.31084e-09	3.43233e-08		g12259	1.45765	-1.45765	3.96801	52.7213	3.84398e-13	1.8646e-11
g15736	1.0712	4.55485	36.7753	1.32558e-09	3.46715e-08		g09182	1.45735	1.45735	4.18173	34.807	3.64061e-09	8.82977e-08
g41539	-2.5202	1.65074	36.7627	1.33421e-09	3.48592e-08		g07739	1.45645	1.45645	7.83794	46.6899	8.31559e-12	3.34448e-10
g15162	0.952532	4.52797	36.7509	1.34231e-09	3.50327e-08		g06796	1.45592	1.45592	3.25474	28.3576	1.00853e-07	1.78465e-06
g07980	0.96531	7.32066	36.7331	1.3546e-09	3.53152e-08		g07190	1.45564	-1.45564	1.908	21.999	2.72789e-06	3.45825e-05
g05757	1.05619	5.5853	36.73	1.35677e-09	3.53335e-08		g05981	1.45534	-1.45534	5.36575	9.30566	0.00228448	0.0113613
g02618	0.88232	7.16307	36.7146	1.36754e-09	3.55635e-08		g17394	1.45497	-1.45497	2.89858	38.5105	5.44606e-10	1.55119e-08
g03171	-1.15914	3.94156	36.7131	1.36857e-09	3.55635e-08		g21567	1.45495	-1.45495	1.82849	25.9545	3.49557e-07	5.51097e-06
g28924	0.957886	4.28192	36.686	1.38775e-09	3.6023e-08		g39054	1.45422	-1.45422	1.31458	14.4869	0.000141136	0.00110063
g08808	-1.39319	2.48296	36.6254	1.43154e-09	3.71195e-08		g04930	1.45354	-1.45354	6.59445	71.7526	2.43944e-17	2.24419e-15
g30697	-2.41214	1.83079	36.4821	1.54077e-09	3.99088e-08		g11125	1.45322	-1.45322	5.30828	7.33434	0.00676496	0.0276153
g15265	1.00087	6.80047	36.4654	1.55397e-09	4.02073e-08		g27809	1.45247	-1.45247	1.69633	16.8683	4.00645e-05	0.00036872
g26827	-1.41991	4.96721	36.4515	1.56512e-09	4.0419e-08		g14851	1.4518	-1.4518	2.70495	34.0663	5.3267e-09	1.23217e-07
g25159	-1.86374	2.67444	36.451	1.56552e-09	4.0419e-08		g39833	1.4515	1.4515	1.7975	22.6093	1.98525e-06	2.61194e-05
g11466	-1.047	5.26352	36.4098	1.59898e-09	4.12386e-08		g05126	1.45019	-1.45019	1.17639	14.5377	0.000137381	0.00107553
g08256	-0.805878	7.38695	36.3781	1.62521e-09	4.187e-08		g01998	1.44755	-1.44755	1.78729	7.24259	0.00711942	0.0288319
g01141	-0.868847	4.89223	36.353	1.64628e-09	4.23674e-08		g24170	1.44573	1.44573	3.14176	42.3329	7.69862e-11	2.62573e-09
g01288	-0.987054	6.86896	36.2964	1.69473e-09	4.35666e-08		g18379	1.44442	1.44442	3.1631	24.8048	6.34383e-07	9.48454e-06
g07083	-1.44294	2.05232	36.2944	1.69651e-09	4.35666e-08		g07083	1.44294	-1.44294	2.05232	36.2944	1.69651e-09	4.35666e-08
g16751	-1.31929	3.24785	36.2705	1.7174e-09	4.4056e-08		g00413	1.44243	-1.44243	4.95786	56.8216	4.77192e-14	2.72158e-12
g06298	-1.00394	4.4765	36.2554	1.73079e-09	4.43246e-08		g00216	1.44208	-1.44208	5.75794	92.6837	6.13581e-22	9.95452e-20
g11693	1.73521	3.43771	36.2545	1.73156e-09	4.43246e-08		g29568	1.44203	-1.44203	2.17291	34.8902	3.48831e-09	8.4947e-08
g20854	1.40405	2.42105	36.2329	1.75088e-09	4.47714e-08		g33118	1.44081	-1.44081	1.21913	20.5746	5.73532e-06	6.67851e-05
g08359	-0.862905	3.76991	36.2262	1.75692e-09	4.48782e-08		g17041	1.44023	1.44023	3.98115	32.8277	1.00697e-08	2.17627e-07
g30808	-2.10349	1.14884	36.1751	1.80365e-09	4.60228e-08		g23981	1.43902	1.43902	1.61475	19.3948	1.06299e-05	0.000115022
g39204	0.992739	4.91713	36.135	1.84114e-09	4.69295e-08		g03294	1.43886	-1.43886	4.88617	56.8593	4.68141e-14	2.67632e-12
g14450	-0.925689	6.76201	36.1238	1.85168e-09	4.71482e-08		g16585	1.43758	-1.43758	9.01208	45.284	1.70433e-11	6.48667e-10
g15845	1.30693	3.2557	36.102	1.87259e-09	4.76299e-08		g02258	1.4374	-1.4374	4.56823	9.1079	0.00254508	0.0124182
g00589	-1.43474	9.93355	36.0753	1.89841e-09	4.82358e-08		g01502	1.43725	-1.43725	5.91855	114.891	8.31508e-27	2.14681e-24
g19290	-1.65494	1.78668	36.0404	1.9327e-09	4.90551e-08		g07110	1.43578	1.43578	1.75665	13.799	0.000203447	0.00150353
g07963	0.89443	5.14647	35.9772	1.99641e-09	5.06186e-08		g00589	1.43474	-1.43474	9.93355	36.0753	1.89841e-09	4.82358e-08
g24329	-1.73646	9.48446	35.959	2.0151e-09	5.10386e-08		g13660	1.43381	1.43381	2.62441	27.0036	2.03081e-07	3.3792e-06
g04332	-1.2802	2.3995	35.9404	2.03451e-09	5.14759e-08		g37792	1.43297	-1.43297	2.90166	53.8866	2.12397e-13	1.08048e-11
g02409	-0.96426	6.04817	35.892	2.08562e-09	5.27136e-08		g41383	1.43228	-1.43228	2.56589	15.2518	9.40848e-05	0.000776313
g06324	-1.16727	2.54812	35.8774	2.10136e-09	5.30555e-08		g05127	1.43124	-1.43124	3.03984	52.1479	5.14738e-13	2.43295e-11
g17430	0.943834	4.21158	35.861	2.11907e-09	5.34465e-08		singleton_rep_c1603	1.43065	-1.43065	1.2386	16.9834	3.77087e-05	0.000350356
g30588	-1.76683	1.45092	35.8341	2.14854e-09	5.41329e-08		g06275	1.4301	1.4301	4.65173	22.276	2.36134e-06	3.03686e-05
g32104	-0.889046	4.32805	35.7863	2.20196e-09	5.54206e-08		g02525	1.42987	-1.42987	2.93569	22.2899	2.34433e-06	3.01821e-05
g16295	0.90057	6.14516	35.7771	2.21233e-09	5.56234e-08		g03606	1.42946	1.42946	5.80733	43.2721	4.76322e-11	1.69688e-09
g04801	-1.27568	3.32275	35.7652	2.22587e-09	5.59051e-08		g17881	1.42606	1.42606	1.64007	15.72	7.34431e-05	0.000625113
g05891	1.1057	4.86047	35.7566	2.23571e-09	5.60936e-08		g05535	1.42596	-1.42596	5.62833	52.7832	3.72483e-13	1.81046e-11
g19214	1.12838	4.07828	35.7378	2.25742e-09	5.65794e-08		g05177	1.42596	-1.42596	2.66894	46.827	7.75397e-12	3.13964e-10
g15255	-1.02133	3.7244	35.7322	2.26391e-09	5.66827e-08		g05959	1.42589	-1.42589	3.61277	67.4791	2.12931e-16	1.65459e-14
g02822	-1.29055	2.48363	35.6107	2.40964e-09	6.02685e-08		g08938	1.42509	1.42509	4.29254	61.2727	4.96922e-15	3.28694e-13
g03114	0.92704	6.80566	35.5989	2.42426e-09	6.05713e-08		g01335	1.425	-1.425	5.80787	34.391	4.5081e-09	1.0675e-07
g07039	-1.13096	4.12525	35.5762	2.45261e-09	6.12159e-08		g14453	1.42384	1.42384	6.21751	50.3827	1.26504e-12	5.74196e-11
g19470	0.94669	5.39725	35.5578	2.47595e-09	6.17341e-08		g01215	1.42294	1.42294	6.62366	59.6826	1.1146e-14	7.04282e-13
g07641	1.1436	4.69438	35.5193	2.52533e-09	6.29001e-08		g26436	1.42276	-1.42276	3.47209	46.7682	7.99011e-12	3.22438e-10
g17279	-1.14468	4.14194	35.5131	2.53343e-09	6.30365e-08		g02844	1.42274	1.42274	10.5808	37.4036	9.60429e-10	2.5853e-08
g10653	-0.89099	4.57528	35.4811	2.57532e-09	6.40124e-08		g01824	1.42261	-1.42261	5.01441	85.0729	2.87571e-20	3.87914e-18
g04909	-1.26951	3.17819	35.4739	2.5849e-09	6.41842e-08		g00597	1.4226	-1.4226	5.30211	77.4448	1.36486e-18	1.50329e-16
g09538	-1.20154	3.62895	35.453	2.61276e-09	6.48088e-08		g16052	1.42252	-1.42252	3.76793	55.2234	1.07581e-13	5.76599e-12
g19411	1.41822	2.83046	35.3949	2.69195e-09	6.67042e-08		g22313	1.42022	-1.42022	1.31771	18.7622	1.48072e-05	0.000154379
g04621	3.01791	5.23985	35.3793	2.7135e-09	6.71689e-08		g34040	1.42007	-1.42007	1.22464	12.795	0.000347556	0.00238329
g12134	-1.0907	3.33199	35.3497	2.75513e-09	6.81292e-08		g26827	1.41991	-1.41991	4.96721	36.4515	1.56512e-09	4.0419e-08
g13750	-1.32239	5.58498	35.302	2.82342e-09	6.97461e-08		g01251	1.41943	-1.41943	5.63894	20.6463	5.52441e-06	6.46111e-05
g15080	-0.977995	4.38651	35.2878	2.84414e-09	7.01857e-08		g19411	1.41822	1.41822	2.83046	35.3949	2.69195e-09	6.67042e-08
g27816	-1.17939	2.98102	35.2773	2.85942e-09	7.04902e-08		g05214	1.41786	-1.41786	1.66414	32.1904	1.39783e-08	2.94674e-07
g06634	-1.01862	5.29986	35.2601	2.88483e-09	7.10438e-08		g02470	1.41744	1.41744	7.026	11.1226	0.000852837	0.00507496
g16942	-1.26555	3.04747	35.2196	2.9455e-09	7.24636e-08		g20926	1.41741	-1.41741	1.70842	25.4339	4.5781e-07	7.00605e-06
g04908	0.849087	5.24107	35.1995	2.97603e-09	7.31398e-08		g27591	1.41651	-1.41651	1.20387	23.3336	1.362e-06	1.86024e-05
g03004	1.39506	6.15818	35.1204	3.0993e-09	7.60914e-08		g16492	1.41633	1.41633	2.26233	42.9557	5.59947e-11	1.96276e-09
g14787	-0.938176	5.21716	35.0938	3.14205e-09	7.70621e-08		g16916	1.41632	1.41632	1.44032	16.7512	4.26151e-05	0.000388471
g13460	-0.924968	4.16433	35.0845	3.15696e-09	7.73487e-08		g09659	1.41592	-1.41592	1.41459	22.5805	2.01515e-06	2.64837e-05
g06432	0.895292	7.06356	35.0524	3.20955e-09	7.85571e-08		singleton_rep_c2908	1.4158	-1.4158	6.35251	62.2057	3.09398e-15	2.09267e-13
g14976	0.850738	7.42086	34.9622	3.3616e-09	8.2195e-08		g27779	1.41359	-1.41359	2.07523	6.1249	0.0133291	0.0471138
g10134	-1.28777	2.65185	34.9273	3.42255e-09	8.36001e-08		g23973	1.41302	-1.41302	1.34102	9.58846	0.00195805	0.0100058
g02555	-1.11913	4.21327	34.9175	3.43971e-09	8.39339e-08		g12698	1.41296	-1.41296	5.28193	6.46218	0.0110195	0.0406371
singleton_rep_c2737	0.830064	4.15526	34.8998	3.47108e-09	8.46134e-08		g11458	1.41269	1.41269	1.99812	14.9762	0.000108875	0.000879612
g29568	-1.44203	2.17291	34.8902	3.48831e-09	8.4947e-08		g02668	1.41214	-1.41214	5.53133	93.3898	4.29453e-22	7.06273e-20
g24437	-1.6488	9.02794	34.8705	3.52378e-09	8.5724e-08		g01191	1.41196	-1.41196	5.15246	27.7342	1.3918e-07	2.40421e-06
g09765	1.29175	3.44434	34.846	3.56845e-09	8.67228e-08		g21728	1.41184	1.41184	6.3199	36.9368	1.2202e-09	3.209e-08
g02015	-0.932569	3.97349	34.8281	3.60142e-09	8.74354e-08		g15685	1.41136	1.41136	5.20684	15.6889	7.46619e-05	0.000633465
g09182	1.45735	4.18173	34.807	3.64061e-09	8.82977e-08		g20700	1.41036	1.41036	1.72644	14.6269	0.00013103	0.00103356
g18298	1.05874	3.64609	34.7967	3.6599e-09	8.8676e-08		g13563	1.40998	1.40998	4.29797	37.6154	8.61609e-10	2.34559e-08
g15834	-0.961923	3.91835	34.7927	3.66737e-09	8.87675e-08		g17449	1.40934	-1.40934	2.72668	36.7971	1.31084e-09	3.43233e-08
g02334	1.37488	4.69662	34.7588	3.73184e-09	9.02368e-08		g24482	1.40925	-1.40925	1.89588	31.3151	2.1937e-08	4.45249e-07
g04919	1.09197	5.27679	34.7358	3.77629e-09	9.12198e-08		g04857	1.40867	1.40867	3.11664	11.2906	0.000779024	0.0046986
g19698	-1.22486	5.90136	34.7106	3.82538e-09	9.23129e-08		g15871	1.40824	-1.40824	3.34333	33.3325	7.76739e-09	1.72209e-07
g04966	-1.70264	1.98485	34.6635	3.91904e-09	9.4478e-08		g14641	1.40765	1.40765	4.12022	27.3255	1.71933e-07	2.91524e-06
g05445	2.5439	4.54783	34.6262	3.99497e-09	9.62119e-08		g15877	1.40761	1.40761	3.87686	55.0571	1.17078e-13	6.24704e-12
g19640	1.59355	2.86211	34.5985	4.05222e-09	9.7493e-08		g23222	1.40705	-1.40705	1.7923	29.5363	5.48786e-08	1.03106e-06
g14781	0.783115	4.85381	34.5824	4.0858e-09	9.82023e-08		g08836	1.40669	-1.40669	3.54952	11.1535	0.000838749	0.00500601
g18160	-1.05625	3.52895	34.5758	4.09977e-09	9.84396e-08		g02845	1.4065	1.4065	1.10371	13.1215	0.000291924	0.00204773
g02210	1.03001	9.37645	34.5733	4.10503e-09	9.84673e-08		g03916	1.40643	-1.40643	6.00791	44.3014	2.81521e-11	1.04315e-09
g08816	1.2259	5.54052	34.5364	4.18354e-09	1.0025e-07		g10582	1.40581	-1.40581	1.47656	27.058	1.97439e-07	3.29146e-06
g00031	-0.768795	5.65143	34.5339	4.18902e-09	1.00282e-07		g34554	1.40532	-1.40532	1.92249	29.1841	6.58157e-08	1.21375e-06
g31424	1.46245	3.09309	34.5229	4.21269e-09	1.00748e-07		g17185	1.40429	1.40429	7.28717	50.3269	1.30152e-12	5.88529e-11
g14414	0.954739	8.14019	34.478	4.31095e-09	1.02995e-07		g20854	1.40405	1.40405	2.42105	36.2329	1.75088e-09	4.47714e-08
g04205	0.891285	3.89296	34.4658	4.33815e-09	1.03542e-07		g07987	1.40246	-1.40246	4.45219	43.7642	3.70411e-11	1.33945e-09
g06320	1.01294	3.86697	34.4363	4.40434e-09	1.0494e-07		g17734	1.40236	-1.40236	3.31822	66.5575	3.39834e-16	2.57406e-14
g25816	-1.2335	3.02207	34.4358	4.40546e-09	1.0494e-07		g19481	1.40222	-1.40222	3.77511	50.6985	1.07703e-12	4.92581e-11
g14950	0.797916	6.76672	34.4338	4.41002e-09	1.04945e-07		g02652	1.40135	1.40135	2.4402	11.5635	0.000672574	0.00413445
g01336	1.07674	6.59671	34.4265	4.42649e-09	1.05232e-07		g05499	1.40106	-1.40106	4.39876	76.1541	2.62375e-18	2.78756e-16
g19733	-1.2001	2.71004	34.4112	4.46152e-09	1.0596e-07		g06974	1.40062	-1.40062	2.03159	38.6205	5.14767e-10	1.47495e-08
g10390	-1.03482	3.33746	34.4016	4.48351e-09	1.06377e-07		g34589	1.39926	-1.39926	1.59683	11.6869	0.00062943	0.00391636
g20097	-2.03483	2.78456	34.3994	4.48854e-09	1.06391e-07		singleton_rep_c2152	1.39899	-1.39899	4.92837	9.69513	0.00184757	0.00955871
g01335	-1.425	5.80787	34.391	4.5081e-09	1.0675e-07		g12351	1.39847	-1.39847	2.37455	26.8857	2.15848e-07	3.57183e-06
g16865	-1.79961	1.74798	34.382	4.52881e-09	1.07134e-07		g25178	1.39807	-1.39807	0.658621	9.39723	0.00217313	0.0109093
singleton_rep_c1271	-2.14793	0.986916	34.378	4.5382e-09	1.07251e-07		g01571	1.39729	-1.39729	7.01794	22.4562	2.14996e-06	2.80253e-05
g13679	-1.18099	2.83928	34.363	4.5733e-09	1.07974e-07		g20998	1.39655	-1.39655	2.90571	40.6908	1.78321e-10	5.58235e-09
singleton_rep_c3452	1.66632	2.025	34.3323	4.64606e-09	1.09584e-07		g08080	1.39616	1.39616	4.01578	46.4633	9.33492e-12	3.73568e-10
g20435	-2.17265	1.26982	34.3157	4.68595e-09	1.10397e-07		g07092	1.39529	1.39529	3.40801	38.8641	4.54356e-10	1.32077e-08
g04540	-0.834644	4.04384	34.3141	4.68972e-09	1.10397e-07		g06617	1.39526	-1.39526	5.30044	72.7123	1.49996e-17	1.43488e-15
g03508	-1.37138	2.36509	34.3048	4.71216e-09	1.10816e-07		g03004	1.39506	1.39506	6.15818	35.1204	3.0993e-09	7.60914e-08
g16154	-1.00644	4.10746	34.2953	4.73531e-09	1.11166e-07		singleton_rep_c390	1.39333	-1.39333	3.5451	8.60212	0.00335772	0.0156639
g22506	1.00464	4.27183	34.2949	4.7363e-09	1.11166e-07		g08808	1.39319	-1.39319	2.48296	36.6254	1.43154e-09	3.71195e-08
g07919	-0.780354	7.00339	34.2914	4.74486e-09	1.11259e-07		g04234	1.39297	-1.39297	3.20007	39.8617	2.72599e-10	8.22284e-09
g02035	-0.8955	5.57623	34.2843	4.76219e-09	1.11556e-07		g38846	1.39283	-1.39283	1.48075	10.9087	0.000957161	0.00559455
g05746	0.874754	4.51055	34.2667	4.8054e-09	1.12459e-07		g07717	1.39115	1.39115	7.00382	67.7378	1.8675e-16	1.47668e-14
g16219	-1.25741	5.43999	34.2594	4.82328e-09	1.12767e-07		g21927	1.39096	-1.39096	5.1443	73.1586	1.19637e-17	1.163e-15
g09953	3.80817	4.40222	34.2313	4.89343e-09	1.14296e-07		g04498	1.3909	1.3909	6.83892	56.9538	4.46171e-14	2.56292e-12
g07722	0.906474	5.29591	34.1969	4.98084e-09	1.16225e-07		g23280	1.39017	-1.39017	1.52258	6.02327	0.0141185	0.0492802
g23061	-1.28357	2.39719	34.1688	5.05332e-09	1.17801e-07		g06356	1.38944	-1.38944	3.00513	51.2983	7.9343e-13	3.67072e-11
g03096	0.912352	6.81013	34.1613	5.07281e-09	1.18141e-07		g01614	1.38793	-1.38793	2.80233	33.1561	8.50482e-09	1.86834e-07
g00727	2.72013	3.2203	34.1321	5.14949e-09	1.1981e-07		g05983	1.38749	1.38749	5.97482	23.4102	1.30881e-06	1.80193e-05
g08917	0.823506	6.08593	34.1199	5.18198e-09	1.2045e-07		g36529	1.3868	1.3868	4.50225	19.0492	1.2739e-05	0.000135104
g11917	-1.13187	2.48379	34.1128	5.20091e-09	1.20773e-07		g05965	1.38679	-1.38679	8.16199	58.6548	1.87909e-14	1.14515e-12
g33423	2.25391	2.5148	34.0815	5.2851e-09	1.2256e-07		g19788	1.38653	1.38653	3.91535	23.9676	9.79707e-07	1.38865e-05
g13183	-1.01311	5.18111	34.0804	5.28808e-09	1.2256e-07		g21074	1.38608	1.38608	2.23516	14.9247	0.000111891	0.000901551
g06114	2.01659	6.39	34.0697	5.31741e-09	1.23121e-07		g08571	1.38596	1.38596	2.96812	40.6059	1.8624e-10	5.8151e-09
g14851	-1.4518	2.70495	34.0663	5.3267e-09	1.23217e-07		g37650	1.38475	-1.38475	1.67394	15.9523	6.49572e-05	0.000560032
g02474	-0.835895	6.46503	34.0637	5.33371e-09	1.23261e-07		g28820	1.38468	-1.38468	1.38102	14.7396	0.000123425	0.000981638
g11471	1.26369	4.53727	34.0547	5.35838e-09	1.23712e-07		g15431	1.38436	1.38436	4.70794	85.5979	2.20509e-20	3.02551e-18
g06136	-0.904774	7.3239	34.0528	5.36376e-09	1.23717e-07		g19397	1.38413	1.38413	2.60401	27.3204	1.72379e-07	2.91889e-06
g26553	-1.65871	1.21961	34.0246	5.44205e-09	1.25402e-07		g01157	1.38355	-1.38355	4.01057	13.851	0.000197887	0.00146786
g39499	-2.60703	0.641238	34.0001	5.51102e-09	1.2687e-07		g09147	1.38306	1.38306	3.42807	22.1582	2.51084e-06	3.21021e-05
g07681	1.03424	7.31416	33.9909	5.53712e-09	1.27348e-07		g16629	1.38215	-1.38215	1.44455	14.6049	0.000132572	0.00104332
g05564	3.93045	3.10528	33.972	5.59101e-09	1.28465e-07		g05456	1.38126	-1.38126	3.39279	37.6542	8.44655e-10	2.31317e-08
g02104	-0.857802	6.86818	33.9347	5.69932e-09	1.30828e-07		g29535	1.38053	1.38053	1.40988	20.994	4.6073e-06	5.50651e-05
g18151	0.797085	5.58609	33.927	5.72181e-09	1.31219e-07		g04297	1.38021	1.38021	6.11409	29.8279	4.72159e-08	8.98337e-07
g26765	-0.979472	3.63895	33.9095	5.77361e-09	1.32281e-07		g01035	1.38019	-1.38019	2.86588	27.6579	1.44782e-07	2.49023e-06
g26738	-3.02741	1.66765	33.8817	5.85655e-09	1.34032e-07		g07179	1.38016	-1.38016	3.22034	31.6938	1.80493e-08	3.71365e-07
g40505	3.05086	3.15351	33.8802	5.86119e-09	1.34032e-07		g11282	1.37953	-1.37953	4.10103	53.5571	2.51181e-13	1.25648e-11
g04901	0.954501	3.57759	33.8723	5.88513e-09	1.34451e-07		g20819	1.37939	-1.37939	3.0607	33.2157	8.24827e-09	1.8153e-07
g00990	-1.26757	3.60151	33.8701	5.89175e-09	1.34474e-07		g03475	1.37813	-1.37813	1.56759	20.4115	6.24527e-06	7.21632e-05
g10312	-1.50001	1.70814	33.8629	5.91359e-09	1.34844e-07		g23199	1.37793	-1.37793	1.16438	11.248	0.000797091	0.00479193
g05913	-1.02502	3.34315	33.857	5.93139e-09	1.35122e-07		g04469	1.3759	-1.3759	5.91953	89.7419	2.71341e-21	4.02171e-19
g04423	0.750197	7.31738	33.7962	6.11978e-09	1.39278e-07		g25202	1.37523	-1.37523	5.28084	67.4556	2.15486e-16	1.66368e-14
g21558	-0.951347	3.48571	33.7944	6.12541e-09	1.39278e-07		g02334	1.37488	1.37488	4.69662	34.7588	3.73184e-09	9.02368e-08
g02054	-0.846426	5.41222	33.7795	6.17259e-09	1.40218e-07		g05270	1.37205	-1.37205	6.64177	30.7715	2.90264e-08	5.76158e-07
g08642	1.07493	5.26501	33.7712	6.19884e-09	1.40681e-07		g03508	1.37138	-1.37138	2.36509	34.3048	4.71216e-09	1.10816e-07
g29276	-0.995447	3.78539	33.7166	6.37555e-09	1.44555e-07		g08492	1.3712	-1.3712	3.23225	26.4832	2.65843e-07	4.30823e-06
g07791	0.87497	5.2782	33.7125	6.38903e-09	1.44724e-07		g01812	1.3712	-1.3712	5.67068	69.3196	8.3735e-17	7.0546e-15
g00641	-1.09902	5.18194	33.7017	6.4246e-09	1.45392e-07		g19536	1.3708	-1.3708	2.4499	29.5433	5.46802e-08	1.02894e-06
g00069	-0.791569	5.39942	33.6883	6.46885e-09	1.46181e-07		g16754	1.36984	-1.36984	3.08698	45.0632	1.90772e-11	7.22498e-10
g13366	-0.87495	7.79363	33.6875	6.47166e-09	1.46181e-07		g19962	1.36915	-1.36915	1.40906	23.3135	1.37628e-06	1.87868e-05
g06267	1.25064	4.92504	33.6729	6.52041e-09	1.47144e-07		g20110	1.36821	-1.36821	2.86571	23.0154	1.6071e-06	2.15576e-05
g02888	-1.0661	4.63057	33.6648	6.54741e-09	1.47615e-07		g17109	1.36735	1.36735	2.23449	16.5433	4.75509e-05	0.0004273
g37303	-0.89629	4.6778	33.614	6.72077e-09	1.51381e-07		g36568	1.36728	-1.36728	1.33276	9.09046	0.00256946	0.0125117
g23069	1.52371	2.32413	33.5667	6.88623e-09	1.54963e-07		g19774	1.36674	1.36674	1.14733	12.1867	0.00048131	0.0031226
g14582	-1.07425	2.95364	33.5483	6.95174e-09	1.5629e-07		g18357	1.36671	-1.36671	1.41441	13.4009	0.000251506	0.00179944
g06246	-1.21439	3.35274	33.5452	6.9626e-09	1.56388e-07		g10307	1.36576	-1.36576	1.95534	29.3068	6.17778e-08	1.14724e-06
g30063	-0.90404	4.97557	33.5321	7.00975e-09	1.573e-07		g24492	1.36546	-1.36546	2.2505	24.3066	8.21559e-07	1.1941e-05
g10532	-0.979288	3.81661	33.5297	7.01829e-09	1.57345e-07		g38658	1.36529	-1.36529	2.37015	7.83181	0.00513348	0.0219793
g01693	-1.2538	3.49359	33.518	7.0606e-09	1.58146e-07		g28403	1.36502	-1.36502	2.97989	41.9233	9.49231e-11	3.16995e-09
g16381	-0.939873	3.68893	33.5116	7.0839e-09	1.5852e-07		g04778	1.36437	1.36437	6.58126	58.4793	2.05445e-14	1.24255e-12
g03618	-2.35405	1.34648	33.4661	7.25182e-09	1.62126e-07		g15344	1.36396	-1.36396	3.4071	29.444	5.75549e-08	1.07712e-06
g18815	-0.903789	5.31414	33.4634	7.26184e-09	1.62199e-07		g00822	1.36338	1.36338	3.00642	14.6751	0.000127725	0.00100981
g24902	1.12647	4.58153	33.4347	7.3696e-09	1.64453e-07		g30523	1.36301	1.36301	1.20119	13.2344	0.000274854	0.00194561
g06705	-1.64441	2.21811	33.4153	7.44347e-09	1.65947e-07		g04367	1.36279	-1.36279	3.32643	7.37793	0.00660293	0.0270643
g04935	1.05611	3.45072	33.4109	7.4603e-09	1.66168e-07		g14827	1.36248	1.36248	5.86932	46.9923	7.1267e-12	2.90033e-10
g01115	0.803331	6.51847	33.4046	7.48454e-09	1.66554e-07		g27796	1.36226	-1.36226	2.33698	42.2898	7.87001e-11	2.6728e-09
g00215	-0.75001	6.77456	33.3942	7.52486e-09	1.67296e-07		g07555	1.36216	-1.36216	2.40755	27.5093	1.56339e-07	2.67369e-06
g18716	-0.960887	3.74063	33.3756	7.59701e-09	1.68743e-07		g04695	1.36136	-1.36136	5.20177	84.5612	3.72506e-20	4.99678e-18
g38281	1.89442	1.70374	33.3733	7.60622e-09	1.68792e-07		g25863	1.36123	-1.36123	1.46213	13.1751	0.000283694	0.00199692
g15871	-1.40824	3.34333	33.3325	7.76739e-09	1.72209e-07		g10097	1.36002	1.36002	1.52385	13.3571	0.000257446	0.00183592
g15631	-1.0804	3.15364	33.326	7.79348e-09	1.72628e-07		g26938	1.35907	1.35907	3.37395	19.5681	9.70785e-06	0.000106283
g03507	-0.858174	5.30603	33.2756	7.9979e-09	1.76993e-07		g40724	1.3588	-1.3588	2.22517	16.7917	4.17157e-05	0.000381575
g15407	1.28893	3.1279	33.2695	8.02325e-09	1.77391e-07		g21431	1.35848	1.35848	2.83469	56.7368	4.98214e-14	2.82137e-12
g10024	-0.807146	4.62963	33.2573	8.07341e-09	1.78335e-07		g18423	1.3582	-1.3582	2.91531	40.9494	1.56222e-10	4.96172e-09
g07096	-1.72861	2.27431	33.2462	8.11975e-09	1.79194e-07		g03509	1.35671	1.35671	8.2766	49.7681	1.73033e-12	7.67966e-11
g09462	1.34179	3.8697	33.2342	8.17019e-09	1.80142e-07		g17651	1.35662	1.35662	4.49238	46.9299	7.35718e-12	2.98905e-10
g10854	0.990094	5.85108	33.2251	8.20854e-09	1.80821e-07		g24446	1.35661	1.35661	6.65075	14.8063	0.000119135	0.000952247
g20819	-1.37939	3.0607	33.2157	8.24827e-09	1.8153e-07		g25826	1.35638	-1.35638	2.74609	45.5953	1.45393e-11	5.62162e-10
g20022	1.55632	5.22324	33.1664	8.4602e-09	1.86024e-07		g30738	1.35534	-1.35534	1.30893	14.5712	0.000134959	0.00106003
g01614	-1.38793	2.80233	33.1561	8.50482e-09	1.86834e-07		singleton_rep_c2454	1.35468	-1.35468	4.59781	7.91371	0.00490615	0.0212562
g24842	0.987749	3.18569	33.1257	8.63895e-09	1.89607e-07		g13118	1.35391	1.35391	1.76749	15.1036	0.000101769	0.000830301
g00508	0.952432	6.72976	33.1134	8.69365e-09	1.90633e-07		g28827	1.35309	-1.35309	1.82764	31.8056	1.70401e-08	3.52108e-07
g01509	-0.789853	5.61764	33.0591	8.93983e-09	1.95852e-07		g18655	1.3529	-1.3529	2.18106	23.7212	1.11351e-06	1.55444e-05
g20991	-1.62066	3.23928	33.0394	9.03088e-09	1.97667e-07		g27658	1.35262	-1.35262	2.42077	30.976	2.61241e-08	5.24469e-07
g10375	0.964149	5.20673	33.0116	9.16123e-09	2.00337e-07		g13312	1.35238	-1.35238	11.2364	56.4444	5.78096e-14	3.21312e-12
g20272	-0.84554	5.06975	32.9974	9.22831e-09	2.01621e-07		g37413	1.35201	-1.35201	2.61775	32.1785	1.40637e-08	2.96214e-07
g21613	0.947244	3.90503	32.9815	9.30417e-09	2.03093e-07		g15655	1.35149	-1.35149	2.20948	37.6844	8.31659e-10	2.29265e-08
g15914	-0.784317	4.17346	32.9699	9.35951e-09	2.04115e-07		g19956	1.35131	1.35131	4.36741	52.5508	4.19253e-13	2.01737e-11
g26847	1.75628	2.27614	32.9387	9.51132e-09	2.07238e-07		g03409	1.35108	-1.35108	2.20952	26.3823	2.80098e-07	4.49561e-06
g11541	-1.94789	1.59308	32.9263	9.57188e-09	2.08368e-07		g07272	1.35108	-1.35108	3.63652	8.56812	0.003421	0.0158943
g15083	-0.811093	6.30789	32.8997	9.70382e-09	2.11045e-07		g14656	1.35102	-1.35102	8.49717	67.6343	1.96814e-16	1.53432e-14
g34606	-1.3382	2.13067	32.898	9.71242e-09	2.11045e-07		g03136	1.35068	-1.35068	3.20557	14.0035	0.000182472	0.00137174
g04105	-1.14911	3.02754	32.8885	9.75971e-09	2.11881e-07		g26571	1.35033	-1.35033	3.002	48.9653	2.60534e-12	1.12715e-10
g22969	1.60753	3.41785	32.8866	9.76968e-09	2.11906e-07		g07731	1.35013	1.35013	8.33335	55.3464	1.01057e-13	5.46504e-12
g15133	1.09169	3.4598	32.8845	9.77985e-09	2.11935e-07		g33673	1.34942	-1.34942	2.75453	41.1908	1.38071e-10	4.45267e-09
g31518	-1.55457	1.69302	32.8651	9.87821e-09	2.13873e-07		g13284	1.34844	1.34844	5.2503	67.109	2.56902e-16	1.97076e-14
g34065	2.15009	1.76748	32.8594	9.90697e-09	2.14303e-07		g09115	1.34841	1.34841	5.24861	40.4269	2.04115e-10	6.32387e-09
g17041	1.44023	3.98115	32.8277	1.00697e-08	2.17627e-07		g17276	1.34821	1.34821	4.93641	52.2137	4.97783e-13	2.36678e-11
g40606	-1.65635	2.0192	32.8213	1.01033e-08	2.18157e-07		g18359	1.34791	-1.34791	1.74577	23.5518	1.21594e-06	1.68471e-05
g20461	-1.00638	4.29115	32.8011	1.02088e-08	2.20237e-07		g28316	1.34746	1.34746	1.13872	16.5303	4.78782e-05	0.000429919
g38225	-1.87384	1.52116	32.7712	1.03669e-08	2.23447e-07		g33222	1.34707	-1.34707	1.86921	19.6476	9.31218e-06	0.000102755
g23659	-1.53811	2.23161	32.745	1.05078e-08	2.26281e-07		g03490	1.34657	-1.34657	5.51598	44.4888	2.5582e-11	9.56774e-10
g16685	-1.58422	2.39275	32.7068	1.07163e-08	2.30564e-07		g37305	1.34435	1.34435	1.40868	21.2193	4.09619e-06	4.93495e-05
g00922	0.916317	4.76323	32.6766	1.08842e-08	2.33965e-07		g16082	1.34264	-1.34264	6.51083	75.6326	3.41682e-18	3.5721e-16
g18503	0.834018	5.15242	32.6663	1.0942e-08	2.34998e-07		g22609	1.34227	1.34227	1.2606	10.419	0.00124722	0.00696766
g06360	3.30177	4.33384	32.6537	1.1013e-08	2.36312e-07		g17488	1.34215	1.34215	3.08149	37.5103	9.09325e-10	2.46153e-08
g10422	1.2697	2.96001	32.6492	1.10387e-08	2.36651e-07		g02122	1.34215	-1.34215	3.96935	58.8848	1.67178e-14	1.02662e-12
g16249	1.8015	3.24123	32.617	1.12228e-08	2.40384e-07		g31099	1.3419	-1.3419	0.970521	16.4992	4.8671e-05	0.000436059
g05738	0.88937	4.26169	32.6107	1.12592e-08	2.4095e-07		g09462	1.34179	1.34179	3.8697	33.2342	8.17019e-09	1.80142e-07
g24967	-1.5038	1.90361	32.5839	1.14156e-08	2.44078e-07		g04777	1.34162	1.34162	4.72218	41.3906	1.24655e-10	4.07068e-09
g07609	0.985692	3.62131	32.5533	1.15967e-08	2.47729e-07		g30506	1.3414	-1.3414	1.53008	16.5722	4.68321e-05	0.000421946
g07450	1.10728	5.675	32.5047	1.18904e-08	2.53778e-07		g16710	1.3413	-1.3413	3.75565	9.64571	0.00189795	0.00978244
g01813	-0.89937	4.51101	32.4924	1.19658e-08	2.55162e-07		g35668	1.34031	-1.34031	0.985868	8.91796	0.00282379	0.0135361
g09779	-0.982908	3.61816	32.469	1.21108e-08	2.58023e-07		g23989	1.34014	-1.34014	0.977096	9.57934	0.0019678	0.0100444
g12529	-2.59524	0.831309	32.4609	1.21616e-08	2.58877e-07		g01162	1.33942	-1.33942	3.65986	8.14874	0.00430912	0.0191675
g17946	-1.07308	8.18112	32.4584	1.2177e-08	2.58975e-07		g27167	1.339	-1.339	1.72755	10.4148	0.00125008	0.00698038
g33202	1.29759	2.0544	32.4487	1.22378e-08	2.60037e-07		g34606	1.3382	-1.3382	2.13067	32.898	9.71242e-09	2.11045e-07
g09633	-0.842593	5.01081	32.3859	1.26397e-08	2.6834e-07		g04871	1.33797	-1.33797	5.32356	78.5816	7.6763e-19	8.86765e-17
g09910	-1.12047	2.83204	32.3559	1.28369e-08	2.72284e-07		g13158	1.33673	-1.33673	4.17956	6.8015	0.00910812	0.0349445
g02343	-0.873883	5.53089	32.3209	1.30697e-08	2.76978e-07		g21197	1.33669	-1.33669	3.50214	18.9322	1.35446e-05	0.000142822
g04583	-1.15725	4.33448	32.3095	1.31471e-08	2.78372e-07		g30507	1.33656	-1.33656	2.27384	25.823	3.74195e-07	5.87241e-06
g09310	-1.11666	3.6738	32.2955	1.32418e-08	2.8013e-07		g00033	1.336	-1.336	6.91351	54.0477	1.95684e-13	1.00612e-11
g17150	-1.21993	6.80265	32.244	1.35979e-08	2.8741e-07		g00336	1.33492	-1.33492	6.15338	15.9667	6.44679e-05	0.000557013
g14663	0.810559	6.29017	32.2276	1.37132e-08	2.89593e-07		g30216	1.33426	-1.33426	1.4803	12.9594	0.000318315	0.00220515
g14416	0.740542	6.85793	32.2243	1.3736e-08	2.8982e-07		g17446	1.33244	-1.33244	3.04323	40.548	1.91847e-10	5.97464e-09
g05214	-1.41786	1.66414	32.1904	1.39783e-08	2.94674e-07		g37556	1.33202	-1.33202	1.79798	29.6719	5.11712e-08	9.70516e-07
g37413	-1.35201	2.61775	32.1785	1.40637e-08	2.96214e-07		g05055	1.3312	1.3312	3.32129	38.9738	4.29537e-10	1.2547e-08
g15405	0.849805	5.77038	32.1764	1.40792e-08	2.96281e-07		g23900	1.33115	-1.33115	0.922927	18.278	1.90902e-05	0.000193407
g16376	-2.61813	4.92346	32.1667	1.41492e-08	2.97493e-07		g21809	1.33085	1.33085	1.1176	14.4253	0.000145834	0.00112955
g01670	-1.01434	4.44364	32.1529	1.42504e-08	2.99357e-07		g15643	1.33083	-1.33083	1.45988	22.1786	2.4843e-06	3.17797e-05
g08775	1.6529	2.42749	32.1401	1.43446e-08	3.0085e-07		g14370	1.32942	-1.32942	8.44376	7.62901	0.0057437	0.02406
g02520	0.917327	7.14238	32.1398	1.43465e-08	3.0085e-07		g02756	1.32911	-1.32911	4.44695	78.5707	7.71871e-19	8.86765e-17
g12401	-3.35042	1.61186	32.1313	1.44097e-08	3.01912e-07		g22619	1.32896	1.32896	2.07642	31.6023	1.89202e-08	3.87953e-07
g00066	-1.17437	5.40487	32.1192	1.44996e-08	3.0353e-07		g01554	1.3286	1.3286	7.3431	30.4905	3.35506e-08	6.56548e-07
g15096	-0.947589	4.38796	32.0883	1.47319e-08	3.08124e-07		g19083	1.32834	1.32834	3.80826	69.1566	9.09461e-17	7.60874e-15
g07972	0.924536	4.60308	32.0831	1.47717e-08	3.08689e-07		g19442	1.328	-1.328	1.11225	14.7908	0.000120123	0.000958867
g09111	0.964937	5.25276	32.0749	1.4834e-08	3.09721e-07		g40469	1.32778	1.32778	1.53987	24.3505	8.03046e-07	1.1716e-05
g09833	1.04108	3.7221	32.0548	1.49881e-08	3.12666e-07		g39641	1.32669	-1.32669	1.38088	17.9338	2.28718e-05	0.000225627
g19934	-0.80168	5.05863	32.0168	1.52846e-08	3.18575e-07		g11419	1.32606	1.32606	2.97479	9.10618	0.00254748	0.0124223
g03996	1.67965	5.43745	32.0076	1.5357e-08	3.19806e-07		g25027	1.32603	1.32603	1.55313	10.836	0.000995471	0.00577119
g00208	0.899213	9.09761	31.9793	1.55827e-08	3.24225e-07		g15411	1.3231	-1.3231	3.15634	28.2332	1.07546e-07	1.88902e-06
g15038	-0.935993	3.70971	31.9567	1.57647e-08	3.27728e-07		g12960	1.32309	-1.32309	3.15054	6.75716	0.00933724	0.035683
g03119	1.70068	8.09382	31.9452	1.58583e-08	3.29389e-07		g26028	1.32299	1.32299	3.32491	40.6065	1.86182e-10	5.8151e-09
g28417	1.61923	1.96759	31.8999	1.62326e-08	3.36871e-07		g13750	1.32239	-1.32239	5.58498	35.302	2.82342e-09	6.97461e-08
g01200	-0.994314	3.93579	31.8791	1.64069e-08	3.40196e-07		g11993	1.3221	1.3221	2.16102	24.6385	6.91566e-07	1.02186e-05
g05794	-1.15187	3.35806	31.861	1.65611e-08	3.43097e-07		g19854	1.32207	-1.32207	4.69605	68.2924	1.40963e-16	1.14347e-14
g09878	-1.577	9.18058	31.836	1.67752e-08	3.47233e-07		g08435	1.32206	1.32206	3.61022	17.2934	3.20295e-05	0.00030266
g20351	-1.1435	3.13474	31.8228	1.68901e-08	3.49309e-07		g08594	1.32166	-1.32166	4.26627	78.5744	7.70411e-19	8.86765e-17
g28827	-1.35309	1.82764	31.8056	1.70401e-08	3.52108e-07		g26900	1.32162	-1.32162	1.53942	17.5222	2.83967e-05	0.000272298
g02062	1.08535	4.26525	31.7991	1.70971e-08	3.52983e-07		g15180	1.32161	-1.32161	6.69868	65.0417	7.33308e-16	5.34016e-14
g39870	-1.77815	2.38243	31.74	1.76251e-08	3.63572e-07		singleton_rep_c466	1.32138	1.32138	3.43047	11.9707	0.000540436	0.00344384
g04064	-0.853926	4.26945	31.726	1.77534e-08	3.65903e-07		g00459	1.32133	1.32133	12.4098	69.3453	8.26497e-17	7.01237e-15
g17205	0.843831	5.8115	31.7194	1.78132e-08	3.66821e-07		g28280	1.32127	1.32127	2.08078	28.6784	8.54517e-08	1.54502e-06
g07179	-1.38016	3.22034	31.6938	1.80493e-08	3.71365e-07		singleton_rep_c955	1.32101	-1.32101	1.61509	11.2067	0.000815018	0.0048838
g32736	-1.84202	4.71142	31.6716	1.82572e-08	3.75319e-07		g33702	1.32014	1.32014	2.14965	24.2558	8.43507e-07	1.22009e-05
g03621	-0.954336	4.75493	31.6426	1.85324e-08	3.80651e-07		g10578	1.31984	1.31984	4.1374	66.0744	4.34226e-16	3.2775e-14
g08078	1.21746	3.97717	31.6115	1.88308e-08	3.8645e-07		g07704	1.31975	1.31975	4.04101	73.2648	1.13371e-17	1.11109e-15
g22619	1.32896	2.07642	31.6023	1.89202e-08	3.87953e-07		g06536	1.3194	-1.3194	2.07167	13.7119	0.000213096	0.00156377
g29018	-0.951407	5.5946	31.5911	1.90301e-08	3.89874e-07		g16751	1.31929	-1.31929	3.24785	36.2705	1.7174e-09	4.4056e-08
g29223	-2.7838	0.79329	31.5229	1.97101e-08	4.0346e-07		g40515	1.31922	-1.31922	1.93628	13.8645	0.000196472	0.00145948
g11174	-1.7035	1.66205	31.5103	1.98381e-08	4.05735e-07		g38008	1.31912	1.31912	1.38113	10.3923	0.0012654	0.00704793
g21202	1.58541	4.15791	31.4752	2.02008e-08	4.12802e-07		g05934	1.31848	-1.31848	4.41829	10.7358	0.00105085	0.00602912
g04118	-1.21768	3.27508	31.4324	2.06511e-08	4.21644e-07		g29590	1.31592	-1.31592	0.934896	9.54609	0.00200376	0.0102019
g02353	1.20996	6.31472	31.4268	2.07102e-08	4.22491e-07		g20343	1.3152	1.3152	5.39718	50.9131	9.65471e-13	4.43249e-11
g18275	-0.937233	5.03728	31.4001	2.09971e-08	4.27981e-07		g19586	1.31441	1.31441	1.71707	13.0603	0.000301615	0.00210648
g21816	-0.974729	3.62538	31.3916	2.10894e-08	4.29498e-07		g09470	1.31373	1.31373	5.44637	73.239	1.14864e-17	1.12114e-15
g08883	0.924652	5.8883	31.3861	2.11485e-08	4.30335e-07		g17560	1.31294	-1.31294	2.40814	30.7676	2.90853e-08	5.7621e-07
g25101	1.71043	3.19413	31.3415	2.16405e-08	4.39975e-07		g37751	1.31246	-1.31246	1.50988	23.5588	1.21153e-06	1.67956e-05
g10639	-1.13816	4.20344	31.3226	2.18525e-08	4.43908e-07		g02807	1.3123	1.3123	1.99454	12.027	0.000524352	0.00335471
g24482	-1.40925	1.89588	31.3151	2.1937e-08	4.45249e-07		g37040	1.31134	-1.31134	0.933762	14.3329	0.000153163	0.00118061
g05837	0.854613	6.22008	31.2739	2.24076e-08	4.54415e-07		g12372	1.30936	-1.30936	0.986466	12.7236	0.000361075	0.00246021
g07513	1.01214	6.6915	31.254	2.26377e-08	4.58695e-07		g16349	1.30833	1.30833	3.43602	18.2329	1.95476e-05	0.000197292
g03448	0.71075	6.35158	31.1952	2.33347e-08	4.72419e-07		g18540	1.30823	1.30823	3.6983	52.0167	5.50294e-13	2.59081e-11
g16633	-1.08319	3.36952	31.1677	2.36677e-08	4.78757e-07		g26465	1.30817	1.30817	1.56813	13.7667	0.00020697	0.00152534
g15802	0.982543	5.97737	31.117	2.4294e-08	4.91012e-07		g39806	1.30809	-1.30809	2.73274	6.70197	0.00963066	0.03656
g16627	0.976447	4.34671	31.0811	2.4747e-08	4.99747e-07		g12478	1.30781	1.30781	4.54439	28.5673	9.04977e-08	1.62524e-06
g07760	-0.832159	4.3424	31.066	2.49408e-08	5.03239e-07		g04096	1.30746	-1.30746	4.59394	47.7956	4.73064e-12	1.97543e-10
g16687	-0.978388	4.50929	31.0248	2.54752e-08	5.13401e-07		g15831	1.30744	1.30744	2.367	24.6492	6.87749e-07	1.0181e-05
g01427	-0.833124	5.64339	31.0239	2.54872e-08	5.13401e-07		g23704	1.30725	1.30725	1.43913	14.4432	0.000144448	0.00112171
g22875	-1.14093	3.31642	31.0057	2.57276e-08	5.17809e-07		g16524	1.3072	-1.3072	3.0246	43.7763	3.68143e-11	1.33329e-09
g09475	-1.29713	2.31243	30.99	2.59367e-08	5.21579e-07		g15845	1.30693	1.30693	3.2557	36.102	1.87259e-09	4.76299e-08
g17653	-0.974389	4.09362	30.9779	2.60988e-08	5.24401e-07		g12137	1.30666	-1.30666	3.11611	24.674	6.78935e-07	1.00753e-05
g27658	-1.35262	2.42077	30.976	2.61241e-08	5.24469e-07		g03258	1.3065	-1.3065	7.53152	53.7258	2.30514e-13	1.16035e-11
g05987	-1.12364	2.17534	30.9725	2.61715e-08	5.24982e-07		g08258	1.30599	-1.30599	2.4916	26.1911	3.09247e-07	4.91743e-06
g22589	0.918351	3.17438	30.9625	2.63057e-08	5.27233e-07		g20451	1.30593	-1.30593	2.0535	14.7199	0.00012472	0.000990622
g21132	1.03842	2.75318	30.9103	2.70231e-08	5.41161e-07		g09007	1.3058	-1.3058	1.02111	11.0937	0.000866201	0.00514175
g10168	-1.15605	5.30079	30.9037	2.7116e-08	5.42568e-07		singleton_rep_c2059	1.30563	-1.30563	9.01527	42.7851	6.10953e-11	2.12911e-09
g02159	-1.23339	2.26923	30.9011	2.71523e-08	5.42842e-07		g15888	1.30472	-1.30472	4.14495	68.3402	1.37586e-16	1.11985e-14
g17567	1.29666	6.13939	30.8899	2.73089e-08	5.45519e-07		g07432	1.30462	-1.30462	2.62125	39.411	3.43365e-10	1.02036e-08
g01414	0.786404	8.872	30.874	2.75329e-08	5.49537e-07		g01582	1.30447	1.30447	6.17132	43.7284	3.77265e-11	1.36218e-09
g16986	-0.945249	5.40955	30.8716	2.75672e-08	5.49765e-07		g30177	1.30439	-1.30439	3.59035	44.7422	2.24761e-11	8.47212e-10
g14503	-0.823956	4.83279	30.8639	2.76769e-08	5.51493e-07		g00404	1.30325	-1.30325	4.84958	72.433	1.72802e-17	1.64649e-15
g16464	0.918543	5.20326	30.8584	2.77555e-08	5.52602e-07		g11041	1.30224	-1.30224	5.47074	7.76086	0.00533906	0.0226647
g09123	-1.16736	2.54054	30.8415	2.7999e-08	5.56988e-07		g02972	1.30217	-1.30217	3.71559	72.9005	1.36355e-17	1.31487e-15
g07180	-0.855542	4.84217	30.8388	2.80378e-08	5.57298e-07		g20792	1.3019	1.3019	1.71575	13.5441	0.000233024	0.00168665
g05270	-1.37205	6.64177	30.7715	2.90264e-08	5.76158e-07		g14743	1.30162	-1.30162	3.35518	36.976	1.19591e-09	3.15549e-08
singleton_rep_c2161	-1.26197	2.84853	30.771	2.90347e-08	5.76158e-07		g02339	1.30147	-1.30147	5.25835	84.4845	3.87246e-20	5.16565e-18
g23829	1.23294	2.97335	30.7686	2.90699e-08	5.7621e-07		g03054	1.30119	-1.30119	4.38636	58.8984	1.66027e-14	1.02217e-12
g17560	-1.31294	2.40814	30.7676	2.90853e-08	5.7621e-07		g00429	1.30089	-1.30089	1.23962	15.5461	8.05175e-05	0.000676691
g18903	-1.46569	2.44917	30.7175	2.9846e-08	5.90793e-07		g40392	1.2998	-1.2998	2.09529	28.5398	9.17943e-08	1.64729e-06
g08165	-0.837124	7.325	30.6976	3.01542e-08	5.96403e-07		g14071	1.29972	-1.29972	2.73953	38.0178	7.01005e-10	1.95039e-08
g09044	-0.938063	3.82029	30.6957	3.01839e-08	5.96499e-07		g00600	1.2993	1.2993	3.42216	19.3189	1.10606e-05	0.000119145
g05035	-1.21475	3.03888	30.6788	3.0447e-08	6.01203e-07		g33202	1.29759	1.29759	2.0544	32.4487	1.22378e-08	2.60037e-07
g04913	-1.09588	3.63649	30.6578	3.07781e-08	6.07243e-07		g29292	1.29719	1.29719	3.76577	59.1254	1.47935e-14	9.1548e-13
g36189	1.2402	3.06575	30.6446	3.09883e-08	6.10886e-07		g08434	1.29714	-1.29714	4.05726	26.5054	2.62798e-07	4.278e-06
g35186	1.56205	2.10187	30.6324	3.11846e-08	6.14251e-07		g09475	1.29713	-1.29713	2.31243	30.99	2.59367e-08	5.21579e-07
g40065	-1.47602	2.79683	30.5806	3.20273e-08	6.30333e-07		singleton_rep_c633	1.29687	1.29687	4.39945	52.8454	3.60866e-13	1.75756e-11
g29591	-1.85791	2.4038	30.5568	3.24237e-08	6.37612e-07		g17567	1.29666	1.29666	6.13939	30.8899	2.73089e-08	5.45519e-07
g17373	-0.915813	4.13152	30.549	3.25546e-08	6.39662e-07		g18111	1.29651	-1.29651	3.70629	27.3524	1.69552e-07	2.87915e-06
g25400	0.986017	2.87471	30.5421	3.26703e-08	6.41366e-07		g19899	1.29623	1.29623	4.81869	42.5331	6.94953e-11	2.39062e-09
g05047	-0.971649	3.58354	30.5406	3.26947e-08	6.41366e-07		g11060	1.29581	-1.29581	1.84983	25.6735	4.04332e-07	6.28784e-06
g09028	0.80432	4.49112	30.5252	3.29564e-08	6.45972e-07		g08719	1.29576	1.29576	4.06667	43.1981	4.94677e-11	1.74929e-09
g18730	-1.29559	10.2206	30.5055	3.32927e-08	6.52031e-07		g18730	1.29559	-1.29559	10.2206	30.5055	3.32927e-08	6.52031e-07
g01554	1.3286	7.3431	30.4905	3.35506e-08	6.56548e-07		g22256	1.29526	1.29526	3.38996	19.3101	1.11115e-05	0.00011964
g39812	1.29069	3.2997	30.4825	3.3689e-08	6.58719e-07		g21003	1.29501	-1.29501	5.21686	6.72219	0.00952205	0.0362393
g38298	-1.9001	1.66166	30.4658	3.39812e-08	6.63892e-07		g39042	1.29461	1.29461	1.47221	16.0124	6.29301e-05	0.00054451
g33028	1.58093	1.91322	30.457	3.41352e-08	6.66358e-07		g17115	1.29392	-1.29392	3.20272	41.5196	1.16697e-10	3.83286e-09
g10785	-1.27055	2.4346	30.4396	3.44422e-08	6.71805e-07		g14431	1.29382	-1.29382	5.06262	77.8475	1.11312e-18	1.23736e-16
g07118	-1.08441	3.25033	30.4314	3.45878e-08	6.74098e-07		g00982	1.29373	-1.29373	4.50872	39.5404	3.21334e-10	9.60842e-09
g40342	-1.68533	1.80751	30.4049	3.50642e-08	6.82828e-07		g04190	1.29341	1.29341	3.29654	22.5593	2.03757e-06	2.67285e-05
g26098	-0.997038	4.63165	30.3616	3.58558e-08	6.97678e-07		g19876	1.29313	-1.29313	5.87385	56.5821	5.39002e-14	3.03091e-12
g11682	1.10005	3.75827	30.3566	3.59482e-08	6.98908e-07		g04247	1.29307	1.29307	2.70617	27.8272	1.32648e-07	2.30298e-06
g10065	0.901818	4.42991	30.342	3.62199e-08	7.03622e-07		g17061	1.29298	-1.29298	2.26803	12.4395	0.000420341	0.00278884
g26629	-1.49188	1.69454	30.3204	3.66252e-08	7.1092e-07		g30748	1.29286	-1.29286	5.10758	10.2136	0.00139405	0.00760568
g12624	1.15072	5.68092	30.3103	3.68169e-08	7.14064e-07		g30782	1.29277	-1.29277	1.97825	15.7658	7.16866e-05	0.00061255
g13265	-0.802217	6.42172	30.2695	3.75986e-08	7.28637e-07		g21885	1.29228	-1.29228	1.63205	19.0879	1.24836e-05	0.000132958
g00447	1.10995	5.39051	30.2645	3.76968e-08	7.2995e-07		g22956	1.29219	-1.29219	4.61014	7.02589	0.00803396	0.0317894
g13450	0.920506	5.87005	30.2597	3.77901e-08	7.3099e-07		g15428	1.29199	-1.29199	2.22247	25.4939	4.43792e-07	6.82195e-06
g15320	0.780998	4.46059	30.2586	3.78114e-08	7.3099e-07		g09765	1.29175	1.29175	3.44434	34.846	3.56845e-09	8.67228e-08
g05842	-1.05592	3.0942	30.2555	3.78715e-08	7.31564e-07		g01090	1.29147	-1.29147	5.71086	77.0273	1.68612e-18	1.83192e-16
g13419	-0.7759	4.69868	30.2444	3.80886e-08	7.35166e-07		g16131	1.29142	-1.29142	5.93294	64.5209	9.55124e-16	6.82544e-14
g09196	-0.893215	4.76362	30.2112	3.87456e-08	7.47246e-07		g18728	1.29124	1.29124	4.50668	28.1901	1.09965e-07	1.92587e-06
g24826	2.71159	2.10472	30.2081	3.88083e-08	7.47317e-07		g31207	1.29075	1.29075	3.23186	8.772	0.0030589	0.0145066
singleton_rep_c1770	-1.21941	2.1916	30.2079	3.88116e-08	7.47317e-07		g39812	1.29069	1.29069	3.2997	30.4825	3.3689e-08	6.58719e-07
g10261	-1.03744	3.59099	30.2061	3.8849e-08	7.47439e-07		g10012	1.2906	1.2906	2.06517	18.1525	2.03907e-05	0.000204426
g08702	1.20965	3.43824	30.1907	3.91589e-08	7.52799e-07		g02822	1.29055	-1.29055	2.48363	35.6107	2.40964e-09	6.02685e-08
g17579	-1.00392	5.58087	30.1724	3.9529e-08	7.59304e-07		g24738	1.29041	1.29041	1.1693	9.62315	0.0019214	0.00985595
g03400	1.16305	4.69179	30.1387	4.02221e-08	7.72e-07		g28973	1.29007	1.29007	1.44502	12.4531	0.000417298	0.00277171
g09255	0.954944	3.55786	30.088	4.1288e-08	7.91826e-07		g07225	1.28983	1.28983	2.96056	23.9734	9.76765e-07	1.3853e-05
g21872	-0.883944	4.99921	30.0285	4.25746e-08	8.15849e-07		g37587	1.2897	-1.2897	1.46073	13.5932	0.000227004	0.0016487
g24240	0.952498	5.19852	29.968	4.39242e-08	8.41041e-07		g24103	1.28953	1.28953	2.20945	16.9859	3.76579e-05	0.000350099
g08453	1.69848	4.4997	29.9618	4.40634e-08	8.43032e-07		g13171	1.28941	1.28941	3.16032	8.38352	0.00378638	0.017271
g19453	-1.22763	2.17366	29.9225	4.49657e-08	8.59611e-07		g37750	1.28918	-1.28918	1.73284	23.1159	1.52525e-06	2.05978e-05
g06995	-1.00441	3.75992	29.898	4.55386e-08	8.6957e-07		g20858	1.2891	-1.2891	2.36308	24.2104	8.63635e-07	1.24545e-05
g30888	1.50942	2.50941	29.8971	4.55591e-08	8.6957e-07		rRNA_28S_1	1.28899	-1.28899	11.8496	25.1593	5.27857e-07	8.00655e-06
g03729	1.03707	2.80117	29.8771	4.60319e-08	8.77896e-07		g15407	1.28893	1.28893	3.1279	33.2695	8.02325e-09	1.77391e-07
g17484	-2.20726	0.820873	29.8625	4.63789e-08	8.83812e-07		g09785	1.28884	-1.28884	1.00564	14.6905	0.000126686	0.00100391
g07175	2.02706	3.93751	29.8461	4.67745e-08	8.90644e-07		g17244	1.28855	1.28855	2.81938	19.3507	1.08779e-05	0.000117342
g04297	1.38021	6.11409	29.8279	4.72159e-08	8.98337e-07		g10134	1.28777	-1.28777	2.65185	34.9273	3.42255e-09	8.36001e-08
g33647	-1.25126	2.02936	29.7468	4.92311e-08	9.35937e-07		g14761	1.28752	-1.28752	4.23629	54.7316	1.38167e-13	7.29126e-12
g06671	2.29777	2.52394	29.7046	5.03156e-08	9.55797e-07		g07074	1.28748	-1.28748	7.84691	63.9873	1.25222e-15	8.81732e-14
g27031	1.67502	1.59929	29.6854	5.08148e-08	9.64518e-07		g07953	1.28746	1.28746	2.17158	8.16305	0.00427525	0.0190345
g37556	-1.33202	1.79798	29.6719	5.11712e-08	9.70516e-07		g00311	1.28721	-1.28721	6.69251	78.4156	8.349e-19	9.54608e-17
g19603	-1.08465	3.04593	29.6633	5.13985e-08	9.74057e-07		g02241	1.2868	1.2868	4.29209	56.6725	5.14772e-14	2.90145e-12
g18777	0.923626	3.36358	29.6446	5.18957e-08	9.82506e-07		g20228	1.28622	-1.28622	4.26112	68.4109	1.32741e-16	1.08453e-14
g00309	0.758634	5.66473	29.6435	5.19262e-08	9.82506e-07		g01426	1.28607	-1.28607	4.45471	67.8728	1.7439e-16	1.38652e-14
g25612	-1.21859	2.62616	29.6412	5.19878e-08	9.82898e-07		g32373	1.2859	1.2859	1.06285	8.47855	0.00359359	0.0165267
g36689	1.16187	2.17591	29.6374	5.20902e-08	9.84058e-07		g24849	1.28563	1.28563	1.10524	9.90793	0.00164568	0.00868641
g28096	-1.21583	2.54962	29.6115	5.27896e-08	9.96486e-07		g26410	1.28551	1.28551	1.55947	14.5642	0.000135463	0.00106329
g14558	-0.847962	4.37451	29.5972	5.3182e-08	1.00311e-06		g01909	1.28459	-1.28459	5.57479	8.36186	0.00383179	0.017431
g27417	1.23493	2.87815	29.5515	5.44494e-08	1.026e-06		g21628	1.28432	-1.28432	1.4749	22.5658	2.03072e-06	2.66737e-05
g30585	-1.8	1.27524	29.5504	5.44813e-08	1.026e-06		g07413	1.28409	-1.28409	6.17803	42.3703	7.55301e-11	2.58341e-09
g19536	-1.3708	2.4499	29.5433	5.46802e-08	1.02894e-06		singleton_rep_c945	1.28364	1.28364	1.55124	16.2923	5.42835e-05	0.000479183
g19350	-1.98501	2.55411	29.5391	5.47989e-08	1.03036e-06		g23061	1.28357	-1.28357	2.39719	34.1688	5.05332e-09	1.17801e-07
g23222	-1.40705	1.7923	29.5363	5.48786e-08	1.03106e-06		g13999	1.28352	-1.28352	4.31974	27.449	1.61288e-07	2.75245e-06
g11135	-0.844669	4.82168	29.5286	5.50978e-08	1.03437e-06		g21408	1.28295	-1.28295	2.32335	27.3967	1.65715e-07	2.81997e-06
g25484	0.973168	3.10801	29.5164	5.5445e-08	1.04007e-06		g15234	1.28287	-1.28287	1.40106	8.33497	0.00388891	0.0176182
g32557	1.0728	2.53902	29.5054	5.57621e-08	1.0452e-06		g25996	1.28217	-1.28217	2.81227	21.8662	2.92331e-06	3.66727e-05
g02508	0.938169	7.56284	29.4601	5.70786e-08	1.06904e-06		g20048	1.28202	-1.28202	4.77695	70.3929	4.85955e-17	4.25849e-15
g15344	-1.36396	3.4071	29.444	5.75549e-08	1.07712e-06		g40470	1.28072	-1.28072	2.2219	27.136	1.8963e-07	3.1774e-06
g17240	-1.06065	3.65957	29.4412	5.7639e-08	1.07786e-06		g40956	1.2804	1.2804	1.65491	13.4393	0.00024641	0.00176772
g24298	1.21301	4.80368	29.4368	5.77716e-08	1.0793e-06		g01799	1.28025	-1.28025	6.49865	74.846	5.08901e-18	5.22189e-16
g16707	-1.24533	2.32403	29.4356	5.78062e-08	1.0793e-06		g04332	1.2802	-1.2802	2.3995	35.9404	2.03451e-09	5.14759e-08
g12410	1.18219	2.72818	29.4099	5.85772e-08	1.09279e-06		g21608	1.27917	1.27917	3.07165	28.4729	9.50178e-08	1.69752e-06
g01459	0.87095	6.74066	29.4085	5.86196e-08	1.09279e-06		g37520	1.27744	-1.27744	1.17083	14.2708	0.000158305	0.00121556
g07018	-1.67248	2.03038	29.385	5.93349e-08	1.10527e-06		g00628	1.27656	-1.27656	2.4697	40.7018	1.77324e-10	5.56564e-09
g23519	-2.52596	0.775227	29.3297	6.10542e-08	1.13641e-06		g28324	1.27655	-1.27655	1.79761	19.8622	8.32301e-06	9.26919e-05
g07967	-0.780647	4.85893	29.3224	6.12831e-08	1.13979e-06		g30724	1.27584	-1.27584	1.15387	11.3287	0.000763177	0.00461927
g10307	-1.36576	1.95534	29.3068	6.17778e-08	1.14724e-06		g04801	1.27568	-1.27568	3.32275	35.7652	2.22587e-09	5.59051e-08
g23191	-1.10339	2.70657	29.3062	6.17971e-08	1.14724e-06		g27724	1.27528	-1.27528	1.80184	15.1809	9.76874e-05	0.000800264
g15449	-0.94674	4.01073	29.3053	6.18269e-08	1.14724e-06		singleton_rep_c2713	1.27516	1.27516	2.04289	20.3927	6.30712e-06	7.28078e-05
g11449	0.861007	4.32295	29.2738	6.28405e-08	1.16515e-06		g15362	1.27491	1.27491	7.06537	55.5224	9.23991e-14	5.03083e-12
g07551	0.744476	6.46297	29.2427	6.38565e-08	1.18307e-06		g09952	1.27484	1.27484	4.38066	44.4705	2.58213e-11	9.64223e-10
g16462	-1.18479	2.95795	29.2332	6.41689e-08	1.18787e-06		g38257	1.27433	1.27433	4.34581	62.8517	2.22873e-15	1.52462e-13
g08614	1.61399	1.99143	29.2319	6.42144e-08	1.18787e-06		g20167	1.27348	1.27348	1.30366	9.05869	0.00261449	0.0126777
g35555	-2.06726	0.921909	29.2292	6.43033e-08	1.1886e-06		g10524	1.27221	-1.27221	3.35213	19.6112	9.49093e-06	0.000104439
g07620	-0.89815	5.67649	29.2122	6.48705e-08	1.19816e-06		g17208	1.27202	1.27202	4.50404	61.5454	4.32662e-15	2.88573e-13
g04528	-1.01444	4.6822	29.1898	6.56251e-08	1.21116e-06		g03088	1.27194	1.27194	6.19073	71.3097	3.05324e-17	2.76647e-15
g34554	-1.40532	1.92249	29.1841	6.58157e-08	1.21375e-06		g32468	1.27163	-1.27163	2.26611	22.9258	1.68378e-06	2.24358e-05
g08042	-1.94979	1.9357	29.1655	6.64503e-08	1.22418e-06		g32855	1.2715	1.2715	2.21383	7.15671	0.00746839	0.0299722
g29112	-2.43784	3.02449	29.1646	6.64831e-08	1.22418e-06		g14756	1.27134	-1.27134	3.49649	43.2092	4.91896e-11	1.74202e-09
g13542	-1.58194	1.51269	29.1454	6.71466e-08	1.23545e-06		g27913	1.27067	1.27067	3.43856	23.7268	1.11024e-06	1.55078e-05
g15049	-0.852724	3.46691	29.13	6.76815e-08	1.24434e-06		g10785	1.27055	-1.27055	2.4346	30.4396	3.44422e-08	6.71805e-07
g10028	0.823045	4.97387	29.1183	6.80905e-08	1.2509e-06		g01225	1.27029	1.27029	2.16252	12.5793	0.000390047	0.00262778
g17447	1.54495	2.40021	29.1075	6.84718e-08	1.25668e-06		g02592	1.2699	-1.2699	4.25165	23.1471	1.50071e-06	2.02891e-05
g11286	-0.853454	3.8311	29.1064	6.85101e-08	1.25668e-06		g00722	1.26987	-1.26987	3.63653	43.663	3.90077e-11	1.40422e-09
g02416	1.05622	3.75439	29.0655	6.99713e-08	1.28251e-06		g36243	1.26978	-1.26978	1.35615	16.2544	5.53818e-05	0.000487453
g00656	1.07554	4.6331	29.0547	7.03617e-08	1.28868e-06		g10422	1.2697	1.2697	2.96001	32.6492	1.10387e-08	2.36651e-07
g01028	-0.927611	3.31856	29.0436	7.07661e-08	1.2951e-06		g28513	1.26966	1.26966	0.978129	6.74221	0.00941578	0.0359203
g10221	1.77017	2.51135	28.9984	7.2437e-08	1.32467e-06		g04909	1.26951	-1.26951	3.17819	35.4739	2.5849e-09	6.41842e-08
g10661	-1.6816	2.73997	28.9938	7.26086e-08	1.32679e-06		g03369	1.26933	1.26933	3.39925	19.9568	7.92132e-06	8.89195e-05
g01307	-0.827079	6.89045	28.979	7.31667e-08	1.33597e-06		g14067	1.269	-1.269	1.3965	16.5667	4.69673e-05	0.000422797
g11101	-0.832768	3.90443	28.9731	7.33897e-08	1.33903e-06		g02637	1.26864	-1.26864	4.02465	16.3447	5.28047e-05	0.000467512
g34704	1.10519	2.56186	28.9405	7.46348e-08	1.36071e-06		g01784	1.26843	-1.26843	2.61742	6.56832	0.010381	0.0388071
g18233	0.966868	4.04672	28.9385	7.4712e-08	1.36108e-06		g10621	1.2682	-1.2682	1.82357	16.1254	5.92841e-05	0.000516498
g01556	0.83703	5.43497	28.9238	7.52839e-08	1.37046e-06		g14726	1.26817	-1.26817	8.21833	63.2696	1.80265e-15	1.25097e-13
g09144	-1.54129	2.55196	28.9039	7.60591e-08	1.38353e-06		g00990	1.26757	-1.26757	3.60151	33.8701	5.89175e-09	1.34474e-07
g24194	-0.959706	4.86209	28.8528	7.80943e-08	1.41947e-06		g11984	1.26752	-1.26752	2.98078	27.7233	1.39964e-07	2.41427e-06
singleton_rep_c1831	-1.22942	4.80761	28.8437	7.84601e-08	1.42504e-06		g18043	1.26652	1.26652	3.06802	23.0174	1.60544e-06	2.15474e-05
g09203	0.930213	4.25094	28.8164	7.95754e-08	1.44421e-06		g17246	1.26634	1.26634	3.71416	12.5745	0.000391036	0.00263297
g17801	-0.975563	8.22369	28.7701	8.14984e-08	1.47799e-06		g21787	1.26621	-1.26621	2.03172	18.4887	1.70913e-05	0.000175375
g19410	-1.63946	1.79358	28.7554	8.21208e-08	1.48815e-06		g04806	1.2662	-1.2662	8.52261	47.3192	6.03177e-12	2.47571e-10
g16715	-1.14403	3.85998	28.7502	8.23398e-08	1.491e-06		g21889	1.26599	-1.26599	3.52746	43.1066	5.18384e-11	1.82506e-09
g17495	-0.834301	5.89553	28.7365	8.29257e-08	1.50047e-06		g01099	1.26593	-1.26593	5.08725	58.0153	2.60082e-14	1.55731e-12
g28280	1.32127	2.08078	28.6784	8.54517e-08	1.54502e-06		g16942	1.26555	-1.26555	3.04747	35.2196	2.9455e-09	7.24636e-08
g18789	2.01989	3.57331	28.6636	8.61071e-08	1.55569e-06		g01398	1.26549	1.26549	3.03582	48.8308	2.79024e-12	1.20281e-10
g03674	-1.05233	9.9329	28.6469	8.68513e-08	1.56796e-06		g36754	1.26476	-1.26476	2.23152	8.35832	0.00383926	0.0174451
g20695	-0.839933	4.27585	28.6419	8.70789e-08	1.57089e-06		g35471	1.26426	-1.26426	1.98073	13.2624	0.00027078	0.00191847
g00577	0.925052	6.71576	28.6251	8.7834e-08	1.58332e-06		g07324	1.2637	-1.2637	8.59915	39.5304	3.22984e-10	9.63374e-09
g31641	1.05677	3.10963	28.6092	8.85611e-08	1.59523e-06		g11471	1.26369	1.26369	4.53727	34.0547	5.35838e-09	1.23712e-07
g02428	1.08609	3.9349	28.5949	8.9215e-08	1.6058e-06		g24452	1.26364	1.26364	2.20875	19.5379	9.86255e-06	0.000107788
g16204	1.10685	6.0702	28.5928	8.9313e-08	1.60636e-06		g31134	1.26337	1.26337	1.58491	17.3417	3.12254e-05	0.000295426
singleton_rep_c2491	-1.85682	1.94029	28.5764	9.00723e-08	1.61881e-06		g26807	1.26235	-1.26235	3.09135	9.06602	0.00260404	0.0126434
g12478	1.30781	4.54439	28.5673	9.04977e-08	1.62524e-06		singleton_rep_c2161	1.26197	-1.26197	2.84853	30.771	2.90347e-08	5.76158e-07
g40392	-1.2998	2.09529	28.5398	9.17943e-08	1.64729e-06		g26693	1.26174	-1.26174	2.98328	25.309	4.88428e-07	7.43668e-06
g10933	-1.01096	3.74681	28.5317	9.21758e-08	1.6529e-06		g15394	1.25964	1.25964	4.38974	27.6158	1.47968e-07	2.54138e-06
g16856	0.830318	7.70167	28.5199	9.27412e-08	1.6618e-06		g03719	1.25947	1.25947	1.7351	9.26921	0.00233038	0.0115633
g37005	1.97624	1.5138	28.5119	9.31256e-08	1.66744e-06		g20715	1.25916	-1.25916	1.27563	15.1857	9.74402e-05	0.000799329
g29065	1.6276	1.61205	28.5063	9.33938e-08	1.671e-06		g12676	1.25855	1.25855	1.46649	25.6802	4.0294e-07	6.27025e-06
g02601	-0.889698	5.32993	28.5042	9.34944e-08	1.67155e-06		g24469	1.2583	1.2583	3.48233	20.2745	6.70881e-06	7.70006e-05
g21608	1.27917	3.07165	28.4729	9.50178e-08	1.69752e-06		g25628	1.25823	-1.25823	1.43135	16.4897	4.89162e-05	0.000437929
g00749	1.14063	7.94443	28.468	9.52582e-08	1.70055e-06		g24023	1.25773	1.25773	2.3849	22.355	2.26618e-06	2.92859e-05
g02674	-1.12844	2.83195	28.4502	9.61397e-08	1.71502e-06		g16219	1.25741	-1.25741	5.43999	34.2594	4.82328e-09	1.12767e-07
g16722	-1.15806	3.06891	28.4414	9.65789e-08	1.72157e-06		g22616	1.25676	-1.25676	4.05653	37.0169	1.17111e-09	3.09345e-08
g15797	-0.858664	4.7174	28.4346	9.69178e-08	1.72633e-06		g26761	1.25636	1.25636	1.56188	16.7876	4.18062e-05	0.000382257
g18831	0.833904	4.97225	28.41	9.81573e-08	1.74711e-06		g30955	1.25633	-1.25633	2.45115	16.4805	4.91525e-05	0.000439717
g07423	0.762113	6.2846	28.3985	9.87434e-08	1.75611e-06		g24013	1.25598	1.25598	1.3658	10.3741	0.00127795	0.00709805
g00758	-1.11372	5.84824	28.3972	9.88089e-08	1.75611e-06		g16842	1.25545	-1.25545	3.78301	56.9828	4.3965e-14	2.53956e-12
g03147	-0.75558	6.24479	28.3807	9.96562e-08	1.76934e-06		g08117	1.25396	-1.25396	2.86518	6.10719	0.0134633	0.0474846
g17291	-1.0707	4.63542	28.3798	9.9701e-08	1.76934e-06		g27941	1.25388	1.25388	3.01297	47.2574	6.22498e-12	2.55065e-10
g25205	-2.18783	4.27223	28.3708	1.00166e-07	1.77629e-06		g01693	1.2538	-1.2538	3.49359	33.518	7.0606e-09	1.58146e-07
g14786	1.17261	5.11394	28.3672	1.00349e-07	1.77821e-06		g00916	1.25368	1.25368	5.22555	42.0721	8.79716e-11	2.95838e-09
g06796	1.45592	3.25474	28.3576	1.00853e-07	1.78465e-06		g28142	1.25347	-1.25347	2.04025	16.3651	5.22371e-05	0.000462999
g07954	-0.906997	4.43402	28.3574	1.00861e-07	1.78465e-06		g38744	1.25346	-1.25346	4.33163	11.615	0.000654205	0.00403704
g17792	0.742423	4.52183	28.3487	1.01313e-07	1.79133e-06		g05209	1.25336	-1.25336	2.2979	24.1445	8.93732e-07	1.28144e-05
g24744	-0.85961	4.00177	28.336	1.01981e-07	1.80182e-06		g07200	1.2532	-1.2532	2.66921	8.02277	0.00461929	0.0202927
g17121	0.877935	4.58182	28.3346	1.02057e-07	1.80184e-06		g39435	1.25264	1.25264	1.64998	13.771	0.000206503	0.00152236
g01453	1.18929	3.70165	28.3249	1.02567e-07	1.8095e-06		g26990	1.25251	-1.25251	1.64577	25.4463	4.54858e-07	6.96975e-06
g22866	-0.823413	4.35354	28.3203	1.0281e-07	1.81247e-06		singleton_rep_c848	1.25246	-1.25246	1.47597	16.7336	4.3012e-05	0.000391494
g01565	-1.14546	4.09219	28.3136	1.03169e-07	1.81746e-06		g25617	1.25141	-1.25141	1.55203	13.5457	0.000232829	0.00168641
g08119	-0.880238	4.76611	28.3104	1.03338e-07	1.81909e-06		g33647	1.25126	-1.25126	2.02936	29.7468	4.92311e-08	9.35937e-07
g07997	0.706511	6.4959	28.2627	1.05918e-07	1.86315e-06		g26343	1.25113	-1.25113	1.38911	12.5903	0.000387745	0.00261301
g33024	-1.63429	1.4655	28.2498	1.06627e-07	1.87425e-06		g06267	1.25064	1.25064	4.92504	33.6729	6.52041e-09	1.47144e-07
g15411	-1.3231	3.15634	28.2332	1.07546e-07	1.88902e-06		g02917	1.24849	1.24849	3.47858	55.5692	9.02246e-14	4.9236e-12
g40114	-1.04419	4.27296	28.2284	1.07811e-07	1.89229e-06		g22441	1.24825	-1.24825	4.24952	63.6812	1.4627e-15	1.02394e-13
g15537	0.840032	5.09579	28.2067	1.09025e-07	1.91219e-06		g24320	1.2478	-1.2478	3.45213	57.2191	3.89872e-14	2.27767e-12
g19227	-0.955062	3.59591	28.2032	1.09225e-07	1.91431e-06		g18941	1.24686	1.24686	1.71186	25.2285	5.09232e-07	7.73382e-06
g18728	1.29124	4.50668	28.1901	1.09965e-07	1.92587e-06		g17153	1.24626	-1.24626	2.69933	20.7672	5.18631e-06	6.10477e-05
g14667	3.55794	4.35659	28.183	1.10369e-07	1.93155e-06		g19277	1.24604	1.24604	4.73358	47.4444	5.65862e-12	2.33452e-10
g08274	0.893885	4.76459	28.1338	1.1321e-07	1.97981e-06		g22581	1.24584	-1.24584	1.41814	9.23365	0.00237608	0.0117609
g16641	0.938175	3.52094	28.1168	1.14211e-07	1.99586e-06		g15413	1.24573	1.24573	6.02309	65.1389	6.98022e-16	5.12544e-14
g01896	-0.900746	5.34266	28.0648	1.1732e-07	2.04842e-06		g18688	1.24572	-1.24572	3.2864	49.3538	2.13725e-12	9.46817e-11
g06535	1.04122	6.00477	28.0637	1.17389e-07	2.04842e-06		g35976	1.2457	1.2457	2.12579	24.4148	7.76695e-07	1.13715e-05
g06158	-0.97857	4.54353	28.0592	1.17661e-07	2.05168e-06		g19528	1.24555	-1.24555	2.55947	17.4034	3.02286e-05	0.000287112
g01979	1.15527	7.4278	28.0344	1.19177e-07	2.0766e-06		g08054	1.24541	-1.24541	6.7686	54.5179	1.54035e-13	8.00551e-12
g14624	-0.954456	3.28336	28.0298	1.19461e-07	2.08003e-06		g16707	1.24533	-1.24533	2.32403	29.4356	5.78062e-08	1.0793e-06
g22147	-0.91459	4.10224	28.0027	1.21146e-07	2.10785e-06		g04174	1.24502	1.24502	6.42872	21.0178	4.55033e-06	5.44384e-05
g18487	-1.18628	4.12222	27.9794	1.22613e-07	2.13183e-06		g22359	1.24499	-1.24499	2.65308	8.47881	0.00359306	0.0165267
g01633	-0.883518	4.26343	27.925	1.26109e-07	2.19103e-06		g10491	1.24431	-1.24431	2.51281	24.4074	7.79695e-07	1.14084e-05
g04247	1.29307	2.70617	27.8272	1.32648e-07	2.30298e-06		g35232	1.24429	1.24429	1.81236	15.8704	6.78332e-05	0.000582526
g18148	-0.906414	2.87685	27.8235	1.32903e-07	2.30503e-06		g25100	1.24387	-1.24387	1.8209	10.3193	0.00131647	0.00726664
g04292	0.794237	3.97389	27.8227	1.32959e-07	2.30503e-06		g15109	1.24373	-1.24373	3.76699	55.1804	1.09961e-13	5.88034e-12
g01334	0.8079	6.20422	27.7934	1.34983e-07	2.33844e-06		g28535	1.24355	-1.24355	2.40341	18.05	2.15184e-05	0.000214271
g01186	-0.982609	3.1137	27.7878	1.35374e-07	2.34352e-06		g09518	1.2433	1.2433	2.25968	18.217	1.97114e-05	0.000198778
g18840	1.18274	4.12592	27.7635	1.37091e-07	2.37154e-06		g14808	1.24299	1.24299	5.9556	47.1055	6.7266e-12	2.75149e-10
g29367	0.933129	4.2276	27.7389	1.38845e-07	2.40016e-06		g12567	1.24275	-1.24275	1.92631	20.4402	6.15246e-06	7.11593e-05
g01191	-1.41196	5.15246	27.7342	1.3918e-07	2.40421e-06		g25716	1.24266	-1.24266	4.53063	17.7696	2.49331e-05	0.000243461
g15325	1.16867	4.20917	27.731	1.39412e-07	2.40649e-06		singleton_rep_c885	1.24257	1.24257	3.9686	41.2281	1.35464e-10	4.3777e-09
g11984	-1.26752	2.98078	27.7233	1.39964e-07	2.41427e-06		singleton_rep_c3412	1.24246	-1.24246	1.47252	13.0484	0.00030355	0.00211815
g20170	-1.80194	3.7608	27.6909	1.42333e-07	2.45337e-06		g03957	1.24227	-1.24227	5.09195	56.7713	4.89548e-14	2.77885e-12
g18683	1.09123	4.73115	27.6609	1.44555e-07	2.48867e-06		g09360	1.2419	1.2419	5.54406	12.5484	0.000396535	0.00265987
g17536	0.819678	7.2616	27.6605	1.44587e-07	2.48867e-06		g22520	1.24177	1.24177	2.27932	16.3905	5.15439e-05	0.00045753
g01035	-1.38019	2.86588	27.6579	1.44782e-07	2.49023e-06		g02522	1.24138	1.24138	2.91784	16.0724	6.09672e-05	0.000529625
g08102	0.761573	4.96644	27.6401	1.46121e-07	2.51146e-06		g23922	1.24131	1.24131	1.78297	16.8181	4.11399e-05	0.000377171
g15394	1.25964	4.38974	27.6158	1.47968e-07	2.54138e-06		g27820	1.24061	1.24061	1.46248	10.0404	0.00153145	0.00819094
g15948	1.03919	5.8407	27.5686	1.5162e-07	2.60225e-06		singleton_rep_c52	1.24027	-1.24027	1.74981	10.3612	0.00128691	0.00713078
g26609	-3.00018	1.19894	27.5623	1.52117e-07	2.60892e-06		g36189	1.2402	1.2402	3.06575	30.6446	3.09883e-08	6.10886e-07
g31254	2.05555	1.98671	27.5532	1.52835e-07	2.61935e-06		g07496	1.23944	1.23944	5.64707	8.89165	0.00286478	0.0137134
g28632	1.11553	2.73304	27.5494	1.53136e-07	2.62264e-06		g13748	1.23901	1.23901	6.64941	40.0548	2.46938e-10	7.54355e-09
g06315	1.00676	6.30445	27.5308	1.54613e-07	2.64606e-06		g08986	1.23868	1.23868	4.72267	57.3811	3.59049e-14	2.10271e-12
g07555	-1.36216	2.40755	27.5093	1.56339e-07	2.67369e-06		g33417	1.23778	1.23778	1.18457	15.0727	0.000103448	0.000841422
g16747	-2.07467	1.70324	27.4884	1.58039e-07	2.70083e-06		g10781	1.23668	-1.23668	4.36638	41.7035	1.0622e-10	3.50939e-09
g40316	-1.47469	2.24819	27.4739	1.5923e-07	2.71925e-06		g24596	1.23659	1.23659	1.51537	13.3546	0.00025779	0.00183783
g13999	-1.28352	4.31974	27.449	1.61288e-07	2.75245e-06		g15242	1.23646	-1.23646	4.53559	41.9392	9.4154e-11	3.14865e-09
g00808	-0.787329	5.07917	27.4173	1.63961e-07	2.79607e-06		g11387	1.23635	-1.23635	1.97143	6.97355	0.00827232	0.0325084
g24964	-1.53475	1.97913	27.4106	1.64525e-07	2.80369e-06		g21862	1.23635	-1.23635	1.41176	11.5917	0.000662469	0.00407992
g16748	0.899289	4.45911	27.4008	1.65365e-07	2.81601e-06		g24359	1.23617	-1.23617	3.49476	49.3037	2.19253e-12	9.67735e-11
g21408	-1.28295	2.32335	27.3967	1.65715e-07	2.81997e-06		g38548	1.23577	-1.23577	4.33142	24.2894	8.28948e-07	1.20265e-05
g17335	-0.772874	3.844	27.3901	1.66279e-07	2.82757e-06		g16078	1.23555	-1.23555	3.17448	40.2666	2.21563e-10	6.82044e-09
g06709	-1.4577	2.22699	27.3558	1.6926e-07	2.87623e-06		g23824	1.23528	-1.23528	1.44116	11.0132	0.000904668	0.00532793
g18111	-1.29651	3.70629	27.3524	1.69552e-07	2.87915e-06		g10863	1.23523	-1.23523	0.932594	11.4611	0.000710664	0.00434192
g14641	1.40765	4.12022	27.3255	1.71933e-07	2.91524e-06		g31489	1.23493	-1.23493	1.38605	17.556	2.78975e-05	0.000268476
g27885	1.1426	2.72155	27.3255	1.71933e-07	2.91524e-06		g27417	1.23493	1.23493	2.87815	29.5515	5.44494e-08	1.026e-06
g15120	-0.777191	3.57284	27.3242	1.72042e-07	2.91524e-06		g08440	1.23441	1.23441	5.91228	37.3233	1.00082e-09	2.685e-08
g19397	1.38413	2.60401	27.3204	1.72379e-07	2.91889e-06		g29319	1.23395	-1.23395	3.19921	17.6943	2.59407e-05	0.000251763
g32392	0.890087	4.16772	27.3026	1.73979e-07	2.94392e-06		g14437	1.23384	1.23384	4.8846	11.4208	0.000726245	0.00442137
g08928	0.716404	5.68801	27.2952	1.74647e-07	2.95313e-06		g25816	1.2335	-1.2335	3.02207	34.4358	4.40546e-09	1.0494e-07
g05231	-2.14511	1.2259	27.2564	1.78182e-07	3.01078e-06		g02159	1.23339	-1.23339	2.26923	30.9011	2.71523e-08	5.42842e-07
g17621	-1.10041	4.66764	27.2527	1.78523e-07	3.01442e-06		g23829	1.23294	1.23294	2.97335	30.7686	2.90699e-08	5.7621e-07
g23692	0.694944	4.4793	27.2425	1.79466e-07	3.02823e-06		g31727	1.23195	-1.23195	2.33643	12.5031	0.000406286	0.00271434
g10318	0.930655	4.91645	27.2412	1.79594e-07	3.02826e-06		g15515	1.23138	1.23138	4.14037	57.6395	3.14845e-14	1.85743e-12
g03678	-0.97502	3.16926	27.2342	1.80241e-07	3.03704e-06		g18039	1.23124	1.23124	4.60753	53.3911	2.73331e-13	1.35598e-11
g01481	-0.855668	9.49109	27.2281	1.80813e-07	3.04453e-06		g13029	1.23105	-1.23105	5.68214	8.33036	0.00389878	0.0176537
g20096	-1.0434	2.95916	27.1818	1.85194e-07	3.11612e-06		singleton_rep_c75	1.23034	1.23034	1.60464	15.1349	0.000100097	0.000818165
g02936	0.790739	6.29495	27.1764	1.85713e-07	3.12265e-06		g22240	1.22979	-1.22979	2.06221	23.2436	1.42722e-06	1.94048e-05
g12712	-1.03326	2.46444	27.1732	1.86017e-07	3.12557e-06		g23042	1.22945	1.22945	3.68002	14.7652	0.000121762	0.000970341
g20552	1.02717	3.62555	27.1687	1.86452e-07	3.13069e-06		singleton_rep_c1831	1.22942	-1.22942	4.80761	28.8437	7.84601e-08	1.42504e-06
g10172	-1.52965	1.39412	27.1554	1.87739e-07	3.1501e-06		g10376	1.22902	1.22902	3.06813	22.4109	2.20123e-06	2.85542e-05
g23965	1.03226	3.29714	27.1375	1.89485e-07	3.17718e-06		g29651	1.22898	1.22898	1.66155	20.8708	4.91326e-06	5.82004e-05
g40470	-1.28072	2.2219	27.136	1.8963e-07	3.1774e-06		g02538	1.22892	1.22892	3.59242	37.5613	8.85837e-10	2.40337e-08
g02655	-0.679383	5.546	27.1178	1.91424e-07	3.20521e-06		g09649	1.22874	-1.22874	2.07726	10.0775	0.00150091	0.00807355
g04060	0.833848	6.51751	27.1131	1.9189e-07	3.20931e-06		g27672	1.22842	1.22842	2.20335	11.4483	0.00071561	0.00436437
g33999	0.77868	3.84631	27.1127	1.91936e-07	3.20931e-06		g37609	1.22821	-1.22821	1.1075	15.1015	0.000101881	0.000830878
g05798	0.761558	7.62711	27.104	1.92796e-07	3.22145e-06		g02165	1.22816	1.22816	5.67199	19.8197	8.51026e-06	9.46895e-05
g16332	1.00877	4.81307	27.0867	1.9453e-07	3.24817e-06		g09026	1.22789	-1.22789	3.86344	37.3418	9.91347e-10	2.66255e-08
g00314	1.73067	6.8832	27.0677	1.96454e-07	3.27802e-06		g01484	1.22774	1.22774	6.09826	23.008	1.61326e-06	2.16282e-05
g10582	-1.40581	1.47656	27.058	1.97439e-07	3.29146e-06		g19453	1.22763	-1.22763	2.17366	29.9225	4.49657e-08	8.59611e-07
g07793	0.748666	4.45553	27.0571	1.97534e-07	3.29146e-06		g17451	1.22676	-1.22676	2.91468	25.8317	3.72524e-07	5.85001e-06
g17702	1.08218	3.45153	27.044	1.98877e-07	3.31153e-06		g30781	1.22643	-1.22643	2.51242	7.47137	0.00626877	0.0259472
g13660	1.43381	2.62441	27.0036	2.03081e-07	3.3792e-06		g08816	1.2259	1.2259	5.54052	34.5364	4.18354e-09	1.0025e-07
g15275	-1.2034	3.35285	26.9763	2.05968e-07	3.42485e-06		g19698	1.22486	-1.22486	5.90136	34.7106	3.82538e-09	9.23129e-08
g17576	-1.72049	1.59456	26.9679	2.0686e-07	3.43731e-06		g36821	1.2245	-1.2245	2.64436	6.29589	0.0121018	0.0438276
g15499	-0.765427	4.05872	26.9548	2.08267e-07	3.45829e-06		g17963	1.22364	1.22364	2.68804	20.1071	7.32248e-06	8.31003e-05
g10967	-0.723781	7.60421	26.9418	2.09679e-07	3.47934e-06		g39643	1.22312	1.22312	2.11937	10.6141	0.00112229	0.00636752
g05540	-0.779871	3.92219	26.9251	2.11499e-07	3.50712e-06		g16954	1.2217	1.2217	5.20575	56.6735	5.14527e-14	2.90145e-12
g07705	0.74157	7.89599	26.8997	2.14294e-07	3.55101e-06		g24285	1.22115	-1.22115	1.29001	16.6491	4.49705e-05	0.000406596
g05489	-0.860975	5.9721	26.8973	2.14564e-07	3.55303e-06		g39935	1.22098	1.22098	2.53326	25.0217	5.66882e-07	8.55525e-06
g12351	-1.39847	2.37455	26.8857	2.15848e-07	3.57183e-06		g18625	1.22084	-1.22084	1.09489	11.3253	0.000764572	0.00462655
g09904	0.943458	3.15229	26.8795	2.16544e-07	3.58087e-06		g19324	1.2207	1.2207	5.55874	48.3712	3.5271e-12	1.49893e-10
g27407	1.05726	10.5612	26.8429	2.20687e-07	3.64688e-06		g22871	1.22018	-1.22018	1.53601	16.991	3.75574e-05	0.000349531
g15555	-0.927424	5.64515	26.8286	2.22321e-07	3.67136e-06		g15808	1.22002	-1.22002	4.06085	44.5612	2.4653e-11	9.23467e-10
g00044	1.0494	9.50098	26.7962	2.2608e-07	3.73087e-06		g17150	1.21993	-1.21993	6.80265	32.244	1.35979e-08	2.8741e-07
g16526	0.932754	4.18279	26.7487	2.31703e-07	3.82103e-06		singleton_rep_c1770	1.21941	-1.21941	2.1916	30.2079	3.88116e-08	7.47317e-07
g04397	0.686602	7.25283	26.7441	2.32255e-07	3.8257e-06		g35270	1.21876	-1.21876	2.18843	24.3847	7.88936e-07	1.15366e-05
g16366	0.733927	5.55546	26.7437	2.32305e-07	3.8257e-06		g25612	1.21859	-1.21859	2.62616	29.6412	5.19878e-08	9.82898e-07
g17680	-1.47437	4.5437	26.7181	2.35406e-07	3.87411e-06		g39990	1.21826	1.21826	1.22721	10.1414	0.0014498	0.0078598
g10754	0.899328	4.6392	26.666	2.41841e-07	3.9773e-06		g19864	1.21817	-1.21817	1.14126	17.9541	2.26298e-05	0.000224067
g18597	-1.18625	2.38271	26.6633	2.42172e-07	3.98001e-06		g04118	1.21768	-1.21768	3.27508	31.4324	2.06511e-08	4.21644e-07
g04926	-0.766304	4.26802	26.6549	2.4323e-07	3.99467e-06		g08078	1.21746	1.21746	3.97717	31.6115	1.88308e-08	3.8645e-07
g02069	1.91555	4.73886	26.6528	2.43494e-07	3.99627e-06		g08223	1.21597	1.21597	5.5463	55.3781	9.94375e-14	5.3896e-12
g10141	0.796103	5.01134	26.6302	2.46368e-07	4.04067e-06		g28096	1.21583	-1.21583	2.54962	29.6115	5.27896e-08	9.96486e-07
g16709	-0.848669	6.85099	26.6112	2.48793e-07	4.07766e-06		g02153	1.21528	1.21528	6.45938	14.0312	0.000179806	0.00135466
g20154	-0.908963	4.88568	26.606	2.49472e-07	4.086e-06		g25167	1.21522	-1.21522	2.15411	8.3115	0.00393948	0.0177903
g17562	-1.48912	3.01292	26.5815	2.52646e-07	4.13517e-06		g03251	1.21519	1.21519	3.38108	18.1394	2.05305e-05	0.00020557
g18104	-0.882231	3.85044	26.5767	2.53279e-07	4.13748e-06		g22381	1.2149	-1.2149	2.02058	17.3798	3.06066e-05	0.000290243
g07844	0.856529	4.1174	26.5767	2.53281e-07	4.13748e-06		g05035	1.21475	-1.21475	3.03888	30.6788	3.0447e-08	6.01203e-07
g20252	0.86405	3.61523	26.5765	2.53304e-07	4.13748e-06		g06246	1.21439	-1.21439	3.35274	33.5452	6.9626e-09	1.56388e-07
g15437	0.696044	4.96441	26.557	2.5587e-07	4.17373e-06		g16797	1.21392	1.21392	2.21617	7.42489	0.00643276	0.0265063
g06041	0.656384	6.08862	26.557	2.55872e-07	4.17373e-06		g06668	1.21353	-1.21353	2.27005	18.4314	1.76136e-05	0.000180196
g03510	-1.03239	4.93835	26.5529	2.56417e-07	4.17978e-06		g06292	1.21301	-1.21301	1.74882	11.6145	0.000654396	0.00403718
g11498	1.53651	2.94815	26.53	2.59476e-07	4.22678e-06		g24298	1.21301	1.21301	4.80368	29.4368	5.77716e-08	1.0793e-06
g08434	-1.29714	4.05726	26.5054	2.62798e-07	4.278e-06		g22908	1.21276	-1.21276	1.18545	11.715	0.000619977	0.00386456
g13686	-1.03997	4.21853	26.4963	2.64046e-07	4.29344e-06		g05516	1.21242	1.21242	3.77339	24.6355	6.92656e-07	1.02284e-05
g01644	1.80017	2.40791	26.4959	2.64105e-07	4.29344e-06		g13806	1.21219	-1.21219	1.14725	7.68368	0.00557224	0.0234769
g00611	-1.11721	5.12659	26.4942	2.64333e-07	4.29424e-06		g09887	1.21195	1.21195	1.61101	12.7409	0.000357751	0.0024415
g32323	-1.17471	2.35328	26.4921	2.6462e-07	4.29431e-06		g15718	1.21133	1.21133	3.02937	8.84406	0.00294045	0.0140197
g00370	0.774826	4.19097	26.4915	2.64695e-07	4.29431e-06		g10244	1.21094	-1.21094	1.51678	13.7738	0.00020619	0.00152146
g08492	-1.3712	3.23225	26.4832	2.65843e-07	4.30823e-06		g13533	1.21058	-1.21058	3.38868	21.0684	4.43179e-06	5.31262e-05
g25116	0.866161	3.78198	26.4827	2.65911e-07	4.30823e-06		g36885	1.2102	1.2102	2.92588	25.6622	4.06714e-07	6.31669e-06
g09214	-0.869931	5.59046	26.4753	2.66927e-07	4.32177e-06		g02353	1.20996	1.20996	6.31472	31.4268	2.07102e-08	4.22491e-07
g04658	-1.06001	4.21936	26.4526	2.70088e-07	4.36948e-06		g29776	1.20966	1.20966	2.06717	15.7892	7.08072e-05	0.000605467
g06006	-0.833372	9.46909	26.4515	2.70238e-07	4.36948e-06		g08702	1.20965	1.20965	3.43824	30.1907	3.91589e-08	7.52799e-07
g14750	-0.898671	7.11616	26.4444	2.7124e-07	4.38273e-06		g03892	1.20944	1.20944	1.33162	9.60891	0.00193635	0.00992192
g27744	0.915042	3.57152	26.4403	2.71813e-07	4.38818e-06		g02900	1.20907	1.20907	3.35826	39.0435	4.14457e-10	1.2136e-08
g24578	1.91871	1.81728	26.4384	2.72077e-07	4.38818e-06		g18319	1.20895	1.20895	3.30775	37.0452	1.15424e-09	3.06236e-08
g05458	-0.903199	5.95436	26.4381	2.72125e-07	4.38818e-06		g29461	1.20886	1.20886	2.98049	41.0097	1.51476e-10	4.83656e-09
g19461	-1.03442	2.78233	26.4359	2.72429e-07	4.39012e-06		g37532	1.20867	1.20867	1.12154	9.34475	0.00223625	0.0111608
g18640	-0.876759	3.14152	26.4341	2.72688e-07	4.39044e-06		g17992	1.20861	1.20861	2.93316	12.3178	0.000448653	0.00294093
g05139	0.702974	4.2934	26.4332	2.72814e-07	4.39044e-06		g18130	1.20859	-1.20859	3.16755	45.6819	1.39105e-11	5.43097e-10
g36291	-1.65605	1.80037	26.4273	2.73651e-07	4.40097e-06		g00288	1.20657	-1.20657	1.48662	9.00621	0.00269064	0.0129807
g03625	0.718594	5.14412	26.4151	2.75382e-07	4.42584e-06		g20703	1.20649	-1.20649	3.78066	52.1912	5.03514e-13	2.3893e-11
g17655	2.45477	1.21483	26.3909	2.78858e-07	4.4787e-06		g03983	1.20609	-1.20609	1.39751	12.7333	0.000359203	0.00244815
g03409	-1.35108	2.20952	26.3823	2.80098e-07	4.49561e-06		g32485	1.20593	-1.20593	2.93395	7.71575	0.00547411	0.0231488
g17619	-0.978734	4.00667	26.3806	2.80343e-07	4.49654e-06		g38010	1.20515	-1.20515	2.89065	7.63394	0.005728	0.0240026
g28422	-1.47937	2.5277	26.3616	2.83108e-07	4.53786e-06		g20993	1.2045	1.2045	1.20246	10.5326	0.0011729	0.00660935
g26045	1.46409	3.30942	26.3497	2.84869e-07	4.56083e-06		g15275	1.2034	-1.2034	3.35285	26.9763	2.05968e-07	3.42485e-06
g14015	-1.09868	2.97638	26.3487	2.85016e-07	4.56083e-06		g13657	1.20309	-1.20309	1.62231	7.9788	0.00473282	0.0206243
g02950	1.77823	8.02357	26.348	2.85111e-07	4.56083e-06		g17915	1.20294	-1.20294	4.05064	57.2107	3.91544e-14	2.28188e-12
g24448	0.838898	5.31875	26.3396	2.86356e-07	4.57539e-06		g03215	1.20237	-1.20237	4.72297	58.666	1.86841e-14	1.14154e-12
g08290	0.750299	6.84802	26.3393	2.86402e-07	4.57539e-06		g00755	1.2023	-1.2023	3.27632	45.6034	1.4479e-11	5.60756e-10
g34014	1.81283	1.36359	26.3214	2.8907e-07	4.61494e-06		g14532	1.20223	-1.20223	2.20232	22.5147	2.0854e-06	2.72726e-05
g24649	-1.02535	2.8158	26.2991	2.9243e-07	4.66548e-06		g20242	1.20218	-1.20218	3.21755	23.7825	1.07861e-06	1.51365e-05
g19199	0.883504	4.52991	26.2918	2.93531e-07	4.67993e-06		g29923	1.20204	1.20204	2.25779	17.1198	3.50937e-05	0.000329026
g33637	-0.986442	3.31373	26.2433	3.00995e-07	4.79575e-06		singleton_rep_c1674	1.20178	-1.20178	5.59799	8.42301	0.00370502	0.0169515
g04080	-1.49688	1.99013	26.2388	3.01695e-07	4.80372e-06		g09538	1.20154	-1.20154	3.62895	35.453	2.61276e-09	6.48088e-08
g07643	-0.878822	4.01042	26.1974	3.08234e-07	4.90458e-06		g06563	1.20118	-1.20118	1.07324	14.1981	0.000164539	0.0012554
g08258	-1.30599	2.4916	26.1911	3.09247e-07	4.91743e-06		g23116	1.20063	-1.20063	1.58146	19.071	1.25947e-05	0.000133929
g02626	1.00397	3.78569	26.187	3.09895e-07	4.92447e-06		g23667	1.20022	-1.20022	0.786145	8.50516	0.00354141	0.0163493
g14380	1.03211	5.25421	26.108	3.22838e-07	5.12677e-06		g26002	1.2002	1.2002	1.31398	6.98667	0.00821189	0.0323239
g01362	-0.676843	5.87884	26.1052	3.23305e-07	5.13078e-06		g19733	1.2001	-1.2001	2.71004	34.4112	4.46152e-09	1.0596e-07
g03090	0.830406	4.98048	26.1026	3.23743e-07	5.13435e-06		singleton_rep_c1263	1.19995	-1.19995	4.21926	7.31243	0.00684794	0.0279161
g14687	0.955493	4.75624	26.0835	3.26969e-07	5.18208e-06		g03324	1.19955	-1.19955	5.57894	25.6861	4.01707e-07	6.25512e-06
g29403	-2.37017	1.50061	26.0648	3.30145e-07	5.22897e-06		g26580	1.1995	1.1995	2.08724	21.928	2.83068e-06	3.56972e-05
g00318	0.851286	4.18283	26.0547	3.31887e-07	5.25309e-06		g31552	1.19936	1.19936	1.59644	6.31378	0.0119803	0.0434661
g37219	1.00728	2.53114	26.0327	3.35675e-07	5.30955e-06		g13205	1.19842	-1.19842	2.03701	20.6187	5.60453e-06	6.53889e-05
g08376	0.823491	6.30875	26.0113	3.39425e-07	5.36534e-06		g29677	1.19826	1.19826	1.73332	14.6831	0.000127182	0.00100651
g21627	-0.891524	3.06937	26.0004	3.41351e-07	5.39222e-06		g14597	1.1977	1.1977	6.0292	47.52	5.44447e-12	2.25392e-10
g02519	-0.845032	4.55768	25.9616	3.4828e-07	5.49806e-06		g06715	1.19722	-1.19722	1.60495	10.6015	0.00112994	0.00639733
g16594	1.87337	2.09584	25.9553	3.49422e-07	5.51097e-06		g17772	1.197	1.197	6.67799	48.0051	4.2512e-12	1.7908e-10
g21567	-1.45495	1.82849	25.9545	3.49557e-07	5.51097e-06		g15495	1.19695	1.19695	4.68197	43.2512	4.81433e-11	1.71255e-09
g19927	0.723559	5.9647	25.9469	3.50937e-07	5.5291e-06		g08709	1.19676	1.19676	3.7915	23.1982	1.46131e-06	1.98122e-05
g14675	0.905409	7.32286	25.9122	3.57301e-07	5.62567e-06		g18263	1.19635	-1.19635	1.16443	12.234	0.000469254	0.00305677
g19483	-0.992443	4.22698	25.8622	3.66675e-07	5.76948e-06		g03971	1.19613	-1.19613	4.54634	50.2367	1.36273e-12	6.13894e-11
g21384	-1.07711	3.05011	25.8513	3.68747e-07	5.79829e-06		g28784	1.19541	-1.19541	2.60241	24.0627	9.32482e-07	1.33194e-05
g03194	-0.956227	3.69669	25.8404	3.70853e-07	5.82758e-06		g07907	1.19532	1.19532	3.43461	15.4894	8.29683e-05	0.000694856
g17451	-1.22676	2.91468	25.8317	3.72524e-07	5.85001e-06		g10725	1.19505	-1.19505	1.11254	7.16139	0.00744896	0.0299142
g30507	-1.33656	2.27384	25.823	3.74195e-07	5.87241e-06		g38635	1.19482	1.19482	1.59863	10.2733	0.00134973	0.00742117
g07337	1.12319	3.05849	25.8157	3.75627e-07	5.89104e-06		g07647	1.19468	-1.19468	4.64774	41.522	1.16551e-10	3.83286e-09
g04592	1.17719	3.25986	25.7994	3.78808e-07	5.93685e-06		g14861	1.19458	1.19458	5.33849	38.8875	4.48945e-10	1.30662e-08
g02712	0.881301	6.68748	25.7982	3.79043e-07	5.93685e-06		g03724	1.19412	1.19412	3.94765	17.5892	2.74143e-05	0.000264143
g15766	1.77965	2.18935	25.7781	3.83004e-07	5.99498e-06		g09556	1.19405	1.19405	3.30908	17.8637	2.37309e-05	0.000233048
g27090	-0.964808	4.36443	25.7735	3.83922e-07	6.00545e-06		g23456	1.19331	-1.19331	2.69664	17.4246	2.9894e-05	0.000284544
singleton_rep_c2800	2.00263	2.80315	25.7463	3.89366e-07	6.08663e-06		g40387	1.19321	-1.19321	5.47432	9.16858	0.00246206	0.0120866
g30340	1.64662	1.72407	25.741	3.90443e-07	6.09722e-06		g11413	1.19318	-1.19318	3.78524	7.77087	0.00530953	0.0225601
g14644	0.880771	8.99766	25.7403	3.9058e-07	6.09722e-06		g27586	1.19303	-1.19303	1.58377	21.3582	3.80984e-06	4.63094e-05
g28246	0.765522	5.83269	25.7392	3.90805e-07	6.09722e-06		g12723	1.19225	-1.19225	3.40743	8.2671	0.00403699	0.0181351
g04986	-1.02672	5.29685	25.7204	3.94626e-07	6.15283e-06		g25734	1.19179	-1.19179	5.21103	50.2076	1.38308e-12	6.21893e-11
g09017	1.04873	5.3521	25.6873	4.01464e-07	6.25512e-06		g29984	1.19163	-1.19163	1.41118	10.8039	0.00101289	0.00586071
g03324	-1.19955	5.57894	25.6861	4.01707e-07	6.25512e-06		g18108	1.19156	-1.19156	2.78124	44.779	2.20571e-11	8.32725e-10
g12676	1.25855	1.46649	25.6802	4.0294e-07	6.27025e-06		g18736	1.19129	-1.19129	0.993566	7.54454	0.00601923	0.0250829
g11060	-1.29581	1.84983	25.6735	4.04332e-07	6.28784e-06		g23438	1.191	1.191	1.79697	13.3965	0.000252088	0.00180079
g07720	0.806593	4.38201	25.6636	4.06418e-07	6.31619e-06		g27325	1.18989	1.18989	4.30739	20.7392	5.26279e-06	6.1762e-05
g36885	1.2102	2.92588	25.6622	4.06714e-07	6.31669e-06		g17791	1.18961	1.18961	3.50922	50.7096	1.07097e-12	4.90744e-11
singleton_rep_c3099	1.55791	1.5991	25.6467	4.09995e-07	6.36353e-06		g01453	1.18929	1.18929	3.70165	28.3249	1.02567e-07	1.8095e-06
g00043	-0.958304	7.33236	25.6358	4.12327e-07	6.39115e-06		g32488	1.18929	1.18929	1.72821	19.9316	8.02641e-06	8.98891e-05
g40914	1.12528	2.24825	25.6348	4.12532e-07	6.39115e-06		g30033	1.18922	-1.18922	1.18224	12.0822	0.000509057	0.0032782
g15979	-0.860429	3.66646	25.6346	4.12573e-07	6.39115e-06		g32107	1.18914	-1.18914	1.14275	10.9243	0.000949095	0.00555687
g06726	1.17626	4.72576	25.6211	4.15468e-07	6.43185e-06		g19169	1.18903	1.18903	1.74391	13.3837	0.000253818	0.00181112
g04530	-0.813685	4.07789	25.6072	4.18481e-07	6.47433e-06		g16459	1.18884	1.18884	4.08121	16.9748	3.78798e-05	0.000351446
g05519	0.888705	6.71125	25.593	4.21566e-07	6.51785e-06		g36050	1.1887	1.1887	1.95535	17.9463	2.27224e-05	0.000224474
g13470	-0.694396	6.23422	25.574	4.25733e-07	6.57804e-06		g15645	1.18861	1.18861	3.0938	14.6406	0.000130082	0.00102683
g08665	-1.05853	5.65432	25.5698	4.26659e-07	6.58811e-06		g01908	1.18753	1.18753	4.88344	45.623	1.43352e-11	5.56962e-10
g23371	1.05867	2.23224	25.549	4.3129e-07	6.65534e-06		g00137	1.18716	-1.18716	5.89685	6.82932	0.00896733	0.0345887
g35370	1.59616	1.13175	25.5442	4.32353e-07	6.66682e-06		g18487	1.18628	-1.18628	4.12222	27.9794	1.22613e-07	2.13183e-06
g16714	-1.09525	3.09583	25.5432	4.32589e-07	6.66682e-06		g18597	1.18625	-1.18625	2.38271	26.6633	2.42172e-07	3.98001e-06
g02664	0.797976	7.41712	25.5245	4.36811e-07	6.72756e-06		g10436	1.18615	-1.18615	1.97976	25.4481	4.54444e-07	6.96785e-06
singleton_rep_c77	1.8655	4.42593	25.5222	4.37321e-07	6.7311e-06		g14422	1.18599	-1.18599	3.49394	42.2904	7.86781e-11	2.6728e-09
g20420	0.968075	5.79481	25.5174	4.38406e-07	6.74348e-06		g26147	1.18583	1.18583	2.61959	21.8863	2.89289e-06	3.64053e-05
g15428	-1.29199	2.22247	25.4939	4.43792e-07	6.82195e-06		g17575	1.18555	1.18555	3.51476	11.4623	0.000710218	0.0043403
g19472	-0.975302	2.8266	25.468	4.49792e-07	6.90976e-06		g18663	1.18521	1.18521	4.67705	50.1414	1.43058e-12	6.42051e-11
g13307	0.97775	5.52807	25.4593	4.5182e-07	6.93648e-06		singleton_rep_c888	1.18511	1.18511	1.66864	13.7357	0.000210419	0.00154791
g01912	1.58394	9.04903	25.4542	4.53001e-07	6.95017e-06		g16462	1.18479	-1.18479	2.95795	29.2332	6.41689e-08	1.18787e-06
g10436	-1.18615	1.97976	25.4481	4.54444e-07	6.96785e-06		g20822	1.1834	-1.1834	0.852052	9.08023	0.00258387	0.0125692
g26990	-1.25251	1.64577	25.4463	4.54858e-07	6.96975e-06		g41013	1.18288	1.18288	3.12562	13.6694	0.000217981	0.00159523
g09388	-0.74309	4.59731	25.4407	4.56189e-07	6.98568e-06		g18840	1.18274	1.18274	4.12592	27.7635	1.37091e-07	2.37154e-06
g20926	-1.41741	1.70842	25.4339	4.5781e-07	7.00605e-06		g12410	1.18219	1.18219	2.72818	29.4099	5.85772e-08	1.09279e-06
g13435	-0.87933	4.49196	25.4284	4.59103e-07	7.02135e-06		g24921	1.1821	-1.1821	2.62401	24.2833	8.31561e-07	1.20426e-05
g05521	0.796927	4.30508	25.4272	4.59401e-07	7.02144e-06		g21528	1.18197	-1.18197	2.07298	20.1334	7.2225e-06	8.20726e-05
g03426	-0.712362	5.98646	25.3895	4.68457e-07	7.15255e-06		g02896	1.18155	1.18155	5.48039	68.8118	1.08324e-16	8.99992e-15
g04998	-1.49746	2.15059	25.389	4.68575e-07	7.15255e-06		g13679	1.18099	-1.18099	2.83928	34.363	4.5733e-09	1.07974e-07
g06875	1.00398	3.82543	25.3775	4.71389e-07	7.19093e-06		g07728	1.1808	-1.1808	5.75504	41.7028	1.06257e-10	3.50939e-09
g21110	-1.47614	1.71784	25.3544	4.77055e-07	7.27274e-06		g20938	1.18079	1.18079	1.61158	9.44787	0.00211395	0.0106634
g14587	0.840164	9.13336	25.3218	4.85204e-07	7.39228e-06		g18810	1.18072	-1.18072	3.08395	23.4181	1.30344e-06	1.79661e-05
g26693	-1.26174	2.98328	25.309	4.88428e-07	7.43668e-06		g19477	1.18054	1.18054	5.55419	19.2917	1.12192e-05	0.000120638
g17257	-0.913908	3.62332	25.3058	4.89234e-07	7.44423e-06		g22246	1.18045	1.18045	1.44963	9.76458	0.00177906	0.00927812
g18954	2.30726	6.04588	25.2816	4.9542e-07	7.53359e-06		g23158	1.1803	-1.1803	3.57381	22.5305	2.06833e-06	2.70788e-05
g25500	1.46993	2.3983	25.2523	5.02986e-07	7.64379e-06		g19785	1.18018	-1.18018	0.788995	15.5802	7.90781e-05	0.000666226
g18941	1.24686	1.71186	25.2285	5.09232e-07	7.73382e-06		g26941	1.17984	-1.17984	3.71183	41.9577	9.32691e-11	3.12341e-09
g13187	-1.14583	3.7423	25.1607	5.27467e-07	8.00569e-06		g14517	1.17953	-1.17953	4.82775	70.9782	3.61185e-17	3.2481e-15
rRNA_28S_1	-1.28899	11.8496	25.1593	5.27857e-07	8.00655e-06		g19487	1.17945	-1.17945	2.91795	42.8061	6.04438e-11	2.11006e-09
g16036	-0.814973	4.66846	25.1428	5.32393e-07	8.07026e-06		g27816	1.17939	-1.17939	2.98102	35.2773	2.85942e-09	7.04902e-08
g00122	0.888004	7.85064	25.0999	5.4436e-07	8.24645e-06		g27562	1.17806	-1.17806	2.1607	17.0958	3.5541e-05	0.000332959
g16626	-0.977186	3.6789	25.061	5.55453e-07	8.40919e-06		g04592	1.17719	1.17719	3.25986	25.7994	3.78808e-07	5.93685e-06
g04191	-0.775557	4.60379	25.0581	5.56279e-07	8.4164e-06		g11803	1.17677	-1.17677	1.28516	7.14119	0.00753332	0.0301672
g16214	-0.746932	4.3221	25.055	5.57167e-07	8.42452e-06		g25942	1.17645	-1.17645	2.97222	7.88804	0.00497626	0.021467
singleton_rep_c2572	-1.60455	1.11978	25.0425	5.60794e-07	8.47402e-06		g07590	1.17637	-1.17637	3.36453	43.2953	4.70705e-11	1.67936e-09
g13356	1.00923	4.90873	25.0232	5.66435e-07	8.55389e-06		g06726	1.17626	1.17626	4.72576	25.6211	4.15468e-07	6.43185e-06
g39935	1.22098	2.53326	25.0217	5.66882e-07	8.55525e-06		g32323	1.17471	-1.17471	2.35328	26.4921	2.6462e-07	4.29431e-06
g19909	-0.724175	3.93608	25.017	5.68269e-07	8.57079e-06		g12469	1.17449	-1.17449	1.10861	9.04837	0.00262929	0.0127334
g04500	-1.06523	3.3205	24.9914	5.75872e-07	8.68001e-06		g19954	1.17448	-1.17448	1.90331	23.2263	1.44013e-06	1.95693e-05
g21016	-0.993808	3.14383	24.9802	5.79235e-07	8.72523e-06		g00066	1.17437	-1.17437	5.40487	32.1192	1.44996e-08	3.0353e-07
g07822	1.08574	8.53104	24.9761	5.80459e-07	8.73818e-06		g11592	1.17408	-1.17408	1.28594	9.59553	0.00195052	0.00997739
g21095	-1.16964	3.41472	24.9465	5.89433e-07	8.86771e-06		g32958	1.17376	1.17376	2.46241	7.93749	0.00484211	0.0210166
g21663	-1.65372	1.75575	24.9383	5.91952e-07	8.90004e-06		g16090	1.17334	-1.17334	3.58949	37.6673	8.38977e-10	2.30279e-08
singleton_rep_c1985	0.831778	4.18879	24.9181	5.98173e-07	8.98794e-06		g17255	1.17268	1.17268	2.79329	22.0441	2.6646e-06	3.38528e-05
g20452	-0.984167	3.35898	24.8564	6.17636e-07	9.27458e-06		g14786	1.17261	1.17261	5.11394	28.3672	1.00349e-07	1.77821e-06
g38373	-1.03266	3.19894	24.8498	6.19742e-07	9.30039e-06		g25594	1.17253	-1.17253	1.08666	8.50871	0.00353451	0.0163206
g07993	-1.0504	3.78674	24.8434	6.21822e-07	9.32578e-06		g16653	1.17202	-1.17202	4.25851	52.0093	5.52373e-13	2.59112e-11
g16351	1.06133	5.07642	24.84	6.22915e-07	9.33634e-06		g06350	1.17169	1.17169	1.85687	8.62525	0.00331536	0.0154994
g32263	0.908776	2.87209	24.8287	6.26564e-07	9.38517e-06		g21532	1.17148	-1.17148	1.80236	17.6368	2.6737e-05	0.000258655
g16937	1.10935	4.31659	24.8161	6.30688e-07	9.44105e-06		g41566	1.17071	1.17071	1.85323	6.0039	0.0142743	0.0496869
g16603	0.971342	2.40785	24.8146	6.31163e-07	9.44228e-06		g00297	1.17055	-1.17055	5.42731	9.06577	0.00260439	0.0126434
g18379	1.44442	3.1631	24.8048	6.34383e-07	9.48454e-06		g21095	1.16964	-1.16964	3.41472	24.9465	5.89433e-07	8.86771e-06
g01867	0.902269	5.47902	24.7891	6.39595e-07	9.55651e-06		g00661	1.16912	1.16912	7.43835	46.4922	9.19827e-12	3.68714e-10
g03956	0.918552	5.40125	24.7868	6.4034e-07	9.5617e-06		g15325	1.16867	1.16867	4.20917	27.731	1.39412e-07	2.40649e-06
g17055	0.874522	11.2385	24.779	6.42927e-07	9.59435e-06		g24543	1.16866	-1.16866	1.83748	17.1456	3.46214e-05	0.000324913
g08458	-0.911199	4.32243	24.7755	6.44095e-07	9.60581e-06		g10547	1.16863	-1.16863	4.35938	65.852	4.86086e-16	3.63596e-14
g02962	-0.728192	3.80516	24.7694	6.46164e-07	9.63068e-06		g19433	1.16823	-1.16823	2.96822	10.3507	0.00129429	0.00716199
g30734	-1.93798	2.78841	24.739	6.5643e-07	9.77763e-06		g38275	1.16796	-1.16796	1.85696	23.2026	1.45798e-06	1.97782e-05
singleton_rep_c3035	0.776332	3.75811	24.6898	6.73405e-07	1.00243e-05		g07606	1.16795	-1.16795	5.62022	58.3956	2.14371e-14	1.29328e-12
g16345	-0.914605	6.18578	24.6793	6.77064e-07	1.00725e-05		g09123	1.16736	-1.16736	2.54054	30.8415	2.7999e-08	5.56988e-07
g13381	1.59162	1.8839	24.675	6.78584e-07	1.00753e-05		g06324	1.16727	-1.16727	2.54812	35.8774	2.10136e-09	5.30555e-08
g04931	-0.95817	4.6633	24.6744	6.78786e-07	1.00753e-05		g19281	1.16725	-1.16725	1.1572	10.6626	0.00109324	0.00623512
g20731	-1.78475	1.25077	24.6742	6.78855e-07	1.00753e-05		g22563	1.16714	-1.16714	1.38883	10.8435	0.000991449	0.00575155
g12137	-1.30666	3.11611	24.674	6.78935e-07	1.00753e-05		g01655	1.167	-1.167	2.03576	7.09002	0.00775143	0.0308861
g03563	-1.47314	2.29445	24.6626	6.82957e-07	1.01288e-05		g36650	1.16689	-1.16689	1.24128	11.1808	0.000826468	0.00494501
g09789	-1.05052	2.98784	24.6597	6.83979e-07	1.01377e-05		g08181	1.16671	-1.16671	5.65036	42.5261	6.97441e-11	2.39574e-09
g17487	0.740363	5.83625	24.6529	6.86413e-07	1.01675e-05		g02381	1.16621	-1.16621	1.88156	8.11804	0.00438268	0.0194479
g15831	1.30744	2.367	24.6492	6.87749e-07	1.0181e-05		g32848	1.16614	1.16614	1.5197	8.80105	0.00301057	0.0143085
g11153	-1.06409	3.61333	24.6436	6.89728e-07	1.0204e-05		g05593	1.16605	-1.16605	3.77689	39.9037	2.66794e-10	8.07816e-09
g22007	-0.743416	7.36478	24.6415	6.90477e-07	1.02088e-05		g40395	1.16603	-1.16603	1.83843	6.79691	0.00913159	0.0350253
g11993	1.3221	2.16102	24.6385	6.91566e-07	1.02186e-05		g09197	1.16573	-1.16573	5.2642	71.8039	2.37681e-17	2.19498e-15
g05516	1.21242	3.77339	24.6355	6.92656e-07	1.02284e-05		g33102	1.16525	-1.16525	1.97205	16.3191	5.35228e-05	0.000473346
g09000	0.926211	4.54048	24.6304	6.94492e-07	1.02492e-05		g00785	1.16484	-1.16484	5.57701	55.908	7.59425e-14	4.18224e-12
g15963	-0.671364	5.85211	24.6134	7.00612e-07	1.03332e-05		g11470	1.16451	1.16451	5.35122	57.8969	2.76224e-14	1.64576e-12
g06047	0.797436	6.15042	24.6074	7.02806e-07	1.03592e-05		g23248	1.16451	1.16451	1.92795	7.6581	0.0056518	0.0237455
g13633	1.0319	11.7116	24.6024	7.04646e-07	1.03799e-05		g04472	1.16349	-1.16349	4.48282	51.2826	7.99802e-13	3.69308e-11
g19114	-1.0429	2.77781	24.5969	7.06647e-07	1.0403e-05		g22707	1.16336	1.16336	0.918476	6.3441	0.0117772	0.0428874
g00932	-1.80955	2.14773	24.5891	7.09537e-07	1.04391e-05		g34378	1.16335	1.16335	3.0622	19.5272	9.9179e-06	0.00010834
g26380	1.62166	3.49093	24.5532	7.2285e-07	1.06285e-05		g03400	1.16305	1.16305	4.69179	30.1387	4.02221e-08	7.72e-07
g15777	-0.959222	3.17978	24.5473	7.25083e-07	1.06548e-05		g06078	1.16287	-1.16287	4.92023	17.1452	3.4628e-05	0.000324913
g38412	-2.12177	1.09687	24.511	7.38878e-07	1.08509e-05		g36689	1.16187	1.16187	2.17591	29.6374	5.20902e-08	9.84058e-07
g16301	0.827377	4.33633	24.4761	7.5237e-07	1.10423e-05		g33510	1.16161	-1.16161	1.38492	15.2221	9.55803e-05	0.00078757
g05775	-0.727715	4.56608	24.4583	7.59338e-07	1.11377e-05		g01329	1.16145	-1.16145	4.31094	55.2234	1.07582e-13	5.76599e-12
g03807	-0.792071	7.03717	24.4566	7.6002e-07	1.11409e-05		g01216	1.16082	1.16082	4.98715	54.5479	1.51706e-13	7.93595e-12
g32356	2.27824	3.67516	24.4224	7.73637e-07	1.13336e-05		g09390	1.1608	-1.1608	4.06162	48.9695	2.59972e-12	1.12675e-10
g35976	1.2457	2.12579	24.4148	7.76695e-07	1.13715e-05		g38905	1.16074	1.16074	2.34068	16.8113	4.1286e-05	0.000378366
g10491	-1.24431	2.51281	24.4074	7.79695e-07	1.14084e-05		g21636	1.16071	-1.16071	3.29406	7.49716	0.00617965	0.0256402
g35270	-1.21876	2.18843	24.3847	7.88936e-07	1.15366e-05		g00344	1.1604	-1.1604	2.58991	16.1496	5.85302e-05	0.000511229
g03028	-0.918448	4.86642	24.3732	7.93634e-07	1.1597e-05		g18875	1.15975	1.15975	2.07115	12.454	0.000417088	0.00277171
g18060	-0.90128	4.79837	24.3723	7.94031e-07	1.1597e-05		g04449	1.15974	-1.15974	1.60739	8.63573	0.00329633	0.0154345
g40469	1.32778	1.53987	24.3505	8.03046e-07	1.1716e-05		g03171	1.15914	-1.15914	3.94156	36.7131	1.36857e-09	3.55635e-08
g08542	0.775548	4.26295	24.3503	8.03151e-07	1.1716e-05		g16722	1.15806	-1.15806	3.06891	28.4414	9.65789e-08	1.72157e-06
g21373	1.07135	2.51071	24.3388	8.07968e-07	1.17727e-05		g28837	1.15747	-1.15747	1.3048	9.55991	0.00198873	0.0101333
g21109	0.817947	3.74026	24.3386	8.08019e-07	1.17727e-05		g17353	1.15743	1.15743	3.72517	24.2993	8.24674e-07	1.1979e-05
g14886	0.711102	6.04567	24.3347	8.09663e-07	1.17895e-05		g04583	1.15725	-1.15725	4.33448	32.3095	1.31471e-08	2.78372e-07
g40902	-1.47403	1.41323	24.3277	8.1261e-07	1.18252e-05		g13490	1.15678	-1.15678	1.31324	8.82869	0.00296532	0.0141326
g02232	0.812184	4.04666	24.3262	8.13233e-07	1.18271e-05		g18570	1.15618	1.15618	1.79614	13.8926	0.000193555	0.00144284
g24492	-1.36546	2.2505	24.3066	8.21559e-07	1.1941e-05		g10168	1.15605	-1.15605	5.30079	30.9037	2.7116e-08	5.42568e-07
g17353	1.15743	3.72517	24.2993	8.24674e-07	1.1979e-05		g14825	1.1555	1.1555	5.43781	42.2919	7.86192e-11	2.6728e-09
g17818	1.08011	2.76375	24.2915	8.28046e-07	1.20207e-05		g01979	1.15527	1.15527	7.4278	28.0344	1.19177e-07	2.0766e-06
g38548	-1.23577	4.33142	24.2894	8.28948e-07	1.20265e-05		g05159	1.1549	1.1549	6.0085	49.1188	2.40926e-12	1.05371e-10
g17781	-0.877681	3.45968	24.2853	8.30709e-07	1.20426e-05		g17437	1.15452	-1.15452	4.52796	16.6629	4.46448e-05	0.000404516
g05065	-0.721157	4.82022	24.2836	8.31431e-07	1.20426e-05		g06353	1.15444	-1.15444	1.76978	20.7878	5.13093e-06	6.05102e-05
g24921	-1.1821	2.62401	24.2833	8.31561e-07	1.20426e-05		g03247	1.15408	-1.15408	4.14605	45.4177	1.59191e-11	6.12553e-10
g09949	0.861864	3.92718	24.2615	8.41048e-07	1.21726e-05		g04711	1.15402	-1.15402	4.02698	21.3071	3.91287e-06	4.74025e-05
g33702	1.32014	2.14965	24.2558	8.43507e-07	1.22009e-05		singleton_rep_c2372	1.15352	-1.15352	2.89861	21.8796	2.903e-06	3.64941e-05
g19800	0.703742	5.40731	24.2546	8.44073e-07	1.22017e-05		g05188	1.15306	-1.15306	1.8087	12.2696	0.000460406	0.00300648
g13478	-0.771136	6.3599	24.2274	8.56076e-07	1.23678e-05		g11015	1.15285	-1.15285	2.04254	10.4555	0.00122287	0.00685234
g16397	-1.0066	2.99535	24.2246	8.57297e-07	1.2378e-05		g05794	1.15187	-1.15187	3.35806	31.861	1.65611e-08	3.43097e-07
g10310	0.946146	3.2031	24.2216	8.58644e-07	1.239e-05		g18988	1.15179	-1.15179	1.42984	14.8644	0.000115522	0.00092614
g20858	-1.2891	2.36308	24.2104	8.63635e-07	1.24545e-05		g12624	1.15072	1.15072	5.68092	30.3103	3.68169e-08	7.14064e-07
g16072	-0.661283	4.83868	24.2086	8.64452e-07	1.24588e-05		g35834	1.15059	1.15059	1.4758	8.98197	0.00272656	0.0131303
g19998	0.921357	2.6598	24.2037	8.66671e-07	1.24833e-05		g10876	1.15052	1.15052	1.63655	14.8967	0.000113561	0.000912856
g05721	0.832328	5.76639	24.1862	8.74563e-07	1.25894e-05		g03689	1.15017	1.15017	4.87595	61.1756	5.22039e-15	3.43416e-13
g04151	-1.04271	3.3678	24.1739	8.80164e-07	1.26624e-05		g15748	1.15002	-1.15002	1.85607	14.9417	0.000110884	0.000894634
g27307	0.79698	4.92204	24.1665	8.83582e-07	1.2704e-05		g16569	1.14988	1.14988	3.6301	44.1539	3.03549e-11	1.12304e-09
g15953	0.759722	3.54159	24.1503	8.91023e-07	1.28033e-05		g02703	1.14977	-1.14977	4.927	7.83856	0.00511433	0.0219343
g10839	-1.0085	3.24462	24.1462	8.92927e-07	1.28144e-05		singleton_rep_c427	1.14975	-1.14975	6.12236	7.4266	0.00642668	0.0264912
g05209	-1.25336	2.2979	24.1445	8.93732e-07	1.28144e-05		g04105	1.14911	-1.14911	3.02754	32.8885	9.75971e-09	2.11881e-07
g23478	1.12944	3.03011	24.1444	8.93745e-07	1.28144e-05		g10016	1.1486	1.1486	2.17762	20.7618	5.20104e-06	6.11868e-05
g12457	-1.62525	1.02961	24.144	8.9393e-07	1.28144e-05		g04969	1.14774	1.14774	4.46809	50.3394	1.29328e-12	5.85907e-11
g20610	-0.688163	4.26206	24.1157	9.07175e-07	1.29965e-05		g33326	1.14769	-1.14769	3.43968	6.76375	0.00930281	0.0355911
g19429	0.696276	4.65309	24.1112	9.09299e-07	1.30192e-05		g40630	1.14647	-1.14647	2.35363	7.90396	0.00493267	0.0213441
g07575	-0.739085	4.75501	24.0924	9.18235e-07	1.31393e-05		g20404	1.14641	1.14641	3.19291	8.36529	0.00382456	0.0174088
g05674	1.47899	4.04648	24.075	9.26535e-07	1.32502e-05		g19763	1.14636	-1.14636	2.36672	14.3344	0.000153041	0.00118004
g05769	1.75295	2.93547	24.0716	9.28189e-07	1.32659e-05		g13187	1.14583	-1.14583	3.7423	25.1607	5.27467e-07	8.00569e-06
g28784	-1.19541	2.60241	24.0627	9.32482e-07	1.33194e-05		g40500	1.1457	-1.1457	3.15305	6.95331	0.00836645	0.0327978
g06376	-1.06663	2.11955	24.0592	9.34202e-07	1.3336e-05		g01565	1.14546	-1.14546	4.09219	28.3136	1.03169e-07	1.81746e-06
g05306	0.911483	3.37186	24.0467	9.40269e-07	1.34146e-05		g04604	1.14545	-1.14545	4.75532	49.9545	1.57356e-12	7.03588e-11
g19508	0.693045	5.97879	24.0427	9.42222e-07	1.34345e-05		g06714	1.14534	-1.14534	0.946193	7.45825	0.00631464	0.0261055
g04219	0.840194	4.65178	24.0314	9.47765e-07	1.34985e-05		g17279	1.14468	-1.14468	4.14194	35.5131	2.53343e-09	6.30365e-08
g22740	0.880627	3.87034	24.0313	9.47834e-07	1.34985e-05		g02569	1.14428	-1.14428	3.63872	41.1443	1.41392e-10	4.53382e-09
g16867	1.00304	7.27761	24.0236	9.51631e-07	1.35445e-05		g16169	1.14408	-1.14408	5.48236	61.1558	5.27312e-15	3.45937e-13
g09154	0.871341	4.32384	24.0168	9.54966e-07	1.35839e-05		g16715	1.14403	-1.14403	3.85998	28.7502	8.23398e-08	1.491e-06
g37741	-0.892394	2.91381	24.0063	9.60223e-07	1.36506e-05		g06841	1.14389	-1.14389	4.64765	53.436	2.67151e-13	1.32987e-11
g03126	0.780414	4.08481	23.9878	9.69502e-07	1.37744e-05		g02295	1.14383	-1.14383	4.6663	6.7412	0.00942114	0.035935
g19585	-0.774463	4.08227	23.9864	9.70189e-07	1.37746e-05		g07641	1.1436	1.1436	4.69438	35.5193	2.52533e-09	6.29001e-08
g26893	-1.0162	3.99759	23.9854	9.70665e-07	1.37746e-05		g09356	1.1435	1.1435	1.58278	13.4709	0.000242294	0.00174392
g07225	1.28983	2.96056	23.9734	9.76765e-07	1.3853e-05		g20351	1.1435	-1.1435	3.13474	31.8228	1.68901e-08	3.49309e-07
g19788	1.38653	3.91535	23.9676	9.79707e-07	1.38865e-05		g22190	1.14306	-1.14306	1.93823	15.6017	7.81826e-05	0.000659376
g39522	-1.78326	1.52874	23.9513	9.88014e-07	1.3996e-05		g27885	1.1426	1.1426	2.72155	27.3255	1.71933e-07	2.91524e-06
g01136	-0.96841	4.39576	23.9471	9.90209e-07	1.40188e-05		g06591	1.14237	-1.14237	3.98867	42.5397	6.92624e-11	2.38602e-09
g13164	0.755831	5.28735	23.9366	9.95591e-07	1.40867e-05		g19065	1.14189	-1.14189	1.8712	18.1865	2.00291e-05	0.000201577
g04875	-1.01908	3.52519	23.9141	1.00732e-06	1.42443e-05		g14732	1.14182	-1.14182	4.79673	54.9998	1.20542e-13	6.41758e-12
g13973	-0.659978	5.67636	23.8869	1.02165e-06	1.44384e-05		g28443	1.1415	1.1415	2.70553	20.0063	7.71865e-06	8.70106e-05
g00526	0.93775	8.2575	23.8857	1.02228e-06	1.44388e-05		g07468	1.1412	1.1412	2.53374	13.0425	0.000304506	0.00212235
g18679	0.81106	4.81941	23.8686	1.0314e-06	1.45591e-05		g13273	1.14113	-1.14113	3.93586	21.4725	3.58935e-06	4.39489e-05
g14778	1.56259	3.36995	23.8539	1.03933e-06	1.46623e-05		g07145	1.1411	-1.1411	1.78778	14.7079	0.000125516	0.000996619
g40217	-0.925881	3.77351	23.8447	1.04429e-06	1.47237e-05		g22875	1.14093	-1.14093	3.31642	31.0057	2.57276e-08	5.17809e-07
g25860	1.64861	2.95327	23.8335	1.05036e-06	1.48006e-05		g14804	1.14069	-1.14069	6.18448	37.6492	8.46811e-10	2.31317e-08
g03186	0.833206	4.17301	23.8138	1.06121e-06	1.49447e-05		g00749	1.14063	1.14063	7.94443	28.468	9.52582e-08	1.70055e-06
g32188	1.73281	1.74161	23.8015	1.06798e-06	1.50312e-05		g18378	1.1385	1.1385	3.12482	17.3656	3.08361e-05	0.000292189
g01710	-0.716857	6.38804	23.7958	1.07113e-06	1.50668e-05		g10639	1.13816	-1.13816	4.20344	31.3226	2.18525e-08	4.43908e-07
g06279	-0.746784	5.44075	23.7933	1.07254e-06	1.50707e-05		g20362	1.13774	-1.13774	1.07734	8.45181	0.00364681	0.0167361
g29284	0.785654	4.73371	23.7931	1.07267e-06	1.50707e-05		g14403	1.13765	1.13765	6.67422	47.6622	5.06371e-12	2.10719e-10
g33472	0.752726	4.56886	23.7907	1.07401e-06	1.50807e-05		g09532	1.13758	-1.13758	7.7897	9.64192	0.00190187	0.00979194
g20242	-1.20218	3.21755	23.7825	1.07861e-06	1.51365e-05		g04426	1.13742	-1.13742	6.36314	51.5597	6.94521e-13	3.23809e-11
g08380	-1.07143	5.35814	23.7717	1.08464e-06	1.52123e-05		singleton_rep_c2869	1.13697	-1.13697	5.04671	52.86	3.58187e-13	1.74806e-11
g16450	0.758208	6.96864	23.7671	1.08725e-06	1.52399e-05		g15622	1.13638	-1.13638	5.01768	53.5033	2.58153e-13	1.28867e-11
g09023	-0.929987	3.08453	23.7605	1.09096e-06	1.5283e-05		g23285	1.13618	-1.13618	1.63396	15.0104	0.000106922	0.000865868
g02285	-0.877326	3.19024	23.7548	1.09422e-06	1.53197e-05		g01418	1.13603	1.13603	4.67644	19.3589	1.08314e-05	0.000116991
g12233	-0.854381	4.51008	23.7531	1.09517e-06	1.53241e-05		g14027	1.13533	-1.13533	1.16524	8.14437	0.00431951	0.0192066
g15170	0.723833	6.897	23.7472	1.09857e-06	1.53627e-05		g33923	1.1352	-1.1352	2.0396	10.396	0.00126287	0.00703707
g25265	-1.47085	1.41546	23.7334	1.10646e-06	1.5464e-05		g08397	1.13519	-1.13519	1.45028	11.0336	0.000894748	0.00528247
g27913	1.27067	3.43856	23.7268	1.11024e-06	1.55078e-05		g19772	1.13502	1.13502	3.08059	20.7223	5.30953e-06	6.22259e-05
g18655	-1.3529	2.18106	23.7212	1.11351e-06	1.55444e-05		g02897	1.13451	1.13451	2.8448	19.6007	9.54363e-06	0.000104923
g08593	-1.09004	3.70039	23.6949	1.12882e-06	1.5749e-05		g09786	1.13438	-1.13438	1.12654	7.89398	0.00495995	0.0214197
g40199	0.938542	3.15292	23.6869	1.13349e-06	1.5805e-05		g28018	1.13426	-1.13426	2.75754	12.8686	0.00033414	0.00230303
g32785	2.03624	2.09532	23.6577	1.15086e-06	1.60379e-05		g17264	1.13425	-1.13425	2.24654	16.9303	3.87776e-05	0.000358387
g04714	1.75526	5.55555	23.654	1.15308e-06	1.60595e-05		g01206	1.1335	-1.1335	1.76646	18.1116	2.08325e-05	0.000208247
g16468	-0.902635	3.63805	23.6508	1.155e-06	1.6077e-05		g25675	1.13332	-1.13332	3.24381	11.4068	0.000731777	0.00445166
g09371	-0.68089	3.99284	23.6449	1.15854e-06	1.61169e-05		g11917	1.13187	-1.13187	2.48379	34.1128	5.20091e-09	1.20773e-07
g00740	0.662819	5.23605	23.6336	1.16537e-06	1.62024e-05		g32949	1.13181	1.13181	1.34055	10.7328	0.00105253	0.00603735
g02965	0.924509	3.58443	23.623	1.17181e-06	1.62827e-05		g08890	1.1317	-1.1317	1.45458	14.2932	0.000156432	0.00120349
g01468	0.831939	4.07253	23.6127	1.1781e-06	1.63605e-05		g07039	1.13096	-1.13096	4.12525	35.5762	2.45261e-09	6.12159e-08
g33951	2.97325	2.29748	23.6082	1.18084e-06	1.6389e-05		g38089	1.13028	-1.13028	1.354	11.4864	0.000701082	0.00429321
g16430	-0.85655	4.58461	23.5816	1.19725e-06	1.66073e-05		singleton_rep_c3320	1.13012	1.13012	4.99215	10.7742	0.00102924	0.00592641
g37751	-1.31246	1.50988	23.5588	1.21153e-06	1.67956e-05		g12072	1.1298	-1.1298	3.83322	7.36707	0.00664292	0.0271818
g18359	-1.34791	1.74577	23.5518	1.21594e-06	1.68471e-05		g23478	1.12944	1.12944	3.03011	24.1444	8.93745e-07	1.28144e-05
g24029	1.96004	4.91396	23.5442	1.22079e-06	1.69045e-05		singleton_rep_c2755	1.12883	1.12883	4.18024	45.8376	1.28471e-11	5.0569e-10
g15984	-0.935432	2.57013	23.5385	1.22437e-06	1.69443e-05		g14740	1.12854	-1.12854	5.43965	39.4134	3.42944e-10	1.02036e-08
g00700	0.859662	7.66635	23.5055	1.24554e-06	1.72274e-05		g02674	1.12844	-1.12844	2.83195	28.4502	9.61397e-08	1.71502e-06
g38067	-1.4725	1.62509	23.4929	1.25378e-06	1.73313e-05		g19214	1.12838	1.12838	4.07828	35.7378	2.25742e-09	5.65794e-08
g10659	1.00357	4.52067	23.4709	1.26814e-06	1.75198e-05		g24005	1.12814	-1.12814	1.81857	6.5947	0.0102283	0.0383786
g04546	-0.757402	4.95416	23.4545	1.27901e-06	1.76597e-05		g22747	1.12779	-1.12779	3.84162	45.3005	1.69009e-11	6.45162e-10
g38124	-1.49046	1.03798	23.4515	1.281e-06	1.76771e-05		g15268	1.12774	1.12774	2.16649	12.6872	0.000368165	0.0025
g00072	-0.598595	6.2165	23.433	1.29343e-06	1.78384e-05		g01081	1.12759	-1.12759	4.65258	52.1353	5.18053e-13	2.4438e-11
g18810	-1.18072	3.08395	23.4181	1.30344e-06	1.79661e-05		g04115	1.12731	-1.12731	2.75635	22.2522	2.3908e-06	3.06654e-05
singleton_rep_c548	-2.16344	1.09655	23.4147	1.30577e-06	1.79878e-05		g11520	1.12716	1.12716	2.46456	13.0793	0.000298581	0.00208955
g05983	1.38749	5.97482	23.4102	1.30881e-06	1.80193e-05		g14004	1.12708	-1.12708	1.10186	9.53147	0.00201979	0.0102683
g22704	0.815947	3.13438	23.4058	1.31182e-06	1.80505e-05		g29043	1.12707	-1.12707	5.51677	6.78267	0.00920472	0.0352578
g16624	-0.857709	5.214	23.4004	1.3155e-06	1.80907e-05		g24902	1.12647	1.12647	4.58153	33.4347	7.3696e-09	1.64453e-07
g17127	0.798031	6.93172	23.3956	1.31881e-06	1.81258e-05		g07630	1.12557	1.12557	5.16835	72.2168	1.92812e-17	1.81553e-15
g03110	0.771966	6.18839	23.386	1.32538e-06	1.82058e-05		g40914	1.12528	1.12528	2.24825	25.6348	4.12532e-07	6.39115e-06
g01129	1.00434	4.4438	23.3819	1.32819e-06	1.82245e-05		g09815	1.12427	-1.12427	3.0649	20.4224	6.20986e-06	7.17886e-05
g20901	-1.02522	3.3883	23.3818	1.32826e-06	1.82245e-05		g00075	1.12412	-1.12412	11.5477	47.7971	4.72687e-12	1.97543e-10
g15492	-1.09407	2.96714	23.3788	1.33036e-06	1.82429e-05		g05987	1.12364	-1.12364	2.17534	30.9725	2.61715e-08	5.24982e-07
g08281	0.765958	4.43301	23.3658	1.33937e-06	1.83559e-05		g21688	1.12362	1.12362	2.58779	12.7139	0.000362956	0.00247117
g16283	-0.832532	3.438	23.3559	1.34633e-06	1.84408e-05		g36584	1.12337	-1.12337	4.36406	6.09724	0.0135393	0.0476536
g21312	0.805408	3.84452	23.3521	1.34895e-06	1.84573e-05		g07337	1.12319	1.12319	3.05849	25.8157	3.75627e-07	5.89104e-06
g25593	1.02225	2.85264	23.3519	1.34907e-06	1.84573e-05		g15090	1.12244	1.12244	2.45349	17.6718	2.62483e-05	0.000254217
g25111	-1.55689	1.42613	23.3449	1.35403e-06	1.85145e-05		g30719	1.1222	1.1222	2.56483	16.8731	3.99639e-05	0.000367935
g18603	-1.74132	1.91938	23.343	1.35538e-06	1.85225e-05		g19828	1.12086	-1.12086	1.46803	10.516	0.00118348	0.00666116
g27591	-1.41651	1.20387	23.3336	1.362e-06	1.86024e-05		g03499	1.12059	1.12059	4.72777	62.3808	2.83063e-15	1.91995e-13
g19962	-1.36915	1.40906	23.3135	1.37628e-06	1.87868e-05		g12239	1.12051	-1.12051	2.09244	20.9846	4.62994e-06	5.53082e-05
g14044	0.752488	5.35395	23.3031	1.38375e-06	1.8878e-05		g09910	1.12047	-1.12047	2.83204	32.3559	1.28369e-08	2.72284e-07
g15677	-0.912962	2.77266	23.288	1.39464e-06	1.90133e-05		g02889	1.11982	1.11982	6.2439	21.9415	2.81093e-06	3.54853e-05
g04947	0.627888	5.57228	23.2872	1.39525e-06	1.90133e-05		g15647	1.1198	-1.1198	3.04765	39.2658	3.69872e-10	1.09372e-08
g15379	-0.622325	5.28806	23.2639	1.41229e-06	1.92345e-05		g02555	1.11913	-1.11913	4.21327	34.9175	3.43971e-09	8.39339e-08
g08230	-0.967417	3.92557	23.2605	1.41473e-06	1.92569e-05		g05758	1.11837	-1.11837	1.52963	11.6326	0.000648044	0.00400829
g39355	-1.09143	2.59301	23.2491	1.42314e-06	1.93603e-05		g04103	1.11833	-1.11833	1.56423	11.5201	0.00068848	0.00421927
g22240	-1.22979	2.06221	23.2436	1.42722e-06	1.94048e-05		g27195	1.1182	-1.1182	1.75446	10.7803	0.00102585	0.00591681
g19954	-1.17448	1.90331	23.2263	1.44013e-06	1.95693e-05		g06844	1.11743	-1.11743	3.30294	16.2446	5.56673e-05	0.000489607
g07580	-0.662015	7.78695	23.2118	1.45107e-06	1.97068e-05		g00611	1.11721	-1.11721	5.12659	26.4942	2.64333e-07	4.29424e-06
g08155	-0.634023	5.48879	23.2039	1.45704e-06	1.97767e-05		g24549	1.11703	1.11703	2.53121	8.99428	0.00270826	0.0130552
g38275	-1.16796	1.85696	23.2026	1.45798e-06	1.97782e-05		g09310	1.11666	-1.11666	3.6738	32.2955	1.32418e-08	2.8013e-07
g08709	1.19676	3.7915	23.1982	1.46131e-06	1.98122e-05		g03911	1.11627	-1.11627	4.71145	47.718	4.92161e-12	2.05161e-10
g20800	-1.53868	1.48211	23.1968	1.4624e-06	1.98159e-05		g28295	1.11601	1.11601	1.38283	13.0475	0.000303682	0.00211845
g20335	-0.715697	4.49052	23.1793	1.47576e-06	1.99856e-05		g24254	1.11585	-1.11585	1.75945	14.4256	0.000145811	0.00112955
g22923	1.02237	2.37873	23.1777	1.47701e-06	1.99912e-05		g28632	1.11553	1.11553	2.73304	27.5494	1.53136e-07	2.62264e-06
g08158	0.826217	4.19917	23.1716	1.48167e-06	2.0043e-05		g08390	1.11547	1.11547	5.46111	59.2192	1.41048e-14	8.75114e-13
g02592	-1.2699	4.25165	23.1471	1.50071e-06	2.02891e-05		g02224	1.1154	1.1154	6.17544	59.6529	1.13153e-14	7.13103e-13
g10596	-0.783316	4.92065	23.1416	1.50501e-06	2.03358e-05		g07520	1.11534	-1.11534	5.93075	49.8084	1.69514e-12	7.5514e-11
g37750	-1.28918	1.73284	23.1159	1.52525e-06	2.05978e-05		g09937	1.11498	-1.11498	1.8978	15.4241	8.58862e-05	0.000716544
g25180	-1.08111	4.12724	23.1117	1.5286e-06	2.06313e-05		g09622	1.11481	1.11481	1.80232	9.27526	0.00232269	0.0115347
g11453	0.800108	3.43199	23.1082	1.53135e-06	2.06569e-05		g20741	1.11372	1.11372	2.1073	19.7125	9.00096e-06	9.97333e-05
g26221	-1.01237	3.01368	23.1042	1.53452e-06	2.0688e-05		g00758	1.11372	-1.11372	5.84824	28.3972	9.88089e-08	1.75611e-06
g07553	-1.0171	2.79896	23.1001	1.53783e-06	2.0721e-05		g16518	1.11342	-1.11342	1.28611	9.12561	0.00252056	0.0123035
g32603	0.995363	3.31173	23.0937	1.54294e-06	2.07782e-05		g30270	1.11333	-1.11333	4.11235	38.7861	4.72893e-10	1.36803e-08
g05711	0.689703	6.37829	23.064	1.56697e-06	2.109e-05		g06906	1.11294	-1.11294	0.709313	8.50415	0.00354337	0.0163552
g40271	0.844422	4.01301	23.0531	1.57588e-06	2.1198e-05		g05861	1.11265	-1.11265	5.27668	48.4472	3.39295e-12	1.44961e-10
g23242	-1.89381	1.2846	23.0472	1.58074e-06	2.12514e-05		g16259	1.11236	-1.11236	2.56452	20.1677	7.09405e-06	8.07659e-05
g18710	0.689018	4.01618	23.0404	1.58633e-06	2.13148e-05		g27675	1.11221	1.11221	2.51587	7.07474	0.00781782	0.0311196
g00276	-0.712471	5.59547	23.0179	1.60497e-06	2.15474e-05		g19373	1.11143	1.11143	7.50482	15.4865	8.30968e-05	0.000695689
g18043	1.26652	3.06802	23.0174	1.60544e-06	2.15474e-05		g15767	1.11142	-1.11142	4.12713	59.5382	1.19941e-14	7.51936e-13
g20110	-1.36821	2.86571	23.0154	1.6071e-06	2.15576e-05		g24703	1.1113	1.1113	1.12333	10.2167	0.00139172	0.00759641
g01484	1.22774	6.09826	23.008	1.61326e-06	2.16282e-05		g05343	1.11011	1.11011	1.21717	7.93986	0.00483577	0.0209929
g03224	0.771804	4.82994	23.0052	1.61564e-06	2.1648e-05		g37206	1.10999	1.10999	1.40809	15.4358	8.53554e-05	0.000713107
g11194	1.70932	1.2829	23.0018	1.61847e-06	2.16738e-05		g00447	1.10995	1.10995	5.39051	30.2645	3.76968e-08	7.2995e-07
g17924	-0.791437	4.80898	22.9976	1.62201e-06	2.1709e-05		g04141	1.10984	1.10984	3.22433	19.2295	1.15907e-05	0.000124077
g07995	-2.14099	2.85767	22.9942	1.62489e-06	2.17356e-05		g10239	1.10942	-1.10942	3.12357	18.6973	1.53199e-05	0.000159241
g12740	-1.59675	3.84409	22.9799	1.63702e-06	2.18855e-05		g16937	1.10935	1.10935	4.31659	24.8161	6.30688e-07	9.44105e-06
g00237	-0.780899	3.84896	22.9693	1.64607e-06	2.19943e-05		g09195	1.10922	-1.10922	1.63051	9.41017	0.00215785	0.0108416
g22323	-1.52259	0.817426	22.9632	1.6513e-06	2.20519e-05		g16014	1.1091	1.1091	4.13975	13.6722	0.000217652	0.00159353
g17337	-0.758925	6.37069	22.9571	1.6566e-06	2.21104e-05		g26577	1.10808	-1.10808	2.40389	21.3576	3.81106e-06	4.63094e-05
g08439	0.799837	3.69456	22.9496	1.66307e-06	2.21845e-05		g29533	1.10784	1.10784	3.89321	41.3396	1.27948e-10	4.16281e-09
g13715	-0.752041	4.50219	22.9364	1.67452e-06	2.23248e-05		g07450	1.10728	1.10728	5.675	32.5047	1.18904e-08	2.53778e-07
g32468	-1.27163	2.26611	22.9258	1.68378e-06	2.24358e-05		g16204	1.10685	1.10685	6.0702	28.5928	8.9313e-08	1.60636e-06
g22437	-0.902786	2.62095	22.9133	1.69473e-06	2.25691e-05		g18261	1.10662	-1.10662	2.18911	6.14841	0.013153	0.0466495
g07803	0.713646	6.429	22.8868	1.71829e-06	2.28702e-05		g00476	1.10647	-1.10647	3.842	15.318	9.08491e-05	0.000753891
g36112	-1.59805	1.12304	22.876	1.72797e-06	2.29863e-05		g08570	1.10622	-1.10622	1.63779	13.2184	0.000277219	0.00195889
g03457	0.714069	4.91631	22.8675	1.73563e-06	2.30754e-05		g05891	1.1057	1.1057	4.86047	35.7566	2.23571e-09	5.60936e-08
g21553	0.729176	3.96251	22.8627	1.73994e-06	2.31199e-05		g03238	1.10555	-1.10555	1.98672	11.1523	0.000839286	0.00500798
g18002	0.617192	5.07068	22.8488	1.75263e-06	2.32757e-05		g37252	1.10545	1.10545	1.39213	6.51375	0.0107043	0.0397313
g18596	-0.69777	3.7381	22.8204	1.77872e-06	2.36091e-05		g20197	1.10539	-1.10539	1.34939	10.8207	0.00100373	0.00581298
g13991	0.711204	5.12927	22.7845	1.81217e-06	2.40398e-05		g34704	1.10519	1.10519	2.56186	28.9405	7.46348e-08	1.36071e-06
g16839	-0.880416	3.88354	22.7705	1.82549e-06	2.42031e-05		g33848	1.10447	-1.10447	2.06467	16.41	5.10161e-05	0.000454189
g15395	-0.846529	3.06351	22.7586	1.83679e-06	2.43395e-05		g02112	1.10438	-1.10438	4.03651	52.1553	5.12793e-13	2.42853e-11
g14543	0.828539	6.12319	22.7445	1.85037e-06	2.45059e-05		g00505	1.1043	-1.1043	3.52877	8.35738	0.00384124	0.0174451
g06029	-0.663663	6.90826	22.7424	1.85239e-06	2.45191e-05		g37631	1.10428	1.10428	1.24639	6.44806	0.0111074	0.0408938
g09221	0.94305	4.00213	22.7042	1.88956e-06	2.49973e-05		g35780	1.10414	-1.10414	4.20414	43.5104	4.21719e-11	1.50907e-09
g13168	0.701895	6.27801	22.6936	1.90005e-06	2.51222e-05		g04407	1.10369	1.10369	5.98806	43.5154	4.20639e-11	1.50746e-09
g10334	1.91675	2.40469	22.6894	1.9042e-06	2.51627e-05		g23191	1.10339	-1.10339	2.70657	29.3062	6.17971e-08	1.14724e-06
g22236	-1.69242	0.98627	22.6882	1.90534e-06	2.51627e-05		g15630	1.10272	1.10272	1.92066	7.69391	0.00554075	0.0233566
g08340	-0.769652	4.23607	22.6873	1.90625e-06	2.51627e-05		g02882	1.1025	1.1025	5.82686	48.587	3.15955e-12	1.35714e-10
g17771	-2.14203	0.888937	22.6853	1.90824e-06	2.51751e-05		g02564	1.10248	-1.10248	4.25554	52.6816	3.92239e-13	1.8988e-11
g02961	-0.827348	5.24895	22.6808	1.91271e-06	2.52203e-05		g24181	1.10216	-1.10216	1.67002	14.4959	0.000140466	0.00109682
g06431	-0.791008	4.83189	22.659	1.93455e-06	2.54942e-05		g00381	1.10208	-1.10208	5.64806	58.7465	1.79356e-14	1.0986e-12
g05098	-1.76103	1.5539	22.6498	1.94377e-06	2.56016e-05		g18328	1.10193	1.10193	4.01583	10.6861	0.00107942	0.00616803
g17501	-0.61538	5.6571	22.6463	1.94739e-06	2.56353e-05		g19013	1.10172	1.10172	3.30339	45.3979	1.60805e-11	6.17776e-10
g39833	1.4515	1.7975	22.6093	1.98525e-06	2.61194e-05		g22934	1.10145	-1.10145	2.2279	6.95368	0.0083647	0.0327978
g09292	1.07618	2.5514	22.6064	1.98819e-06	2.61437e-05		g15074	1.10132	1.10132	3.24334	22.4404	2.16768e-06	2.81951e-05
g09659	-1.41592	1.41459	22.5805	2.01515e-06	2.64837e-05		g17621	1.10041	-1.10041	4.66764	27.2527	1.78523e-07	3.01442e-06
g21628	-1.28432	1.4749	22.5658	2.03072e-06	2.66737e-05		g11682	1.10005	1.10005	3.75827	30.3566	3.59482e-08	6.98908e-07
g18284	1.67466	1.88119	22.5617	2.03502e-06	2.67156e-05		g06992	1.09967	1.09967	4.05489	44.6759	2.32498e-11	8.75001e-10
g04190	1.29341	3.29654	22.5593	2.03757e-06	2.67285e-05		g00641	1.09902	-1.09902	5.18194	33.7017	6.4246e-09	1.45392e-07
g17826	-1.55299	3.13939	22.5587	2.03823e-06	2.67285e-05		g26323	1.09894	-1.09894	2.73079	13.8412	0.000198922	0.00147417
g09561	-0.893474	3.13557	22.5386	2.05966e-06	2.69949e-05		g14015	1.09868	-1.09868	2.97638	26.3487	2.85016e-07	4.56083e-06
g10173	0.912091	2.7653	22.536	2.06243e-06	2.70164e-05		g31956	1.09856	1.09856	6.9937	8.92917	0.00280652	0.0134613
g23158	-1.1803	3.57381	22.5305	2.06833e-06	2.70788e-05		g13311	1.09815	1.09815	6.13091	21.9649	2.77684e-06	3.51104e-05
g04968	-1.03654	2.43318	22.5294	2.06957e-06	2.70803e-05		g04038	1.09797	-1.09797	3.68084	13.8915	0.000193672	0.00144284
g14532	-1.20223	2.20232	22.5147	2.0854e-06	2.72726e-05		g02511	1.09791	-1.09791	7.32687	19.8698	8.28986e-06	9.24514e-05
g31733	1.95798	1.84945	22.5125	2.08776e-06	2.72886e-05		g18803	1.09786	1.09786	5.85886	11.1165	0.000855623	0.00508902
g20459	0.824407	3.49085	22.5054	2.09549e-06	2.73747e-05		singleton_rep_c3002	1.0977	-1.0977	2.80661	6.53351	0.0105861	0.0394143
g00616	-0.645197	4.26187	22.4749	2.12907e-06	2.77983e-05		g22547	1.09755	1.09755	1.05739	10.4214	0.00124565	0.00696537
g01269	-2.43879	5.5839	22.4667	2.13816e-06	2.79019e-05		g10503	1.09708	-1.09708	6.18736	8.32092	0.0039191	0.0177255
g11302	0.662711	4.33775	22.4651	2.13992e-06	2.79096e-05		g27968	1.09658	-1.09658	2.46464	17.4159	3.00311e-05	0.000285575
g01571	-1.39729	7.01794	22.4562	2.14996e-06	2.80253e-05		g13636	1.09649	-1.09649	11.2334	37.4402	9.42574e-10	2.5458e-08
g18075	-0.99847	2.49617	22.4505	2.15624e-06	2.8092e-05		g04913	1.09588	-1.09588	3.63649	30.6578	3.07781e-08	6.07243e-07
g26758	1.6877	1.58542	22.4476	2.15952e-06	2.81195e-05		g02609	1.09549	-1.09549	4.86127	41.3049	1.30243e-10	4.22604e-09
g15246	0.789895	3.6856	22.441	2.16698e-06	2.81951e-05		singleton_rep_c2933	1.09547	1.09547	2.14118	14.0729	0.000175857	0.00132909
g15074	1.10132	3.24334	22.4404	2.16768e-06	2.81951e-05		g15557	1.09533	1.09533	1.92111	12.4178	0.000425262	0.00281759
g30711	0.898806	2.69398	22.4314	2.1779e-06	2.83127e-05		g16714	1.09525	-1.09525	3.09583	25.5432	4.32589e-07	6.66682e-06
g15894	0.666593	6.79987	22.4208	2.18984e-06	2.84525e-05		g02103	1.09471	1.09471	4.90656	37.7724	7.94995e-10	2.19915e-08
g00999	0.749752	5.6107	22.4166	2.19464e-06	2.84994e-05		g18412	1.09459	1.09459	2.67229	20.4696	6.0585e-06	7.01529e-05
g16951	0.843084	3.19791	22.4138	2.19794e-06	2.85269e-05		singleton_rep_c2219	1.09421	1.09421	2.32364	15.5193	8.16659e-05	0.000684904
g10376	1.22902	3.06813	22.4109	2.20123e-06	2.85542e-05		g15492	1.09407	-1.09407	2.96714	23.3788	1.33036e-06	1.82429e-05
g01309	-0.725584	5.46844	22.399	2.21488e-06	2.87157e-05		g36877	1.09388	-1.09388	3.53349	6.80746	0.00907779	0.0348747
g17212	0.838706	4.1149	22.3766	2.24088e-06	2.90372e-05		g00473	1.09365	-1.09365	3.31517	9.37736	0.00219682	0.0110029
g28841	-1.65592	1.4701	22.3755	2.24218e-06	2.90383e-05		g19786	1.09354	-1.09354	6.16166	22.2012	2.45524e-06	3.14247e-05
g23006	-0.906679	3.96507	22.3664	2.25282e-06	2.91604e-05		g10114	1.09343	-1.09343	2.41683	20.2733	6.71318e-06	7.7014e-05
g01617	0.776954	4.61215	22.3635	2.25622e-06	2.91887e-05		g14962	1.09212	-1.09212	1.41862	8.75263	0.00309156	0.0146413
g06489	-0.658063	5.27627	22.357	2.26384e-06	2.92715e-05		g13410	1.09197	1.09197	2.01589	19.2003	1.17695e-05	0.000125879
g24023	1.25773	2.3849	22.355	2.26618e-06	2.92859e-05		g04919	1.09197	1.09197	5.27679	34.7358	3.77629e-09	9.12198e-08
g10482	-0.941139	5.52726	22.3507	2.27134e-06	2.93368e-05		g03161	1.09175	1.09175	5.3811	43.0954	5.21352e-11	1.83282e-09
g19435	0.860644	5.43352	22.3335	2.29171e-06	2.9584e-05		g15133	1.09169	1.09169	3.4598	32.8845	9.77985e-09	2.11935e-07
g20589	-0.915469	2.64694	22.3256	2.30117e-06	2.96901e-05		g39355	1.09143	-1.09143	2.59301	23.2491	1.42314e-06	1.93603e-05
g02615	-0.707728	5.55523	22.3213	2.3064e-06	2.97416e-05		g18683	1.09123	1.09123	4.73115	27.6609	1.44555e-07	2.48867e-06
g07418	0.732789	5.52177	22.3102	2.31976e-06	2.98979e-05		g09153	1.09076	1.09076	4.34904	49.1428	2.37988e-12	1.04276e-10
g24940	0.694543	4.0645	22.2906	2.34347e-06	3.01821e-05		g12134	1.0907	-1.0907	3.33199	35.3497	2.75513e-09	6.81292e-08
g02525	-1.42987	2.93569	22.2899	2.34433e-06	3.01821e-05		g09180	1.09064	1.09064	4.3271	20.4693	6.0596e-06	7.01529e-05
g09169	0.831168	3.81363	22.2769	2.36026e-06	3.03686e-05		g25990	1.09059	1.09059	2.75845	21.7242	3.14803e-06	3.91036e-05
g06275	1.4301	4.65173	22.276	2.36134e-06	3.03686e-05		g30401	1.09058	-1.09058	1.15962	12.7912	0.000348249	0.00238704
g09319	-0.789157	4.79525	22.2728	2.36533e-06	3.04036e-05		g00159	1.09053	-1.09053	9.37742	7.99034	0.00470276	0.0205231
g08566	-0.613687	6.24736	22.2716	2.36682e-06	3.04065e-05		g08593	1.09004	-1.09004	3.70039	23.6949	1.12882e-06	1.5749e-05
g37884	-1.04654	2.88274	22.268	2.37121e-06	3.04465e-05		g21455	1.08985	1.08985	2.92058	18.452	1.74235e-05	0.000178479
g10215	-1.71009	1.59926	22.2651	2.3749e-06	3.04776e-05		g25017	1.08872	1.08872	2.37109	8.68981	0.00319995	0.0150625
g04115	-1.12731	2.75635	22.2522	2.3908e-06	3.06654e-05		g33691	1.08802	-1.08802	3.35346	38.7227	4.88483e-10	1.40479e-08
g17595	-1.70175	1.22551	22.2362	2.41086e-06	3.09061e-05		g20842	1.0866	-1.0866	1.56421	18.7324	1.50403e-05	0.000156674
g16352	-0.924183	3.45969	22.2324	2.41562e-06	3.09506e-05		g02428	1.08609	1.08609	3.9349	28.5949	8.9215e-08	1.6058e-06
g37672	-0.893604	2.34826	22.2283	2.42076e-06	3.09999e-05		g37608	1.08579	-1.08579	6.15965	6.98481	0.00822043	0.032331
g19786	-1.09354	6.16166	22.2012	2.45524e-06	3.14247e-05		g05726	1.08576	-1.08576	4.35278	54.5262	1.53388e-13	7.98913e-12
g15643	-1.33083	1.45988	22.1786	2.4843e-06	3.17797e-05		g07822	1.08574	1.08574	8.53104	24.9761	5.80459e-07	8.73818e-06
g09147	1.38306	3.42807	22.1582	2.51084e-06	3.21021e-05		g22302	1.0857	-1.0857	1.61182	9.83175	0.00171525	0.00900018
g08512	0.783377	4.1466	22.1363	2.53956e-06	3.2452e-05		g19119	1.0856	-1.0856	1.61283	18.585	1.62495e-05	0.000168031
g30834	-0.937231	5.04329	22.1341	2.54259e-06	3.24735e-05		g08841	1.08543	1.08543	1.37788	6.02169	0.0141311	0.0493099
g08488	0.896114	8.28492	22.123	2.55731e-06	3.26335e-05		g02062	1.08535	1.08535	4.26525	31.7991	1.70971e-08	3.52983e-07
g15138	1.01719	3.21391	22.1226	2.55783e-06	3.26335e-05		g02785	1.08514	-1.08514	4.92882	6.155	0.0131041	0.0465378
g03897	0.614448	6.15919	22.1172	2.56501e-06	3.27077e-05		g19603	1.08465	-1.08465	3.04593	29.6633	5.13985e-08	9.74057e-07
g27736	-3.7564	2.34738	22.1108	2.57363e-06	3.28002e-05		g07118	1.08441	-1.08441	3.25033	30.4314	3.45878e-08	6.74098e-07
g14533	0.915002	7.90724	22.0689	2.6304e-06	3.35058e-05		g08553	1.08413	1.08413	5.55847	37.313	1.00611e-09	2.69618e-08
g22360	-0.919365	2.66412	22.0594	2.64345e-06	3.36542e-05		g09218	1.08402	1.08402	2.50495	19.7598	8.78113e-06	9.74775e-05
g06109	-0.834243	3.95896	22.0501	2.65624e-06	3.37991e-05		g01126	1.08371	1.08371	4.74826	37.2978	1.014e-09	2.7143e-08
g02475	0.797799	4.85602	22.0451	2.66319e-06	3.38528e-05		g16633	1.08319	-1.08319	3.36952	31.1677	2.36677e-08	4.78757e-07
g17255	1.17268	2.79329	22.0441	2.6646e-06	3.38528e-05		g17960	1.08304	-1.08304	1.08183	11.8186	0.000586415	0.00368115
g15840	-0.999323	2.42984	22.044	2.66469e-06	3.38528e-05		g05865	1.08257	-1.08257	1.02569	9.78131	0.00176295	0.00921222
g16571	0.773713	4.20896	22.0378	2.67338e-06	3.39453e-05		g17702	1.08218	1.08218	3.45153	27.044	1.98877e-07	3.31153e-06
g15737	-1.02625	3.26431	22.0269	2.68852e-06	3.41095e-05		g01936	1.08141	1.08141	2.87697	19.1791	1.19007e-05	0.000127112
g20149	0.88486	3.80189	22.0265	2.68915e-06	3.41095e-05		g10887	1.08116	-1.08116	1.3153	9.33535	0.00224776	0.0112136
g07190	-1.45564	1.908	21.999	2.72789e-06	3.45825e-05		g25180	1.08111	-1.08111	4.12724	23.1117	1.5286e-06	2.06313e-05
g24721	0.827127	3.80641	21.994	2.73509e-06	3.46555e-05		g20898	1.08109	1.08109	5.71285	39.8542	2.7365e-10	8.24418e-09
g27354	0.830951	3.37908	21.9907	2.73968e-06	3.46954e-05		g15631	1.0804	-1.0804	3.15364	33.326	7.79348e-09	1.72628e-07
g09636	-0.735164	4.67978	21.9844	2.74874e-06	3.47917e-05		g10055	1.0803	1.0803	1.94186	15.8959	6.69232e-05	0.000575328
g00533	-1.57429	2.89113	21.9709	2.76812e-06	3.50186e-05		g17818	1.08011	1.08011	2.76375	24.2915	8.28046e-07	1.20207e-05
g13311	1.09815	6.13091	21.9649	2.77684e-06	3.51104e-05		g26471	1.08006	1.08006	2.19477	12.9258	0.00032409	0.00223934
g13713	0.742269	5.47487	21.9556	2.7903e-06	3.52621e-05		g08318	1.07892	1.07892	3.46685	19.3453	1.09088e-05	0.000117616
g05681	-0.621857	6.4446	21.9457	2.80471e-06	3.54256e-05		g17912	1.07819	-1.07819	1.08691	8.39229	0.00376816	0.0172043
g02889	1.11982	6.2439	21.9415	2.81093e-06	3.54853e-05		g00966	1.07792	-1.07792	3.91302	7.1466	0.00751061	0.0300913
g18849	0.739059	3.54003	21.9381	2.81585e-06	3.55288e-05		g21384	1.07711	-1.07711	3.05011	25.8513	3.68747e-07	5.79829e-06
g26580	1.1995	2.08724	21.928	2.83068e-06	3.56972e-05		g08983	1.07687	-1.07687	4.06716	18.2934	1.89359e-05	0.000192087
g13484	-0.720675	3.85101	21.9262	2.8334e-06	3.57127e-05		g05727	1.07683	-1.07683	1.53338	12.8026	0.000346134	0.00237526
g03467	0.786421	3.86144	21.9226	2.83872e-06	3.5761e-05		g01336	1.07674	1.07674	6.59671	34.4265	4.42649e-09	1.05232e-07
g02345	0.676616	5.53308	21.9097	2.8579e-06	3.59837e-05		g06280	1.07645	-1.07645	2.07447	11.9804	0.000537623	0.00342774
g26147	1.18583	2.61959	21.8863	2.89289e-06	3.64053e-05		g09292	1.07618	1.07618	2.5514	22.6064	1.98819e-06	2.61437e-05
g20974	-0.963675	3.41192	21.8801	2.90229e-06	3.64941e-05		g17897	1.07617	-1.07617	2.60131	19.4576	1.0286e-05	0.000111906
singleton_rep_c2372	-1.15352	2.89861	21.8796	2.903e-06	3.64941e-05		g33091	1.07613	1.07613	2.23337	15.5897	7.86812e-05	0.000663115
g27204	0.838169	5.02166	21.8754	2.90934e-06	3.65547e-05		g00656	1.07554	1.07554	4.6331	29.0547	7.03617e-08	1.28868e-06
g16096	0.937551	5.06557	21.8675	2.9214e-06	3.66727e-05		g08642	1.07493	1.07493	5.26501	33.7712	6.19884e-09	1.40681e-07
g05584	1.66345	3.22417	21.8668	2.92245e-06	3.66727e-05		g08780	1.07463	-1.07463	1.2708	7.10572	0.00768382	0.0306852
g25996	-1.28217	2.81227	21.8662	2.92331e-06	3.66727e-05		g19166	1.07461	1.07461	2.08073	16.8961	3.94829e-05	0.000363925
g12595	0.942949	3.2024	21.8472	2.95246e-06	3.70191e-05		g01020	1.07454	-1.07454	6.68857	54.5488	1.51632e-13	7.93595e-12
g08424	-0.693407	6.58389	21.8414	2.96145e-06	3.71125e-05		g30471	1.07453	-1.07453	1.13093	10.2274	0.00138366	0.00756447
g15707	0.880828	4.81857	21.8352	2.97092e-06	3.72117e-05		g15819	1.07451	1.07451	4.91964	44.8991	2.07451e-11	7.84427e-10
g12334	1.58419	1.06458	21.8298	2.9793e-06	3.72971e-05		g30484	1.07427	1.07427	2.04247	14.3302	0.000153388	0.00118196
g32816	-1.82652	0.848326	21.8204	2.99399e-06	3.74615e-05		g14582	1.07425	-1.07425	2.95364	33.5483	6.95174e-09	1.5629e-07
g03927	-0.601565	7.27401	21.8121	3.007e-06	3.76047e-05		g12317	1.07369	1.07369	2.43154	18.0072	2.20068e-05	0.00021862
g14652	0.586287	5.78123	21.8072	3.01468e-06	3.76618e-05		g28952	1.0736	-1.0736	3.55105	16.2396	5.58163e-05	0.000490738
g11023	-1.61972	1.16414	21.8072	3.0147e-06	3.76618e-05		g06972	1.07341	-1.07341	1.75078	13.1849	0.000282214	0.00198775
g30024	-1.48427	0.885081	21.8	3.026e-06	3.77833e-05		g17946	1.07308	-1.07308	8.18112	32.4584	1.2177e-08	2.58975e-07
g04860	1.73056	5.15823	21.7955	3.03316e-06	3.7853e-05		g37743	1.07298	-1.07298	3.83953	7.11656	0.00763752	0.0305335
g05705	-0.689164	7.24629	21.7879	3.04518e-06	3.79833e-05		g32557	1.0728	1.0728	2.53902	29.5054	5.57621e-08	1.0452e-06
g20823	0.73767	4.49248	21.782	3.05457e-06	3.80806e-05		g39750	1.07223	1.07223	1.01594	8.01978	0.00462692	0.0203028
g29061	2.09646	1.90085	21.7765	3.06326e-06	3.81691e-05		g00090	1.07215	-1.07215	6.34149	7.88105	0.00499554	0.0215269
g21850	0.921585	3.87443	21.772	3.07049e-06	3.82394e-05		g34309	1.07203	-1.07203	6.44199	6.00569	0.0142598	0.0496628
g14568	0.694495	4.12464	21.7627	3.08534e-06	3.84044e-05		g08380	1.07143	-1.07143	5.35814	23.7717	1.08464e-06	1.52123e-05
g07638	-0.884164	5.1356	21.7609	3.08829e-06	3.84212e-05		g21373	1.07135	1.07135	2.51071	24.3388	8.07968e-07	1.17727e-05
g14777	0.709079	6.20982	21.7494	3.10692e-06	3.86329e-05		g15736	1.0712	1.0712	4.55485	36.7753	1.32558e-09	3.46715e-08
g17877	0.800894	3.811	21.7353	3.12983e-06	3.88977e-05		g06814	1.07086	1.07086	8.92295	19.3768	1.07302e-05	0.000115955
g25990	1.09059	2.75845	21.7242	3.14803e-06	3.91036e-05		g33692	1.07082	-1.07082	3.09341	6.01905	0.0141522	0.0493694
g27749	1.02114	2.54886	21.722	3.15153e-06	3.91268e-05		g17291	1.0707	-1.0707	4.63542	28.3798	9.9701e-08	1.76934e-06
g21350	0.725971	6.36861	21.7189	3.15662e-06	3.91538e-05		g10848	1.07066	1.07066	1.24529	8.34987	0.00385716	0.0175074
g17319	-0.707379	4.41267	21.7185	3.15728e-06	3.91538e-05		g06929	1.07062	-1.07062	5.40919	39.5701	3.16492e-10	9.48725e-09
g00644	-0.895147	6.10715	21.7173	3.15925e-06	3.91538e-05		g21552	1.0705	-1.0705	7.15946	17.705	2.57954e-05	0.000250454
g00363	0.787863	8.58952	21.7167	3.16022e-06	3.91538e-05		g06553	1.06997	1.06997	5.49746	7.7606	0.00533981	0.0226647
g26956	0.742046	4.84613	21.7053	3.17905e-06	3.93667e-05		g19023	1.06982	1.06982	5.27632	17.3601	3.09247e-05	0.000292913
g02163	-0.655035	5.0714	21.7035	3.18211e-06	3.93843e-05		g02638	1.06932	-1.06932	8.53104	14.858	0.000115918	0.000929006
g10489	1.0205	3.81595	21.6751	3.22954e-06	3.99508e-05		g01399	1.06898	-1.06898	1.34118	8.71183	0.00316151	0.0149138
g21029	-0.973769	3.3262	21.6701	3.23793e-06	4.0034e-05		g32565	1.0683	-1.0683	2.09556	19.8861	8.21951e-06	9.17521e-05
g02487	-0.628714	6.18142	21.6353	3.29722e-06	4.0746e-05		g36088	1.06782	1.06782	2.69307	21.4501	3.63156e-06	4.43839e-05
g23644	0.895355	5.95512	21.6243	3.31632e-06	4.0961e-05		g00897	1.06775	-1.06775	3.27117	15.879	6.75242e-05	0.00058008
g30556	1.04091	3.41134	21.6143	3.33357e-06	4.11529e-05		g24767	1.06757	-1.06757	3.03989	19.8662	8.30572e-06	9.25853e-05
g25014	-0.893747	2.55178	21.6096	3.34182e-06	4.12336e-05		g12144	1.06689	-1.06689	1.10159	6.33269	0.0118533	0.0430899
g15521	0.663921	5.27769	21.6061	3.34779e-06	4.1286e-05		g06376	1.06663	-1.06663	2.11955	24.0592	9.34202e-07	1.3336e-05
g19500	0.955095	4.05025	21.5943	3.36853e-06	4.15026e-05		g33319	1.06616	-1.06616	2.06588	13.4326	0.000247294	0.00177194
g14490	1.00427	2.67231	21.5941	3.36882e-06	4.15026e-05		g02888	1.0661	-1.0661	4.63057	33.6648	6.54741e-09	1.47615e-07
g21471	0.967362	3.73397	21.5919	3.37266e-06	4.15287e-05		g22087	1.06607	1.06607	2.31274	13.4355	0.000246904	0.0017702
g04697	0.866316	4.89783	21.588	3.37961e-06	4.1593e-05		g22342	1.06595	-1.06595	2.0401	18.7753	1.47061e-05	0.000153392
g14960	-0.746395	4.74653	21.5842	3.38625e-06	4.16533e-05		g04500	1.06523	-1.06523	3.3205	24.9914	5.75872e-07	8.68001e-06
g03973	0.678728	7.25203	21.5823	3.38971e-06	4.16746e-05		g00658	1.06495	-1.06495	1.18501	6.15045	0.0131379	0.0466234
g06357	-0.773073	5.13885	21.5792	3.39517e-06	4.17203e-05		g07885	1.0649	-1.0649	2.0585	9.44263	0.00211999	0.0106792
g21320	1.53848	3.42383	21.567	3.41681e-06	4.19648e-05		g00784	1.06453	1.06453	7.92471	43.5235	4.18905e-11	1.50349e-09
g01982	-0.787612	5.42917	21.5634	3.42319e-06	4.20215e-05		g11153	1.06409	-1.06409	3.61333	24.6436	6.89728e-07	1.0204e-05
g01632	-0.777711	3.21347	21.5202	3.50125e-06	4.29457e-05		g17886	1.06408	-1.06408	1.10354	7.90607	0.00492691	0.021323
g07652	1.01023	4.92498	21.5193	3.50277e-06	4.29457e-05		g19128	1.06364	-1.06364	2.6515	20.5135	5.9212e-06	6.87827e-05
g05826	0.7016	5.08105	21.5188	3.50383e-06	4.29457e-05		g20203	1.06303	-1.06303	1.46437	16.5011	4.86213e-05	0.000435777
g29709	-1.97337	1.02239	21.5104	3.51911e-06	4.31109e-05		g19232	1.06262	-1.06262	7.26166	42.7055	6.36326e-11	2.20792e-09
g13273	-1.14113	3.93586	21.4725	3.58935e-06	4.39489e-05		g14932	1.06252	-1.06252	2.1712	21.2472	4.037e-06	4.87833e-05
g30050	-1.0572	2.44575	21.4588	3.6152e-06	4.42429e-05		g35228	1.06166	-1.06166	2.90019	8.75097	0.00309438	0.0146518
g04146	0.817258	4.58521	21.4566	3.61922e-06	4.42695e-05		g11649	1.06163	-1.06163	1.79061	13.5746	0.000229263	0.0016641
g36088	1.06782	2.69307	21.4501	3.63156e-06	4.43839e-05		g25687	1.06149	1.06149	4.35079	38.3827	5.81464e-10	1.64835e-08
g08713	0.602587	5.771	21.4497	3.63227e-06	4.43839e-05		g15448	1.06136	1.06136	6.09451	43.9537	3.36244e-11	1.22885e-09
g23674	0.891983	4.34977	21.441	3.64879e-06	4.45631e-05		g16351	1.06133	1.06133	5.07642	24.84	6.22915e-07	9.33634e-06
g17388	-0.949367	3.86287	21.4375	3.6556e-06	4.46236e-05		g22966	1.06125	-1.06125	1.04403	12.4007	0.000429182	0.00283496
g09609	0.779043	3.64628	21.4118	3.70485e-06	4.52018e-05		g17028	1.06078	1.06078	3.12166	15.375	8.81482e-05	0.000734395
g19829	-0.869901	3.60809	21.408	3.71219e-06	4.52683e-05		g15187	1.06068	1.06068	2.99339	6.27214	0.0122651	0.0442054
g15490	1.83878	2.10831	21.3967	3.73412e-06	4.55126e-05		g19849	1.06066	1.06066	3.13435	12.4492	0.000418172	0.00277675
g07213	-1.02073	2.86047	21.3937	3.73988e-06	4.55598e-05		g17240	1.06065	-1.06065	3.65957	29.4412	5.7639e-08	1.07786e-06
g03866	-0.800009	6.82623	21.3735	3.77967e-06	4.60209e-05		g04658	1.06001	-1.06001	4.21936	26.4526	2.70088e-07	4.36948e-06
g15782	0.668556	7.36089	21.3725	3.78157e-06	4.60209e-05		g32523	1.05971	1.05971	1.89014	17.9461	2.2725e-05	0.000224474
g22316	-0.664912	6.53155	21.3709	3.78464e-06	4.6035e-05		g15670	1.05946	1.05946	4.37204	43.1094	5.17632e-11	1.82506e-09
g27586	-1.19303	1.58377	21.3582	3.80984e-06	4.63094e-05		g28310	1.05902	-1.05902	1.71714	19.1228	1.22573e-05	0.000130747
g26577	-1.10808	2.40389	21.3576	3.81106e-06	4.63094e-05		g14227	1.05874	-1.05874	2.325	9.13766	0.00250401	0.0122556
g19648	0.846639	3.22701	21.3495	3.82729e-06	4.64831e-05		g18298	1.05874	1.05874	3.64609	34.7967	3.6599e-09	8.8676e-08
g30010	-0.882316	2.54288	21.3472	3.83176e-06	4.65138e-05		g26869	1.0587	1.0587	2.02069	17.7648	2.49966e-05	0.000243791
g19116	-0.982565	2.88148	21.3397	3.84685e-06	4.66734e-05		g23371	1.05867	1.05867	2.23224	25.549	4.3129e-07	6.65534e-06
g34282	1.58602	1.81287	21.322	3.88259e-06	4.70832e-05		g19664	1.05858	-1.05858	1.32079	8.36125	0.00383307	0.017431
g11182	0.691588	4.23256	21.3082	3.91062e-06	4.73992e-05		g08665	1.05853	-1.05853	5.65432	25.5698	4.26659e-07	6.58811e-06
g04711	-1.15402	4.02698	21.3071	3.91287e-06	4.74025e-05		g17363	1.05839	1.05839	1.4427	7.23231	0.00716029	0.0289632
g09305	1.04766	3.17214	21.3038	3.91958e-06	4.74599e-05		g23207	1.05761	-1.05761	1.22495	9.85551	0.00169323	0.00889245
g14757	0.658535	4.79311	21.2958	3.93594e-06	4.76339e-05		g11348	1.05747	-1.05747	3.82858	40.9915	1.52896e-10	4.87543e-09
g03714	-0.895051	3.81237	21.2893	3.94922e-06	4.77707e-05		g27407	1.05726	1.05726	10.5612	26.8429	2.20687e-07	3.64688e-06
g02446	0.953121	3.51766	21.2624	4.00516e-06	4.84229e-05		g30050	1.0572	-1.0572	2.44575	21.4588	3.6152e-06	4.42429e-05
g14932	-1.06252	2.1712	21.2472	4.037e-06	4.87833e-05		g29085	1.05678	-1.05678	2.20038	11.5843	0.000665093	0.00409371
g01941	0.97066	6.26251	21.2459	4.03973e-06	4.87917e-05		g31641	1.05677	1.05677	3.10963	28.6092	8.85611e-08	1.59523e-06
g10993	-1.57485	1.44709	21.2417	4.0487e-06	4.88755e-05		g18160	1.05625	-1.05625	3.52895	34.5758	4.09977e-09	9.84396e-08
g15227	0.674648	4.18284	21.2327	4.06758e-06	4.90787e-05		g02416	1.05622	1.05622	3.75439	29.0655	6.99713e-08	1.28251e-06
g17493	-0.641124	4.72299	21.2281	4.07743e-06	4.91729e-05		g05757	1.05619	1.05619	5.5853	36.73	1.35677e-09	3.53335e-08
g12565	0.848347	3.39592	21.2241	4.08597e-06	4.92512e-05		g04935	1.05611	1.05611	3.45072	33.4109	7.4603e-09	1.66168e-07
g37305	1.34435	1.40868	21.2193	4.09619e-06	4.93495e-05		g05842	1.05592	-1.05592	3.0942	30.2555	3.78715e-08	7.31564e-07
g22858	0.907722	3.3218	21.2092	4.11792e-06	4.95821e-05		g19211	1.05571	-1.05571	0.901465	7.23821	0.00713683	0.0288878
g14982	-0.896476	4.98995	21.2084	4.11962e-06	4.95821e-05		g02269	1.05557	-1.05557	4.18324	49.2636	2.23781e-12	9.84105e-11
g05252	-0.679255	5.43938	21.2046	4.1277e-06	4.96544e-05		g20753	1.0535	1.0535	2.76772	10.9773	0.000922352	0.00542012
g20953	0.947393	2.70707	21.2027	4.13185e-06	4.96795e-05		g15611	1.05311	-1.05311	4.3855	38.4759	5.54337e-10	1.57704e-08
[truncated: 22,014 more rows]
