# Supplementary material for: Transcriptomic response to heat stress among ecologically divergent populations of redband trout
Source: BMC Genomics. 2015 Feb 21;16(1):103. doi: 10.1186/s12864-015-1246-5 (PMC4337095; doi:10.1186/s12864-015-1246-5)
Supplement: Additional file 3: Table S3. — Complete list of genes for Keithley Cr. redband trout and subsets of significant genes at differing levels of statistical significance (FDR ≤ 0.05; > 4 fold change and FDR ≤ 0.05). Gene identification number is provided from the reference transcriptome [18], FC = fold change, CPM = counts per million, LR = likelihood ratio, FDR = false discovery rate. [file 12864_2015_1246_MOESM3_ESM.xlsx]

## Sheet: Table S3
Table S3. Complete list of genes for Keithley Cr. redband trout and subsets of significant genes at differing levels of statistical significance (FDR ≤ 0.05; > 4 fold change and FDR ≤ 0.05). Gene identification number is provided from the reference transcriptome [18], FC=fold change, CPM=counts per million, LR=likelihood ratio, FDR=false discovery rate.
	all gene results							only genes <=0.05 FDR								only genes <=0.05 FDR and logFC >=2
gene	logFC	logCPM	LR	PValue	FDR		gene	abs logFC	logFC	logCPM	LR	PValue	FDR		gene	abs logFC	logFC	logCPM	LR	PValue	FDR
g14470	9.11037	13.0774	856.985	2.20274e-188	5.32491e-184		singleton_rep_c1368	11.6298	11.6298	10.5452	218.958	1.52604e-49	1.67684e-46		g01823	9.91342	9.91342	15.7391	646.802	1.10832e-142	6.69811e-139
singleton_rep_c2558	9.55931	8.17228	805.651	3.1877e-177	3.85297e-173		g12728	10.8555	10.8555	10.3943	131.714	1.72762e-30	4.85622e-28		g14470	9.11037	9.11037	13.0774	856.985	2.20274e-188	5.32491e-184
g31048	8.09765	10.899	737.589	2.00499e-162	1.61562e-158		g03437	9.99733	9.99733	11.0041	350.607	3.12593e-78	7.55663e-75		g03867	8.63269	8.63269	12.5155	386.302	5.28454e-86	1.59686e-82
g01823	9.91342	15.7391	646.802	1.10832e-142	6.69811e-139		g01823	9.91342	9.91342	15.7391	646.802	1.10832e-142	6.69811e-139		g02847	7.8113	7.8113	11.7932	624.221	9.02929e-138	4.36548e-134
g02847	7.8113	11.7932	624.221	9.02929e-138	4.36548e-134		singleton_rep_c2558	9.55931	9.55931	8.17228	805.651	3.1877e-177	3.85297e-173		g00082	4.81616	4.81616	11.5589	107.841	2.91203e-25	5.41504e-23
g20200	4.12638	4.85774	591.539	1.15928e-130	4.67074e-127		g14470	9.11037	9.11037	13.0774	856.985	2.20274e-188	5.32491e-184		g05680	4.45236	4.45236	11.2525	186.117	2.23805e-42	1.38725e-39
g29426	7.74944	9.2556	457.739	1.49251e-101	5.15429e-98		g03867	8.63269	8.63269	12.5155	386.302	5.28454e-86	1.59686e-82		g03437	9.99733	9.99733	11.0041	350.607	3.12593e-78	7.55663e-75
g03867	8.63269	12.5155	386.302	5.28454e-86	1.59686e-82		g31048	8.09765	8.09765	10.899	737.589	2.00499e-162	1.61562e-158		g31048	8.09765	8.09765	10.899	737.589	2.00499e-162	1.61562e-158
g17903	5.5574	5.56747	376.072	8.91711e-84	2.39514e-80		g02847	7.8113	7.8113	11.7932	624.221	9.02929e-138	4.36548e-134		g05713	2.76235	2.76235	10.5683	202.398	6.2591e-46	4.72836e-43
g03437	9.99733	11.0041	350.607	3.12593e-78	7.55663e-75		g29426	7.74944	7.74944	9.2556	457.739	1.49251e-101	5.15429e-98		singleton_rep_c1368	11.6298	11.6298	10.5452	218.958	1.52604e-49	1.67684e-46
g08531	4.27046	5.94274	339.255	9.27224e-76	2.0377e-72		g17903	5.5574	5.5574	5.56747	376.072	8.91711e-84	2.39514e-80		g12728	10.8555	10.8555	10.3943	131.714	1.72762e-30	4.85622e-28
g13813	3.28722	4.67433	328.474	2.06595e-73	4.16185e-70		g25854	5.4484	-5.4484	2.83562	43.1242	5.13737e-11	2.03145e-09		g14633	2.395	2.395	10.2512	160.145	1.05173e-36	4.54008e-34
g03522	3.4399	7.5107	325.73	8.18027e-73	1.52115e-69		g02206	5.2786	5.2786	8.17736	135.361	2.75228e-31	8.31671e-29		g01638	4.06607	4.06607	9.78867	200.285	1.81003e-45	1.32593e-42
g06133	4.29797	7.90092	279.591	9.22057e-63	1.59213e-59		g07500	5.17922	5.17922	8.89247	223.63	1.46101e-50	1.69838e-47		g08342	3.47744	3.47744	9.76545	217.023	4.034e-49	4.2399e-46
g04547	2.57522	7.6938	257.426	6.24627e-58	1.00665e-54		g29917	4.99064	4.99064	2.6763	69.0204	9.74525e-17	8.85645e-15		g05075	2.21467	2.21467	9.60047	103.796	2.24209e-24	3.81693e-22
g00484	-2.10432	6.35297	254.253	3.07121e-57	4.64022e-54		g32795	4.90062	4.90062	1.44107	148.177	4.33951e-34	1.54269e-31		g01800	2.78619	2.78619	9.34847	151.963	6.45554e-35	2.47708e-32
g18010	3.50589	5.24543	242.923	9.06705e-55	1.28933e-51		g00082	4.81616	4.81616	11.5589	107.841	2.91203e-25	5.41504e-23		g29426	7.74944	7.74944	9.2556	457.739	1.49251e-101	5.15429e-98
g15715	2.42208	5.55895	239.631	4.73343e-54	6.357e-51		g35012	4.8079	4.8079	2.06222	122.057	2.24245e-28	5.4209e-26		g00112	2.4116	2.4116	9.10013	104.73	1.39995e-24	2.40017e-22
g15889	2.22122	5.47433	225.229	6.5429e-51	8.32463e-48		g32925	4.7352	4.7352	1.94375	143.285	5.09287e-33	1.70993e-30		g17287	3.47782	3.47782	8.99406	152.205	5.71426e-35	2.25799e-32
g07500	5.17922	8.89247	223.63	1.46101e-50	1.69838e-47		g34269	4.72674	4.72674	3.01845	123.27	1.21709e-28	3.03993e-26		g07500	5.17922	5.17922	8.89247	223.63	1.46101e-50	1.69838e-47
g16556	4.21076	8.32654	223.61	1.47538e-50	1.69838e-47		g14667	4.4686	4.4686	4.43944	85.1106	2.8214e-20	3.51569e-18		g13369	2.0306	2.0306	8.864	163.563	1.88417e-37	8.4348e-35
singleton_rep_c1368	11.6298	10.5452	218.958	1.52604e-49	1.67684e-46		g05680	4.45236	4.45236	11.2525	186.117	2.23805e-42	1.38725e-39		g15675	3.46975	3.46975	8.62034	148.265	4.15134e-34	1.52052e-31
g08342	3.47744	9.76545	217.023	4.034e-49	4.2399e-46		g09953	4.36378	4.36378	4.5088	38.7495	4.81829e-10	1.57189e-08		g05828	4.0656	4.0656	8.60308	73.2004	1.17134e-17	1.18974e-15
g28441	2.88207	6.70943	216.289	5.83255e-49	5.87483e-46		g08817	4.31547	4.31547	4.08409	165.217	8.20082e-38	3.7405e-35		g05506	3.93328	3.93328	8.515	93.4008	4.27077e-22	6.03752e-20
g05059	3.5721	6.32472	215.416	9.0448e-49	8.74596e-46		g06133	4.29797	4.29797	7.90092	279.591	9.22057e-63	1.59213e-59		g16556	4.21076	4.21076	8.32654	223.61	1.47538e-50	1.69838e-47
g17167	3.37164	4.5491	212.786	3.3884e-48	3.15043e-45		g11840	4.29078	4.29078	3.92243	96.5547	8.68138e-23	1.2719e-20		g02206	5.2786	5.2786	8.17736	135.361	2.75228e-31	8.31671e-29
g01332	2.21045	6.6795	211.826	5.48954e-48	4.91497e-45		g15050	4.28052	4.28052	6.15664	83.1246	7.7041e-20	9.45376e-18		singleton_rep_c2558	9.55931	9.55931	8.17228	805.651	3.1877e-177	3.85297e-173
singleton_rep_c1290	2.81871	3.77993	207.839	4.06763e-47	3.51181e-44		g08531	4.27046	4.27046	5.94274	339.255	9.27224e-76	2.0377e-72		g02486	2.49357	2.49357	8.09875	120.8	4.22742e-28	1.0019e-25
g21369	2.06522	5.13199	207.742	4.26986e-47	3.5593e-44		g10864	4.22914	4.22914	3.3034	185.892	2.50652e-42	1.51481e-39		g07559	2.00806	2.00806	8.0424	108.427	2.1665e-25	4.12386e-23
g19841	2.34418	4.68122	207.027	6.11756e-47	4.92953e-44		g16556	4.21076	4.21076	8.32654	223.61	1.47538e-50	1.69838e-47		g01463	2.45974	2.45974	7.98269	63.6064	1.51931e-15	1.20419e-13
g08773	3.55497	7.18144	206.718	7.14364e-47	5.57065e-44		g20200	4.12638	4.12638	4.85774	591.539	1.15928e-130	4.67074e-127		g04101	3.8096	3.8096	7.9663	117.039	2.81521e-27	6.24357e-25
g05713	2.76235	10.5683	202.398	6.2591e-46	4.72836e-43		g01638	4.06607	4.06607	9.78867	200.285	1.81003e-45	1.32593e-42		g06133	4.29797	4.29797	7.90092	279.591	9.22057e-63	1.59213e-59
g01638	4.06607	9.78867	200.285	1.81003e-45	1.32593e-42		g05828	4.0656	4.0656	8.60308	73.2004	1.17134e-17	1.18974e-15		g14701	2.34921	2.34921	7.87271	139.232	3.91806e-32	1.24625e-29
g07603	2.14945	6.92189	199.803	2.30601e-45	1.63957e-42		g26358	3.97719	-3.97719	0.696999	86.2672	1.57192e-20	1.99998e-18		g04547	2.57522	2.57522	7.6938	257.426	6.24627e-58	1.00665e-54
g11578	3.54066	3.73267	192.506	9.02271e-44	6.12284e-41		g03820	3.96143	-3.96143	3.63195	69.1987	8.9025e-17	8.1211e-15		g06068	2.25121	2.25121	7.67983	100.589	1.13207e-23	1.78867e-21
g08260	2.20506	3.93299	192.485	9.11815e-44	6.12284e-41		g06831	3.93776	3.93776	4.09647	88.8787	4.19771e-21	5.51497e-19		g03522	3.4399	3.4399	7.5107	325.73	8.18027e-73	1.52115e-69
g19626	3.66742	6.292	189.017	5.21144e-43	3.4049e-40		g05506	3.93328	3.93328	8.515	93.4008	4.27077e-22	6.03752e-20		g15709	2.33219	2.33219	7.49695	175.352	5.01659e-40	2.69491e-37
g40613	2.26208	5.24124	187.856	9.34162e-43	5.94275e-40		g04101	3.8096	3.8096	7.9663	117.039	2.81521e-27	6.24357e-25		g14677	3.39202	3.39202	7.48574	115.422	6.36192e-27	1.37315e-24
g05680	4.45236	11.2525	186.117	2.23805e-42	1.38725e-39		g34252	3.76049	3.76049	2.46459	167.901	2.12634e-38	1.00789e-35		g17367	2.85605	2.85605	7.38589	88.3037	5.61387e-21	7.29622e-19
g10864	4.22914	3.3034	185.892	2.50652e-42	1.51481e-39		g13430	3.72211	3.72211	4.92036	144.777	2.40236e-33	8.17953e-31		g00302	3.23325	3.23325	7.24709	121.135	3.56988e-28	8.54438e-26
g15128	3.3217	6.29848	184.974	3.97542e-42	2.34394e-39		g19626	3.66742	3.66742	6.292	189.017	5.21144e-43	3.4049e-40		g02728	2.03086	2.03086	7.24073	161.324	5.81269e-37	2.55483e-34
g17169	2.68745	5.60915	182.498	1.3805e-41	7.94579e-39		g28991	3.64303	3.64303	2.1166	108.206	2.42221e-25	4.53911e-23		g04436	3.29167	3.29167	7.21706	96.0662	1.11105e-22	1.61798e-20
g16241	3.02436	5.10349	182.262	1.55401e-41	8.73646e-39		g05059	3.5721	3.5721	6.32472	215.416	9.0448e-49	8.74596e-46		g08773	3.55497	3.55497	7.18144	206.718	7.14364e-47	5.57065e-44
g11472	3.23701	5.82843	182.035	1.74216e-41	9.57161e-39		g08773	3.55497	3.55497	7.18144	206.718	7.14364e-47	5.57065e-44		g06473	2.77481	2.77481	7.14469	6.49324	0.0108285	0.0407549
g15709	2.33219	7.49695	175.352	5.01659e-40	2.69491e-37		g19129	3.55109	3.55109	4.24993	71.3618	2.97372e-17	2.88701e-15		g07780	2.33693	2.33693	7.13447	101.887	5.87776e-24	9.53618e-22
g15987	1.76105	7.73664	174.926	6.21453e-40	3.26587e-37		g11578	3.54066	3.54066	3.73267	192.506	9.02271e-44	6.12284e-41		g01070	2.04305	2.04305	7.11005	11.9847	0.000536398	0.00353899
g28995	2.07019	5.25435	173.516	1.26238e-39	6.49294e-37		g05471	3.5391	-3.5391	2.34654	28.9069	7.59434e-08	1.50851e-06		g17504	2.05821	2.05821	7.03358	108.298	2.31271e-25	4.36777e-23
g18517	2.79246	5.14301	169.683	8.67558e-39	4.36924e-36		g37292	3.50852	3.50852	1.13721	63.6211	1.50806e-15	1.19921e-13		g14733	2.04606	2.04606	6.99646	99.7668	1.71438e-23	2.69113e-21
g23216	2.53844	4.04566	169.046	1.19561e-38	5.8985e-36		g18010	3.50589	3.50589	5.24543	242.923	9.06705e-55	1.28933e-51		g13992	2.17867	2.17867	6.94437	150.898	1.10342e-34	4.10372e-32
g07439	1.89591	7.14952	168.873	1.30437e-38	6.30638e-36		g17287	3.47782	3.47782	8.99406	152.205	5.71426e-35	2.25799e-32		g07603	2.14945	2.14945	6.92189	199.803	2.30601e-45	1.63957e-42
g34252	3.76049	2.46459	167.901	2.12634e-38	1.00789e-35		g08342	3.47744	3.47744	9.76545	217.023	4.034e-49	4.2399e-46		g10530	2.36935	2.36935	6.81974	14.3424	0.000152396	0.00121665
g21177	1.95416	6.06934	167.124	3.14345e-38	1.46134e-35		g15675	3.46975	3.46975	8.62034	148.265	4.15134e-34	1.52052e-31		g01260	2.44115	2.44115	6.71185	117.198	2.59848e-27	5.81626e-25
g08817	4.31547	4.08409	165.217	8.20082e-38	3.7405e-35		g03522	3.4399	3.4399	7.5107	325.73	8.18027e-73	1.52115e-69		g28441	2.88207	2.88207	6.70943	216.289	5.83255e-49	5.87483e-46
g13369	2.0306	8.864	163.563	1.88417e-37	8.4348e-35		singleton_rep_c3015	3.42661	3.42661	2.30004	92.3605	7.22414e-22	9.97922e-20		g01332	2.21045	2.21045	6.6795	211.826	5.48954e-48	4.91497e-45
g02728	2.03086	7.24073	161.324	5.81269e-37	2.55483e-34		g14677	3.39202	3.39202	7.48574	115.422	6.36192e-27	1.37315e-24		g18414	3.16757	3.16757	6.65646	155.686	9.91519e-36	4.13258e-33
g14633	2.395	10.2512	160.145	1.05173e-36	4.54008e-34		g20097	3.38216	-3.38216	3.16221	131.26	2.17248e-30	5.96791e-28		g16770	2.27052	2.27052	6.63807	110.036	9.62419e-26	1.8915e-23
g35558	3.29493	6.31733	156.961	5.21944e-36	2.21359e-33		g17167	3.37164	3.37164	4.5491	212.786	3.3884e-48	3.15043e-45		g16881	2.8496	2.8496	6.54114	98.6152	3.06652e-23	4.63313e-21
g18414	3.16757	6.65646	155.686	9.91519e-36	4.13258e-33		g06360	3.34859	3.34859	4.29791	65.8796	4.79326e-16	4.05148e-14		g17223	2.12623	2.12623	6.46758	87.1146	1.02414e-20	1.30992e-18
g02085	2.32813	5.72774	154.346	1.94588e-35	7.97284e-33		g15128	3.3217	3.3217	6.29848	184.974	3.97542e-42	2.34394e-39		g15699	2.00387	2.00387	6.4532	136.168	1.83371e-31	5.61114e-29
g39561	2.70962	2.99819	153.419	3.10187e-35	1.24974e-32		g35558	3.29493	3.29493	6.31733	156.961	5.21944e-36	2.21359e-33		g02200	3.19207	3.19207	6.41486	53.3102	2.84829e-13	1.66315e-11
g17287	3.47782	8.99406	152.205	5.71426e-35	2.25799e-32		g04436	3.29167	3.29167	7.21706	96.0662	1.11105e-22	1.61798e-20		g02412	2.09772	2.09772	6.38694	132.225	1.33599e-30	3.79955e-28
g13987	-2.06194	4.26163	152.179	5.79115e-35	2.25799e-32		g13813	3.28722	3.28722	4.67433	328.474	2.06595e-73	4.16185e-70		g00484	2.10432	-2.10432	6.35297	254.253	3.07121e-57	4.64022e-54
g01800	2.78619	9.34847	151.963	6.45554e-35	2.47708e-32		g10824	3.24988	3.24988	6.04364	120.336	5.34033e-28	1.25337e-25		g05059	3.5721	3.5721	6.32472	215.416	9.0448e-49	8.74596e-46
g20353	2.71757	3.9963	150.961	1.06863e-34	4.0364e-32		g11472	3.23701	3.23701	5.82843	182.035	1.74216e-41	9.57161e-39		g35558	3.29493	3.29493	6.31733	156.961	5.21944e-36	2.21359e-33
g13992	2.17867	6.94437	150.898	1.10342e-34	4.10372e-32		g00302	3.23325	3.23325	7.24709	121.135	3.56988e-28	8.54438e-26		g15128	3.3217	3.3217	6.29848	184.974	3.97542e-42	2.34394e-39
g15675	3.46975	8.62034	148.265	4.15134e-34	1.52052e-31		g25189	3.1957	3.1957	4.7177	123.266	1.2198e-28	3.03993e-26		g19626	3.66742	3.66742	6.292	189.017	5.21144e-43	3.4049e-40
g20190	2.36586	5.52299	148.23	4.22478e-34	1.52432e-31		g04621	3.19279	3.19279	5.25384	61.5736	4.26506e-15	3.18221e-13		g03858	2.38252	2.38252	6.26751	89.5388	3.00685e-21	3.99383e-19
g32795	4.90062	1.44107	148.177	4.33951e-34	1.54269e-31		g02200	3.19207	3.19207	6.41486	53.3102	2.84829e-13	1.66315e-11		g16280	2.11506	2.11506	6.2408	89.5935	2.92488e-21	3.90641e-19
g08238	1.73075	7.34271	145.293	1.85316e-33	6.4925e-31		g15309	3.18848	3.18848	3.40948	104.898	1.28608e-24	2.2207e-22		g17637	2.66152	-2.66152	6.22648	57.4869	3.40237e-14	2.24111e-12
g00459	1.56301	12.4822	145.219	1.92355e-33	6.64283e-31		g02363	3.17088	-3.17088	4.74206	60.9165	5.95466e-15	4.34888e-13		g17567	2.00193	2.00193	6.20848	114.233	1.15856e-26	2.4354e-24
g13430	3.72211	4.92036	144.777	2.40236e-33	8.17953e-31		g18414	3.16757	3.16757	6.65646	155.686	9.91519e-36	4.13258e-33		g15050	4.28052	4.28052	6.15664	83.1246	7.7041e-20	9.45376e-18
g32925	4.7352	1.94375	143.285	5.09287e-33	1.70993e-30		g17655	3.14481	3.14481	1.54853	47.0972	6.75536e-12	3.09288e-10		g07353	2.89366	2.89366	6.12441	60.0735	9.13795e-15	6.57443e-13
g07717	1.5812	7.25283	142.772	6.59372e-33	2.18351e-30		g11183	3.14211	3.14211	5.068	59.7109	1.09865e-14	7.81142e-13		g14507	2.24788	2.24788	6.06746	59.1292	1.47654e-14	1.03162e-12
g10469	2.98732	3.98669	142.355	8.13419e-33	2.65724e-30		g05564	3.13216	3.13216	3.30724	31.7987	1.71007e-08	3.9673e-07		g10824	3.24988	3.24988	6.04364	120.336	5.34033e-28	1.25337e-25
g18748	2.3685	5.07214	142.327	8.24795e-33	2.65848e-30		g15342	3.04973	3.04973	4.83177	127.118	1.75034e-29	4.54976e-27		g18087	2.02831	2.02831	5.94527	123.068	1.34754e-28	3.32403e-26
g14701	2.34921	7.87271	139.232	3.91806e-32	1.24625e-29		singleton_rep_c3476	3.04299	3.04299	3.31901	105.118	1.1508e-24	2.03061e-22		g08531	4.27046	4.27046	5.94274	339.255	9.27224e-76	2.0377e-72
g09052	1.95927	5.12349	136.945	1.23985e-31	3.89248e-29		g03822	3.03735	3.03735	2.67352	27.4353	1.62442e-07	2.99304e-06		g18954	2.17468	2.17468	5.87485	42.708	6.35532e-11	2.45813e-09
g20755	2.99803	3.82293	136.549	1.51356e-31	4.69088e-29		g16241	3.02436	3.02436	5.10349	182.262	1.55401e-41	8.73646e-39		g11472	3.23701	3.23701	5.82843	182.035	1.74216e-41	9.57161e-39
g15699	2.00387	6.4532	136.168	1.83371e-31	5.61114e-29		g20755	2.99803	2.99803	3.82293	136.549	1.51356e-31	4.69088e-29		g19302	2.50309	2.50309	5.78899	43.6428	3.9413e-11	1.6013e-09
g02206	5.2786	8.17736	135.361	2.75228e-31	8.31671e-29		g10469	2.98732	2.98732	3.98669	142.355	8.13419e-33	2.65724e-30		g02085	2.32813	2.32813	5.72774	154.346	1.94588e-35	7.97284e-33
g17245	1.60126	4.72094	135.184	3.00907e-31	8.9804e-29		g05259	2.9158	-2.9158	1.86358	35.104	3.12554e-09	8.67845e-08		g17169	2.68745	2.68745	5.60915	182.498	1.3805e-41	7.94579e-39
g08038	1.54321	6.3061	134.187	4.97299e-31	1.46606e-28		g07353	2.89366	2.89366	6.12441	60.0735	9.13795e-15	6.57443e-13		g17903	5.5574	5.5574	5.56747	376.072	8.91711e-84	2.39514e-80
g04653	1.85334	5.89629	133.646	6.52999e-31	1.90188e-28		g28441	2.88207	2.88207	6.70943	216.289	5.83255e-49	5.87483e-46		g15715	2.42208	2.42208	5.55895	239.631	4.73343e-54	6.357e-51
g14761	-1.83143	4.69803	132.261	1.31193e-30	3.77556e-28		g25606	2.86889	-2.86889	1.01499	47.482	5.55117e-12	2.58065e-10		g17407	2.56342	-2.56342	5.54116	50.4679	1.21128e-12	6.32431e-11
g02412	2.09772	6.38694	132.225	1.33599e-30	3.79955e-28		g38240	2.85943	2.85943	2.12273	6.123	0.0133434	0.0480928		g20190	2.36586	2.36586	5.52299	148.23	4.22478e-34	1.52432e-31
g12728	10.8555	10.3943	131.714	1.72762e-30	4.85622e-28		g17367	2.85605	2.85605	7.38589	88.3037	5.61387e-21	7.29622e-19		g04714	2.04382	2.04382	5.51434	49.6389	1.84814e-12	9.1739e-11
g03392	1.33562	7.3447	131.597	1.83313e-30	5.09359e-28		g16881	2.8496	2.8496	6.54114	98.6152	3.06652e-23	4.63313e-21		g15889	2.22122	2.22122	5.47433	225.229	6.5429e-51	8.32463e-48
g20097	-3.38216	3.16221	131.26	2.17248e-30	5.96791e-28		g29913	2.84562	2.84562	4.53668	76.6199	2.0724e-18	2.27719e-16		g19023	2.70166	2.70166	5.44916	109.698	1.14102e-25	2.22444e-23
g08181	-1.7492	6.00501	131.184	2.25741e-30	6.13154e-28		singleton_rep_c1290	2.81871	2.81871	3.77993	207.839	4.06763e-47	3.51181e-44		g15658	2.00665	2.00665	5.34237	83.0901	7.83981e-20	9.5717e-18
g14808	1.6403	5.97835	130.794	2.74743e-30	7.37959e-28		g18517	2.79246	2.79246	5.14301	169.683	8.67558e-39	4.36924e-36		g28995	2.07019	2.07019	5.25435	173.516	1.26238e-39	6.49294e-37
g13284	1.55821	5.26013	129.016	6.72781e-30	1.78723e-27		g01800	2.78619	2.78619	9.34847	151.963	6.45554e-35	2.47708e-32		g04621	3.19279	3.19279	5.25384	61.5736	4.26506e-15	3.18221e-13
g15413	1.32789	6.05436	128.96	6.91848e-30	1.81791e-27		g06473	2.77481	2.77481	7.14469	6.49324	0.0108285	0.0407549		g18010	3.50589	3.50589	5.24543	242.923	9.06705e-55	1.28933e-51
g15342	3.04973	4.83177	127.118	1.75034e-29	4.54976e-27		g05713	2.76235	2.76235	10.5683	202.398	6.2591e-46	4.72836e-43		g40613	2.26208	2.26208	5.24124	187.856	9.34162e-43	5.94275e-40
g01659	1.62762	5.84833	124.297	7.25399e-29	1.86551e-26		g39259	2.75712	2.75712	1.33096	39.4484	3.36848e-10	1.13729e-08		g10072	2.09474	2.09474	5.19404	77.2801	1.4835e-18	1.66801e-16
g19787	1.91548	3.86848	123.464	1.10393e-28	2.80909e-26		g15225	2.74426	-2.74426	4.85634	57.8466	2.83369e-14	1.88273e-12		g18517	2.79246	2.79246	5.14301	169.683	8.67558e-39	4.36924e-36
g34269	4.72674	3.01845	123.27	1.21709e-28	3.03993e-26		g05445	2.74135	2.74135	4.38475	81.5732	1.68893e-19	1.99162e-17		g21369	2.06522	2.06522	5.13199	207.742	4.26986e-47	3.5593e-44
g25189	3.1957	4.7177	123.266	1.2198e-28	3.03993e-26		g20353	2.71757	2.71757	3.9963	150.961	1.06863e-34	4.0364e-32		g16241	3.02436	3.02436	5.10349	182.262	1.55401e-41	8.73646e-39
g18087	2.02831	5.94527	123.068	1.34754e-28	3.32403e-26		g39561	2.70962	2.70962	2.99819	153.419	3.10187e-35	1.24974e-32		g24998	2.54871	2.54871	5.07544	39.1337	3.9576e-10	1.3196e-08
g15611	-1.52313	4.6552	122.198	2.08959e-28	5.10239e-26		g19023	2.70166	2.70166	5.44916	109.698	1.14102e-25	2.22444e-23		g18748	2.3685	2.3685	5.07214	142.327	8.24795e-33	2.65848e-30
g35012	4.8079	2.06222	122.057	2.24245e-28	5.4209e-26		g17169	2.68745	2.68745	5.60915	182.498	1.3805e-41	7.94579e-39		g11183	3.14211	3.14211	5.068	59.7109	1.09865e-14	7.81142e-13
g00302	3.23325	7.24709	121.135	3.56988e-28	8.54438e-26		g17637	2.66152	-2.66152	6.22648	57.4869	3.40237e-14	2.24111e-12		g18009	2.35154	2.35154	5.05132	110.569	7.35484e-26	1.49408e-23
g02486	2.49357	8.09875	120.8	4.22742e-28	1.0019e-25		g20675	2.64737	-2.64737	1.57414	24.5048	7.41268e-07	1.16891e-05		g13430	3.72211	3.72211	4.92036	144.777	2.40236e-33	8.17953e-31
g10824	3.24988	6.04364	120.336	5.34033e-28	1.25337e-25		g08614	2.64667	2.64667	2.16083	45.9624	1.20542e-11	5.32721e-10		g20200	4.12638	4.12638	4.85774	591.539	1.15928e-130	4.67074e-127
g16449	2.25986	4.14261	119.632	7.61382e-28	1.76977e-25		g08611	2.62931	2.62931	2.54666	18.663	1.55982e-05	0.000172731		g15225	2.74426	-2.74426	4.85634	57.8466	2.83369e-14	1.88273e-12
g17185	1.85633	7.37465	118.14	1.61557e-27	3.71951e-25		g08266	2.62027	-2.62027	3.39162	72.3587	1.79431e-17	1.79982e-15		g15342	3.04973	3.04973	4.83177	127.118	1.75034e-29	4.54976e-27
g14475	1.89686	6.6189	117.845	1.87487e-27	4.27576e-25		g21130	2.61636	2.61636	2.95779	30.8643	2.76716e-08	6.08674e-07		g20524	2.13543	2.13543	4.75055	90.4772	1.87121e-21	2.51304e-19
g02675	2.14464	4.48105	117.307	2.4589e-27	5.55528e-25		g06271	2.61514	-2.61514	1.46915	59.0873	1.50833e-14	1.05079e-12		g02363	3.17088	-3.17088	4.74206	60.9165	5.95466e-15	4.34888e-13
g01260	2.44115	6.71185	117.198	2.59848e-27	5.81626e-25		g20530	2.61125	2.61125	3.21602	28.2746	1.05266e-07	2.03583e-06		g06275	2.07027	2.07027	4.7383	62.8784	2.19875e-15	1.70361e-13
g04101	3.8096	7.9663	117.039	2.81521e-27	6.24357e-25		g08884	2.59531	2.59531	3.9593	74.913	4.9191e-18	5.23852e-16		g02696	2.19142	2.19142	4.7347	51.0304	9.09461e-13	4.87479e-11
g09080	2.40221	3.96946	116.592	3.52583e-27	7.74848e-25		g04547	2.57522	2.57522	7.6938	257.426	6.24627e-58	1.00665e-54		g07306	2.14028	2.14028	4.71914	53.7168	2.31579e-13	1.36541e-11
g05033	2.25493	3.42487	116.495	3.70224e-27	8.06287e-25		g08125	2.57362	2.57362	1.93076	11.0679	0.000878366	0.00532381		g25189	3.1957	3.1957	4.7177	123.266	1.2198e-28	3.03993e-26
g14677	3.39202	7.48574	115.422	6.36192e-27	1.37315e-24		g17407	2.56342	-2.56342	5.54116	50.4679	1.21128e-12	6.32431e-11		g26810	2.50337	2.50337	4.689	6.80036	0.00911396	0.0355463
g03425	1.34673	6.57544	114.817	8.63069e-27	1.84636e-24		g23904	2.55935	2.55935	1.50666	34.0825	5.28245e-09	1.38501e-07		g19841	2.34418	2.34418	4.68122	207.027	6.11756e-47	4.92953e-44
g08302	1.76048	5.32122	114.349	1.09279e-26	2.31728e-24		g24998	2.54871	2.54871	5.07544	39.1337	3.9576e-10	1.3196e-08		g13813	3.28722	3.28722	4.67433	328.474	2.06595e-73	4.16185e-70
g17567	2.00193	6.20848	114.233	1.15856e-26	2.4354e-24		g23216	2.53844	2.53844	4.04566	169.046	1.19561e-38	5.8985e-36		g17167	3.37164	3.37164	4.5491	212.786	3.3884e-48	3.15043e-45
g08594	-1.83705	4.40015	113.953	1.33425e-26	2.78052e-24		g01995	2.52119	-2.52119	4.07348	21.289	3.94984e-06	5.15569e-05		g29913	2.84562	2.84562	4.53668	76.6199	2.0724e-18	2.27719e-16
g09470	1.46785	5.59336	112.355	2.98675e-26	6.17108e-24		g10949	2.51793	2.51793	3.6998	68.0057	1.6302e-16	1.43827e-14		g09953	4.36378	4.36378	4.5088	38.7495	4.81829e-10	1.57189e-08
g13526	1.61879	6.22956	110.993	5.93895e-26	1.21668e-23		g26810	2.50337	2.50337	4.689	6.80036	0.00911396	0.0355463		g02675	2.14464	2.14464	4.48105	117.307	2.4589e-27	5.55528e-25
g18009	2.35154	5.05132	110.569	7.35484e-26	1.49408e-23		g19302	2.50309	2.50309	5.78899	43.6428	3.9413e-11	1.6013e-09		g14667	4.4686	4.4686	4.43944	85.1106	2.8214e-20	3.51569e-18
g14432	1.94096	7.4546	110.442	7.84167e-26	1.56948e-23		g32283	2.4995	2.4995	3.58395	105.629	8.89283e-25	1.5807e-22		g05445	2.74135	2.74135	4.38475	81.5732	1.68893e-19	1.99162e-17
g08464	2.31206	4.37272	110.438	7.85584e-26	1.56948e-23		g02486	2.49357	2.49357	8.09875	120.8	4.22742e-28	1.0019e-25		g08464	2.31206	2.31206	4.37272	110.438	7.85584e-26	1.56948e-23
g30109	2.28061	3.53251	110.2	8.85839e-26	1.75527e-23		g05934	2.48861	-2.48861	3.34222	32.3838	1.26536e-08	3.04669e-07		g19571	2.27075	2.27075	4.33844	76.7413	1.94882e-18	2.15118e-16
g16770	2.27052	6.63807	110.036	9.62419e-26	1.8915e-23		g40505	2.48379	2.48379	2.88345	34.6887	3.86862e-09	1.05315e-07		g01551	2.29995	2.29995	4.30732	97.2881	5.99386e-23	8.94418e-21
g19023	2.70166	5.44916	109.698	1.14102e-25	2.22444e-23		g24065	2.48335	2.48335	2.59601	102.451	4.42266e-24	7.32283e-22		g06360	3.34859	3.34859	4.29791	65.8796	4.79326e-16	4.05148e-14
g07704	1.50019	4.16638	109.577	1.21314e-25	2.34611e-23		g37806	2.47274	2.47274	1.98175	19.7147	8.99062e-06	0.000107008		g24310	2.16788	2.16788	4.26985	59.2502	1.38845e-14	9.72881e-13
g02122	-1.69158	4.21369	108.97	1.64748e-25	3.1608e-23		g24791	2.46127	2.46127	3.40437	85.7312	2.06132e-20	2.59533e-18		g13987	2.06194	-2.06194	4.26163	152.179	5.79115e-35	2.25799e-32
g07559	2.00806	8.0424	108.427	2.1665e-25	4.12386e-23		g13281	2.46075	-2.46075	1.63679	41.4499	1.20929e-10	4.46993e-09		g19129	3.55109	3.55109	4.24993	71.3618	2.97372e-17	2.88701e-15
g17504	2.05821	7.03358	108.298	2.31271e-25	4.36777e-23		g01463	2.45974	2.45974	7.98269	63.6064	1.51931e-15	1.20419e-13		g02852	2.01955	-2.01955	4.15793	7.49666	0.00618136	0.0261147
g28991	3.64303	2.1166	108.206	2.42221e-25	4.53911e-23		g01260	2.44115	2.44115	6.71185	117.198	2.59848e-27	5.81626e-25		g13002	2.40821	-2.40821	4.1541	10.8222	0.0010029	0.00594363
g00082	4.81616	11.5589	107.841	2.91203e-25	5.41504e-23		g23141	2.44072	2.44072	4.00651	50.1246	1.4429e-12	7.38998e-11		g16449	2.25986	2.25986	4.14261	119.632	7.61382e-28	1.76977e-25
g17124	1.66678	8.01145	107.678	3.16265e-25	5.83618e-23		g15715	2.42208	2.42208	5.55895	239.631	4.73343e-54	6.357e-51		g06831	3.93776	3.93776	4.09647	88.8787	4.19771e-21	5.51497e-19
g09301	1.5306	5.11697	107.252	3.92065e-25	7.18013e-23		g00112	2.4116	2.4116	9.10013	104.73	1.39995e-24	2.40017e-22		g08817	4.31547	4.31547	4.08409	165.217	8.20082e-38	3.7405e-35
g05760	-1.53336	6.61272	106.969	4.52156e-25	8.21836e-23		g13002	2.40821	-2.40821	4.1541	10.8222	0.0010029	0.00594363		g01995	2.52119	-2.52119	4.07348	21.289	3.94984e-06	5.15569e-05
g05501	1.86653	10.0274	106.818	4.879e-25	8.80186e-23		g09080	2.40221	2.40221	3.96946	116.592	3.52583e-27	7.74848e-25		g23216	2.53844	2.53844	4.04566	169.046	1.19561e-38	5.8985e-36
g20107	2.09557	3.89545	106.478	5.79324e-25	1.03738e-22		g14633	2.395	2.395	10.2512	160.145	1.05173e-36	4.54008e-34		g19413	2.03571	2.03571	4.04098	71.3477	2.99504e-17	2.89608e-15
g32283	2.4995	3.58395	105.629	8.89283e-25	1.5807e-22		g20052	2.38847	2.38847	3.14702	21.2766	3.97549e-06	5.18357e-05		g05571	2.27147	2.27147	4.01906	27.857	1.30621e-07	2.46883e-06
singleton_rep_c3476	3.04299	3.31901	105.118	1.1508e-24	2.03061e-22		g03858	2.38252	2.38252	6.26751	89.5388	3.00685e-21	3.99383e-19		g23141	2.44072	2.44072	4.00651	50.1246	1.4429e-12	7.38998e-11
g09457	1.95555	4.55894	105.058	1.18585e-24	2.07729e-22		g10530	2.36935	2.36935	6.81974	14.3424	0.000152396	0.00121665		g20353	2.71757	2.71757	3.9963	150.961	1.06863e-34	4.0364e-32
g04423	1.18058	7.47858	104.899	1.28527e-24	2.2207e-22		g18748	2.3685	2.3685	5.07214	142.327	8.24795e-33	2.65848e-30		g10469	2.98732	2.98732	3.98669	142.355	8.13419e-33	2.65724e-30
g15309	3.18848	3.40948	104.898	1.28608e-24	2.2207e-22		g20190	2.36586	2.36586	5.52299	148.23	4.22478e-34	1.52432e-31		g09080	2.40221	2.40221	3.96946	116.592	3.52583e-27	7.74848e-25
g00112	2.4116	9.10013	104.73	1.39995e-24	2.40017e-22		g29790	2.36033	2.36033	3.09931	84.5689	3.71055e-20	4.59995e-18		g08884	2.59531	2.59531	3.9593	74.913	4.9191e-18	5.23852e-16
g05075	2.21467	9.60047	103.796	2.24209e-24	3.81693e-22		g18009	2.35154	2.35154	5.05132	110.569	7.35484e-26	1.49408e-23		g08260	2.20506	2.20506	3.93299	192.485	9.11815e-44	6.12284e-41
g05193	1.58231	4.59908	103.566	2.51839e-24	4.25732e-22		g14701	2.34921	2.34921	7.87271	139.232	3.91806e-32	1.24625e-29		g11840	4.29078	4.29078	3.92243	96.5547	8.68138e-23	1.2719e-20
g14531	1.96384	4.8856	103.378	2.76883e-24	4.64817e-22		g36752	2.34487	2.34487	2.82693	98.66	2.99794e-23	4.558e-21		g20107	2.09557	2.09557	3.89545	106.478	5.79324e-25	1.03738e-22
g15670	1.55003	4.42756	102.916	3.49592e-24	5.8283e-22		g19841	2.34418	2.34418	4.68122	207.027	6.11756e-47	4.92953e-44		g11321	2.17368	2.17368	3.82762	95.9209	1.19566e-22	1.73077e-20
g24065	2.48335	2.59601	102.451	4.42266e-24	7.32283e-22		g31254	2.34368	2.34368	1.9715	84.0691	4.77776e-20	5.89274e-18		g20755	2.99803	2.99803	3.82293	136.549	1.51356e-31	4.69088e-29
g13378	1.53628	7.39665	102.163	5.11298e-24	8.40825e-22		g07780	2.33693	2.33693	7.13447	101.887	5.87776e-24	9.53618e-22		singleton_rep_c1290	2.81871	2.81871	3.77993	207.839	4.06763e-47	3.51181e-44
g07518	1.73456	6.14711	102.044	5.43155e-24	8.87178e-22		g15709	2.33219	2.33219	7.49695	175.352	5.01659e-40	2.69491e-37		g11578	3.54066	3.54066	3.73267	192.506	9.02271e-44	6.12284e-41
g07780	2.33693	7.13447	101.887	5.87776e-24	9.53618e-22		g02085	2.32813	2.32813	5.72774	154.346	1.94588e-35	7.97284e-33		g21554	2.00861	2.00861	3.70893	63.2864	1.78734e-15	1.4074e-13
g13251	1.72921	8.54317	101.765	6.25271e-24	1.00769e-21		g21411	2.31744	2.31744	3.66869	88.573	4.89936e-21	6.402e-19		g10949	2.51793	2.51793	3.6998	68.0057	1.6302e-16	1.43827e-14
g01329	-1.2539	4.47287	101.694	6.48058e-24	1.03749e-21		g11015	2.31717	-2.31717	2.72231	53.0492	3.25297e-13	1.88831e-11		g21411	2.31744	2.31744	3.66869	88.573	4.89936e-21	6.402e-19
g01701	1.98537	10.8667	100.982	9.28165e-24	1.47615e-21		g01347	2.31572	2.31572	2.47021	12.1081	0.000502033	0.00334791		g16046	2.19015	-2.19015	3.65537	88.8929	4.16777e-21	5.50556e-19
g06068	2.25121	7.67983	100.589	1.13207e-23	1.78867e-21		g08464	2.31206	2.31206	4.37272	110.438	7.85584e-26	1.56948e-23		g03820	3.96143	-3.96143	3.63195	69.1987	8.9025e-17	8.1211e-15
g14733	2.04606	6.99646	99.7668	1.71438e-23	2.69113e-21		g01551	2.29995	2.29995	4.30732	97.2881	5.99386e-23	8.94418e-21		g32283	2.4995	2.4995	3.58395	105.629	8.89283e-25	1.5807e-22
g02917	1.47168	3.71583	99.5596	1.90347e-23	2.96868e-21		g07845	2.29532	2.29532	2.35293	16.3056	5.39055e-05	0.00050352		g30109	2.28061	2.28061	3.53251	110.2	8.85839e-26	1.75527e-23
g06613	1.91601	5.34191	98.9059	2.64784e-23	4.10314e-21		g24578	2.29119	2.29119	1.73976	45.9966	1.18457e-11	5.25429e-10		g05033	2.25493	2.25493	3.42487	116.495	3.70224e-27	8.06287e-25
g09861	1.72097	3.94089	98.8632	2.70555e-23	4.16585e-21		g30109	2.28061	2.28061	3.53251	110.2	8.85839e-26	1.75527e-23		g15309	3.18848	3.18848	3.40948	104.898	1.28608e-24	2.2207e-22
g03088	1.44501	6.23551	98.6845	2.96113e-23	4.53052e-21		g39981	2.27991	2.27991	1.54075	20.4108	6.24771e-06	7.76001e-05		g24791	2.46127	2.46127	3.40437	85.7312	2.06132e-20	2.59533e-18
g36752	2.34487	2.82693	98.66	2.99794e-23	4.558e-21		g05571	2.27147	2.27147	4.01906	27.857	1.30621e-07	2.46883e-06		g08266	2.62027	-2.62027	3.39162	72.3587	1.79431e-17	1.79982e-15
g16881	2.8496	6.54114	98.6152	3.06652e-23	4.63313e-21		g19571	2.27075	2.27075	4.33844	76.7413	1.94882e-18	2.15118e-16		g11305	2.0093	-2.0093	3.36625	71.8312	2.3442e-17	2.31301e-15
g13450	1.44753	5.8302	97.6157	5.07987e-23	7.62738e-21		g16770	2.27052	2.27052	6.63807	110.036	9.62419e-26	1.8915e-23		g05934	2.48861	-2.48861	3.34222	32.3838	1.26536e-08	3.04669e-07
g01551	2.29995	4.30732	97.2881	5.99386e-23	8.94418e-21		g36480	2.26799	2.26799	1.57544	49.4233	2.0628e-12	1.01768e-10		g20483	2.22844	2.22844	3.32381	62.2315	3.05359e-15	2.31403e-13
g04426	-1.69343	6.7756	97.0882	6.63066e-23	9.83371e-21		g40613	2.26208	2.26208	5.24124	187.856	9.34162e-43	5.94275e-40		singleton_rep_c3476	3.04299	3.04299	3.31901	105.118	1.1508e-24	2.03061e-22
g04778	1.71122	6.63873	97.0148	6.88126e-23	1.01431e-20		g16449	2.25986	2.25986	4.14261	119.632	7.61382e-28	1.76977e-25		g22225	2.06823	-2.06823	3.30976	94.9073	1.99516e-22	2.87089e-20
g11840	4.29078	3.92243	96.5547	8.68138e-23	1.2719e-20		g05033	2.25493	2.25493	3.42487	116.495	3.70224e-27	8.06287e-25		g05564	3.13216	3.13216	3.30724	31.7987	1.71007e-08	3.9673e-07
g04436	3.29167	7.21706	96.0662	1.11105e-22	1.61798e-20		g06068	2.25121	2.25121	7.67983	100.589	1.13207e-23	1.78867e-21		g10864	4.22914	4.22914	3.3034	185.892	2.50652e-42	1.51481e-39
g11321	2.17368	3.82762	95.9209	1.19566e-22	1.73077e-20		g14507	2.24788	2.24788	6.06746	59.1292	1.47654e-14	1.03162e-12		g29935	2.08841	2.08841	3.25832	9.09758	0.00255947	0.0127546
g22225	-2.06823	3.30976	94.9073	1.99516e-22	2.87089e-20		g11003	2.24218	-2.24218	0.70621	20.205	6.95724e-06	8.52862e-05		g20530	2.61125	2.61125	3.21602	28.2746	1.05266e-07	2.03583e-06
g17772	1.44124	6.85028	94.1876	2.86999e-22	4.10527e-20		g19852	2.23732	2.23732	2.11914	10.5123	0.00118583	0.00682694		g20097	3.38216	-3.38216	3.16221	131.26	2.17248e-30	5.96791e-28
g17621	-1.92052	5.11325	93.9981	3.15832e-22	4.49112e-20		g38366	2.23189	2.23189	2.4577	68.8961	1.03789e-16	9.397e-15		g20052	2.38847	2.38847	3.14702	21.2766	3.97549e-06	5.18357e-05
g05506	3.93328	8.515	93.4008	4.27077e-22	6.03752e-20		g20483	2.22844	2.22844	3.32381	62.2315	3.05359e-15	2.31403e-13		g20404	2.1126	2.1126	3.12252	39.0023	4.233e-10	1.40754e-08
g03096	1.11567	6.8734	93.3689	4.34022e-22	6.10003e-20		g15889	2.22122	2.22122	5.47433	225.229	6.5429e-51	8.32463e-48		g29790	2.36033	2.36033	3.09931	84.5689	3.71055e-20	4.59995e-18
g30392	-1.28948	4.56969	92.6571	6.21886e-22	8.68986e-20		g05075	2.21467	2.21467	9.60047	103.796	2.24209e-24	3.81693e-22		g39483	2.09916	2.09916	3.09126	65.9975	4.515e-16	3.85673e-14
g37156	-1.87128	3.68516	92.6266	6.31514e-22	8.77368e-20		g01332	2.21045	2.21045	6.6795	211.826	5.48954e-48	4.91497e-45		g34269	4.72674	4.72674	3.01845	123.27	1.21709e-28	3.03993e-26
singleton_rep_c3015	3.42661	2.30004	92.3605	7.22414e-22	9.97922e-20		g05683	2.20981	-2.20981	0.881142	23.6874	1.13324e-06	1.71218e-05		g39561	2.70962	2.70962	2.99819	153.419	3.10187e-35	1.24974e-32
g03689	1.17065	5.01532	92.3482	7.26931e-22	9.98457e-20		g23922	2.20585	2.20585	1.84473	60.1978	8.57863e-15	6.19044e-13		g19730	2.19196	2.19196	2.97655	87.9149	6.8333e-21	8.83359e-19
g10168	-1.60916	5.2993	91.668	1.02508e-21	1.40001e-19		g08260	2.20506	2.20506	3.93299	192.485	9.11815e-44	6.12284e-41		g21130	2.61636	2.61636	2.95779	30.8643	2.76716e-08	6.08674e-07
g00216	-1.33912	5.62611	91.0216	1.42114e-21	1.93004e-19		g16267	2.20348	-2.20348	2.88772	39.7614	2.86966e-10	9.78436e-09		singleton_rep_c2800	2.11631	2.11631	2.91368	52.0519	5.40537e-13	3.01777e-11
g15452	1.52783	3.73651	90.5697	1.78575e-21	2.41165e-19		g19730	2.19196	2.19196	2.97655	87.9149	6.8333e-21	8.83359e-19		g16267	2.20348	-2.20348	2.88772	39.7614	2.86966e-10	9.78436e-09
g20524	2.13543	4.75055	90.4772	1.87121e-21	2.51304e-19		g02696	2.19142	2.19142	4.7347	51.0304	9.09461e-13	4.87479e-11		g40505	2.48379	2.48379	2.88345	34.6887	3.86862e-09	1.05315e-07
g16280	2.11506	6.2408	89.5935	2.92488e-21	3.90641e-19		g16046	2.19015	-2.19015	3.65537	88.8929	4.16777e-21	5.50556e-19		g25854	5.4484	-5.4484	2.83562	43.1242	5.13737e-11	2.03145e-09
g03858	2.38252	6.26751	89.5388	3.00685e-21	3.99383e-19		g13992	2.17867	2.17867	6.94437	150.898	1.10342e-34	4.10372e-32		g36752	2.34487	2.34487	2.82693	98.66	2.99794e-23	4.558e-21
g16046	-2.19015	3.65537	88.8929	4.16777e-21	5.50556e-19		g18954	2.17468	2.17468	5.87485	42.708	6.35532e-11	2.45813e-09		g11015	2.31717	-2.31717	2.72231	53.0492	3.25297e-13	1.88831e-11
g06831	3.93776	4.09647	88.8787	4.19771e-21	5.51497e-19		g11321	2.17368	2.17368	3.82762	95.9209	1.19566e-22	1.73077e-20		g29917	4.99064	4.99064	2.6763	69.0204	9.74525e-17	8.85645e-15
g21411	2.31744	3.66869	88.573	4.89936e-21	6.402e-19		g24310	2.16788	2.16788	4.26985	59.2502	1.38845e-14	9.72881e-13		g03822	3.03735	3.03735	2.67352	27.4353	1.62442e-07	2.99304e-06
g17367	2.85605	7.38589	88.3037	5.61387e-21	7.29622e-19		g28320	2.16016	-2.16016	1.65987	17.0766	3.59014e-05	0.000354237		g24065	2.48335	2.48335	2.59601	102.451	4.42266e-24	7.32283e-22
g19730	2.19196	2.97655	87.9149	6.8333e-21	8.83359e-19		g29243	2.15766	-2.15766	1.15331	35.1543	3.04592e-09	8.50255e-08		g39870	2.04574	-2.04574	2.55697	85.9749	1.82232e-20	2.30642e-18
g14756	-1.53527	3.59993	87.3101	9.27715e-21	1.1929e-18		g07603	2.14945	2.14945	6.92189	199.803	2.30601e-45	1.63957e-42		g11540	2.10959	-2.10959	2.54671	50.9616	9.41903e-13	5.02639e-11
g17223	2.12623	6.46758	87.1146	1.02414e-20	1.30992e-18		g02675	2.14464	2.14464	4.48105	117.307	2.4589e-27	5.55528e-25		g08611	2.62931	2.62931	2.54666	18.663	1.55982e-05	0.000172731
g26358	-3.97719	0.696999	86.2672	1.57192e-20	1.99998e-18		g07306	2.14028	2.14028	4.71914	53.7168	2.31579e-13	1.36541e-11		g25413	2.02879	2.02879	2.52883	47.4689	5.58844e-12	2.59299e-10
g39870	-2.04574	2.55697	85.9749	1.82232e-20	2.30642e-18		g20524	2.13543	2.13543	4.75055	90.4772	1.87121e-21	2.51304e-19		g01347	2.31572	2.31572	2.47021	12.1081	0.000502033	0.00334791
g24791	2.46127	3.40437	85.7312	2.06132e-20	2.59533e-18		g07223	2.13457	-2.13457	2.46436	22.1816	2.48043e-06	3.42053e-05		g33951	2.07289	2.07289	2.46931	27.569	1.51587e-07	2.82099e-06
g26061	1.92074	4.39948	85.303	2.55978e-20	3.20622e-18		g09691	2.13035	2.13035	2.43068	9.09716	0.00256006	0.0127549		g34252	3.76049	3.76049	2.46459	167.901	2.12634e-38	1.00789e-35
g14667	4.4686	4.43944	85.1106	2.8214e-20	3.51569e-18		g17223	2.12623	2.12623	6.46758	87.1146	1.02414e-20	1.30992e-18		g07223	2.13457	-2.13457	2.46436	22.1816	2.48043e-06	3.42053e-05
g29790	2.36033	3.09931	84.5689	3.71055e-20	4.59995e-18		g27610	2.12482	2.12482	1.38601	39.9651	2.58545e-10	8.86897e-09		g35471	2.01242	-2.01242	2.46234	49.8564	1.65421e-12	8.36587e-11
g31254	2.34368	1.9715	84.0691	4.77776e-20	5.89274e-18		g25893	2.11899	-2.11899	2.12714	35.0153	3.27123e-09	9.06867e-08		g12940	2.10535	2.10535	2.46108	33.6913	6.45903e-09	1.65365e-07
g15050	4.28052	6.15664	83.1246	7.7041e-20	9.45376e-18		singleton_rep_c2800	2.11631	2.11631	2.91368	52.0519	5.40537e-13	3.01777e-11		g38366	2.23189	2.23189	2.4577	68.8961	1.03789e-16	9.397e-15
g15658	2.00665	5.34237	83.0901	7.83981e-20	9.5717e-18		g16280	2.11506	2.11506	6.2408	89.5935	2.92488e-21	3.90641e-19		g09691	2.13035	2.13035	2.43068	9.09716	0.00256006	0.0127549
g03028	-1.52177	5.2138	82.5986	1.00529e-19	1.2212e-17		g15474	2.1144	2.1144	2.31542	11.4334	0.00072135	0.00453051		g07845	2.29532	2.29532	2.35293	16.3056	5.39055e-05	0.00050352
g03004	1.99179	6.41787	82.3571	1.13591e-19	1.37297e-17		g20404	2.1126	2.1126	3.12252	39.0023	4.233e-10	1.40754e-08		g05471	3.5391	-3.5391	2.34654	28.9069	7.59434e-08	1.50851e-06
g14497	1.64041	6.51496	82.2812	1.18037e-19	1.41962e-17		g11540	2.10959	-2.10959	2.54671	50.9616	9.41903e-13	5.02639e-11		g27809	2.01044	-2.01044	2.32132	44.0657	3.17534e-11	1.30103e-09
g02674	-1.74752	3.11474	82.177	1.24428e-19	1.48907e-17		g19041	2.10741	-2.10741	1.49757	17.9177	2.30661e-05	0.000242014		g15474	2.1144	2.1144	2.31542	11.4334	0.00072135	0.00453051
g09793	1.38452	5.6412	82.0726	1.31176e-19	1.56209e-17		g12940	2.10535	2.10535	2.46108	33.6913	6.45903e-09	1.65365e-07		singleton_rep_c3015	3.42661	3.42661	2.30004	92.3605	7.22414e-22	9.97922e-20
g00661	1.32399	7.45249	81.6099	1.65778e-19	1.96447e-17		g00484	2.10432	-2.10432	6.35297	254.253	3.07121e-57	4.64022e-54		g10954	2.05185	-2.05185	2.28949	47.5513	5.35822e-12	2.49575e-10
g05445	2.74135	4.38475	81.5732	1.68893e-19	1.99162e-17		g39483	2.09916	2.09916	3.09126	65.9975	4.515e-16	3.85673e-14		g08614	2.64667	2.64667	2.16083	45.9624	1.20542e-11	5.32721e-10
g03449	1.85856	5.95765	80.961	2.30214e-19	2.70154e-17		g02412	2.09772	2.09772	6.38694	132.225	1.33599e-30	3.79955e-28		g25893	2.11899	-2.11899	2.12714	35.0153	3.27123e-09	9.06867e-08
g05458	-1.15437	6.08395	80.8974	2.37751e-19	2.77652e-17		g20107	2.09557	2.09557	3.89545	106.478	5.79324e-25	1.03738e-22		g38240	2.85943	2.85943	2.12273	6.123	0.0133434	0.0480928
g05852	1.28459	5.69094	80.8632	2.419e-19	2.81139e-17		g10072	2.09474	2.09474	5.19404	77.2801	1.4835e-18	1.66801e-16		g19852	2.23732	2.23732	2.11914	10.5123	0.00118583	0.00682694
g14712	1.78447	7.94681	79.5752	4.64215e-19	5.36935e-17		g29935	2.08841	2.08841	3.25832	9.09758	0.00255947	0.0127546		g28991	3.64303	3.64303	2.1166	108.206	2.42221e-25	4.53911e-23
g08440	1.40819	5.9974	79.0107	6.17732e-19	7.11097e-17		g33951	2.07289	2.07289	2.46931	27.569	1.51587e-07	2.82099e-06		g24114	2.02236	-2.02236	2.0722	57.1688	3.99965e-14	2.59913e-12
g16295	1.18924	6.07612	78.7298	7.12124e-19	8.15872e-17		g06275	2.07027	2.07027	4.7383	62.8784	2.19875e-15	1.70361e-13		g35012	4.8079	4.8079	2.06222	122.057	2.24245e-28	5.4209e-26
g19786	-1.70828	6.59324	78.6574	7.3872e-19	8.4235e-17		g28995	2.07019	2.07019	5.25435	173.516	1.26238e-39	6.49294e-37		g37806	2.47274	2.47274	1.98175	19.7147	8.99062e-06	0.000107008
g06796	1.62379	3.40868	78.078	9.90531e-19	1.12418e-16		g22225	2.06823	-2.06823	3.30976	94.9073	1.99516e-22	2.87089e-20		g31254	2.34368	2.34368	1.9715	84.0691	4.77776e-20	5.89274e-18
g16976	1.58931	6.66495	77.572	1.27975e-18	1.44564e-16		g21369	2.06522	2.06522	5.13199	207.742	4.26986e-47	3.5593e-44		g32925	4.7352	4.7352	1.94375	143.285	5.09287e-33	1.70993e-30
g10072	2.09474	5.19404	77.2801	1.4835e-18	1.66801e-16		g13987	2.06194	-2.06194	4.26163	152.179	5.79115e-35	2.25799e-32		g08125	2.57362	2.57362	1.93076	11.0679	0.000878366	0.00532381
g07731	1.37198	8.44927	77.2482	1.50772e-18	1.68739e-16		g38269	2.06181	2.06181	1.43126	15.812	6.99563e-05	0.00062797		g34282	2.04733	2.04733	1.88886	47.0738	6.83623e-12	3.12399e-10
g02714	1.31403	4.51166	77.0989	1.62606e-18	1.81144e-16		g17504	2.05821	2.05821	7.03358	108.298	2.31271e-25	4.36777e-23		g05259	2.9158	-2.9158	1.86358	35.104	3.12554e-09	8.67845e-08
g07423	0.97395	6.32234	76.8866	1.81058e-18	2.00775e-16		g10954	2.05185	-2.05185	2.28949	47.5513	5.35822e-12	2.49575e-10		g15921	2.03736	2.03736	1.85135	10.6694	0.0010892	0.00635692
g19571	2.27075	4.33844	76.7413	1.94882e-18	2.15118e-16		g29147	2.05129	-2.05129	0.992585	38.7297	4.86749e-10	1.5858e-08		g23922	2.20585	2.20585	1.84473	60.1978	8.57863e-15	6.19044e-13
g29913	2.84562	4.53668	76.6199	2.0724e-18	2.27719e-16		g03733	2.04982	-2.04982	1.4314	11.6347	0.000647312	0.00413972		g24578	2.29119	2.29119	1.73976	45.9966	1.18457e-11	5.25429e-10
g20898	1.39274	5.74457	76.141	2.64121e-18	2.88908e-16		g30243	2.04945	-2.04945	0.723722	31.114	2.43311e-08	5.43605e-07		g28320	2.16016	-2.16016	1.65987	17.0766	3.59014e-05	0.000354237
g18378	1.80877	3.53378	76.0693	2.73889e-18	2.98243e-16		g09046	2.04822	-2.04822	0.820184	27.2549	1.78322e-07	3.2485e-06		g13281	2.46075	-2.46075	1.63679	41.4499	1.20929e-10	4.46993e-09
g14431	-1.04028	5.03188	75.9891	2.85235e-18	3.09205e-16		g34282	2.04733	2.04733	1.88886	47.0738	6.83623e-12	3.12399e-10		g36480	2.26799	2.26799	1.57544	49.4233	2.0628e-12	1.01768e-10
g02687	1.38465	7.86462	75.3637	3.91521e-18	4.22529e-16		g14733	2.04606	2.04606	6.99646	99.7668	1.71438e-23	2.69113e-21		g20675	2.64737	-2.64737	1.57414	24.5048	7.41268e-07	1.16891e-05
g07630	1.04821	5.16522	75.1518	4.35884e-18	4.68314e-16		g39870	2.04574	-2.04574	2.55697	85.9749	1.82232e-20	2.30642e-18		g17655	3.14481	3.14481	1.54853	47.0972	6.75536e-12	3.09288e-10
g09023	-1.5838	3.29278	75.1197	4.43018e-18	4.73872e-16		g04714	2.04382	2.04382	5.51434	49.6389	1.84814e-12	9.1739e-11		g39981	2.27991	2.27991	1.54075	20.4108	6.24771e-06	7.76001e-05
g08884	2.59531	3.9593	74.913	4.9191e-18	5.23852e-16		g01070	2.04305	2.04305	7.11005	11.9847	0.000536398	0.00353899		g23904	2.55935	2.55935	1.50666	34.0825	5.28245e-09	1.38501e-07
g16569	1.47713	3.71069	74.3046	6.69475e-18	7.09819e-16		g15921	2.03736	2.03736	1.85135	10.6694	0.0010892	0.00635692		g19041	2.10741	-2.10741	1.49757	17.9177	2.30661e-05	0.000242014
g15515	1.36143	4.13667	73.7972	8.65687e-18	9.13848e-16		g19413	2.03571	2.03571	4.04098	71.3477	2.99504e-17	2.89608e-15		g06271	2.61514	-2.61514	1.46915	59.0873	1.50833e-14	1.05079e-12
g24240	1.37779	5.11638	73.6343	9.40171e-18	9.88161e-16		g02728	2.03086	2.03086	7.24073	161.324	5.81269e-37	2.55483e-34		g32795	4.90062	4.90062	1.44107	148.177	4.33951e-34	1.54269e-31
g04498	1.53033	6.95826	73.5096	1.00145e-17	1.04802e-15		g13369	2.0306	2.0306	8.864	163.563	1.88417e-37	8.4348e-35		g03733	2.04982	-2.04982	1.4314	11.6347	0.000647312	0.00413972
g03114	1.00107	6.81353	73.4304	1.04247e-17	1.08624e-15		g25413	2.02879	2.02879	2.52883	47.4689	5.58844e-12	2.59299e-10		g38269	2.06181	2.06181	1.43126	15.812	6.99563e-05	0.00062797
g39935	1.83777	2.71938	73.369	1.07543e-17	1.11577e-15		g18087	2.02831	2.02831	5.94527	123.068	1.34754e-28	3.32403e-26		g27610	2.12482	2.12482	1.38601	39.9651	2.58545e-10	8.86897e-09
singleton_rep_c572	1.91896	3.88786	73.3562	1.08242e-17	1.11822e-15		g24114	2.02236	-2.02236	2.0722	57.1688	3.99965e-14	2.59913e-12		g39259	2.75712	2.75712	1.33096	39.4484	3.36848e-10	1.13729e-08
g08214	-1.28954	4.01715	73.2851	1.12211e-17	1.15429e-15		g02852	2.01955	-2.01955	4.15793	7.49666	0.00618136	0.0261147		g29243	2.15766	-2.15766	1.15331	35.1543	3.04592e-09	8.50255e-08
g14438	-1.58499	7.71444	73.268	1.13188e-17	1.15939e-15		g35471	2.01242	-2.01242	2.46234	49.8564	1.65421e-12	8.36587e-11		g37292	3.50852	3.50852	1.13721	63.6211	1.50806e-15	1.19921e-13
g05657	1.7284	7.88104	73.2597	1.13666e-17	1.15939e-15		g27809	2.01044	-2.01044	2.32132	44.0657	3.17534e-11	1.30103e-09		g25606	2.86889	-2.86889	1.01499	47.482	5.55117e-12	2.58065e-10
g05828	4.0656	8.60308	73.2004	1.17134e-17	1.18974e-15		g11305	2.0093	-2.0093	3.36625	71.8312	2.3442e-17	2.31301e-15		g29147	2.05129	-2.05129	0.992585	38.7297	4.86749e-10	1.5858e-08
g05456	-1.62762	3.3442	73.0149	1.28674e-17	1.30149e-15		g21554	2.00861	2.00861	3.70893	63.2864	1.78734e-15	1.4074e-13		g05683	2.20981	-2.20981	0.881142	23.6874	1.13324e-06	1.71218e-05
g09188	1.49237	3.22031	72.7306	1.48613e-17	1.49691e-15		g07559	2.00806	2.00806	8.0424	108.427	2.1665e-25	4.12386e-23		g09046	2.04822	-2.04822	0.820184	27.2549	1.78322e-07	3.2485e-06
g08266	-2.62027	3.39162	72.3587	1.79431e-17	1.79982e-15		g15658	2.00665	2.00665	5.34237	83.0901	7.83981e-20	9.5717e-18		g30243	2.04945	-2.04945	0.723722	31.114	2.43311e-08	5.43605e-07
g10854	1.41893	5.79112	72.3216	1.82836e-17	1.8264e-15		g15699	2.00387	2.00387	6.4532	136.168	1.83371e-31	5.61114e-29		g11003	2.24218	-2.24218	0.70621	20.205	6.95724e-06	8.52862e-05
g07888	1.41058	5.2705	72.3097	1.83942e-17	1.82988e-15		g17567	2.00193	2.00193	6.20848	114.233	1.15856e-26	2.4354e-24		g26358	3.97719	-3.97719	0.696999	86.2672	1.57192e-20	1.99998e-18
g19899	1.43683	4.8696	72.1248	2.0201e-17	2.00139e-15		g29349	1.99978	1.99978	4.56114	70.9231	3.71431e-17	3.549e-15
g11305	-2.0093	3.36625	71.8312	2.3442e-17	2.31301e-15		g22008	1.99528	-1.99528	0.91875	20.0933	7.37564e-06	8.98231e-05
g03385	1.28732	6.36841	71.7507	2.44182e-17	2.39954e-15		g26242	1.99304	-1.99304	3.41551	31.4764	2.01884e-08	4.6128e-07
g14950	0.971553	6.87618	71.6107	2.62129e-17	2.56436e-15		g03004	1.99179	1.99179	6.41787	82.3571	1.13591e-19	1.37297e-17
g14541	1.9793	8.59946	71.6036	2.63076e-17	2.56436e-15		g39602	1.98649	1.98649	4.25194	29.3825	5.94104e-08	1.20688e-06
g19129	3.55109	4.24993	71.3618	2.97372e-17	2.88701e-15		g15954	1.98588	1.98588	1.0674	11.1602	0.000835687	0.00510407
g19413	2.03571	4.04098	71.3477	2.99504e-17	2.89608e-15		g01701	1.98537	1.98537	10.8667	100.982	9.28165e-24	1.47615e-21
g08170	1.48503	5.10678	71.1816	3.25813e-17	3.13793e-15		g05472	1.98226	1.98226	10.3653	58.516	2.01641e-14	1.3654e-12
g04226	-1.71999	5.66269	70.9522	3.65989e-17	3.51088e-15		g14541	1.9793	1.9793	8.59946	71.6036	2.63076e-17	2.56436e-15
g29349	1.99978	4.56114	70.9231	3.71431e-17	3.549e-15		g08995	1.97821	-1.97821	1.86096	28.71	8.407e-08	1.65767e-06
g09936	1.20061	5.2531	70.7781	3.99756e-17	3.80461e-15		g28934	1.9731	1.9731	2.35056	58.8979	1.66067e-14	1.147e-12
g00208	1.09615	9.073	70.699	4.161e-17	3.94463e-15		g19679	1.9681	1.9681	4.26115	46.0589	1.14749e-11	5.09918e-10
g08938	1.43438	4.44267	70.461	4.69463e-17	4.43312e-15		g00932	1.96659	-1.96659	2.05148	49.9708	1.56054e-12	7.95876e-11
g02756	-1.2687	4.54307	70.3247	5.03049e-17	4.71861e-15		g12714	1.9664	1.9664	1.35845	23.9173	1.00562e-06	1.54153e-05
g04919	1.33073	5.40088	70.3225	5.03599e-17	4.71861e-15		g27686	1.96606	1.96606	1.06105	15.9615	6.46444e-05	0.000588592
g02485	1.57213	5.79271	70.2734	5.16305e-17	4.81898e-15		g16518	1.96481	-1.96481	1.03294	30.6453	3.09771e-08	6.73418e-07
g07629	1.33286	6.41239	70.2127	5.32426e-17	4.95033e-15		g14531	1.96384	1.96384	4.8856	103.378	2.76883e-24	4.64817e-22
g14417	1.20196	5.26642	70.1538	5.48562e-17	5.08082e-15		g31608	1.96292	1.96292	2.12938	33.6252	6.68219e-09	1.69858e-07
g15662	1.63796	5.41595	70.0697	5.7246e-17	5.28193e-15		g18789	1.96275	1.96275	3.54583	30.2855	3.72896e-08	7.9492e-07
g01633	-1.35244	4.31888	69.9843	5.97795e-17	5.49471e-15		g38611	1.96122	-1.96122	2.15268	61.884	3.64306e-15	2.72848e-13
g30519	1.60311	2.99703	69.3092	8.41778e-17	7.70801e-15		g04860	1.95984	1.95984	5.51993	34.3816	4.52986e-09	1.21402e-07
g03820	-3.96143	3.63195	69.1987	8.9025e-17	8.1211e-15		g09052	1.95927	1.95927	5.12349	136.945	1.23985e-31	3.89248e-29
g29917	4.99064	2.6763	69.0204	9.74525e-17	8.85645e-15		g00314	1.95804	1.95804	6.80798	35.1824	3.00219e-09	8.40602e-08
g38366	2.23189	2.4577	68.8961	1.03789e-16	9.397e-15		g08775	1.95677	1.95677	2.43088	51.7926	6.16834e-13	3.40442e-11
g15870	1.28881	4.09046	68.8265	1.0752e-16	9.69842e-15		g20133	1.95565	1.95565	2.54087	52.364	4.61108e-13	2.59229e-11
g08223	1.22624	5.75922	68.7517	1.11675e-16	1.00358e-14		g09457	1.95555	1.95555	4.55894	105.058	1.18585e-24	2.07729e-22
g03510	-1.36735	5.0099	68.6459	1.17829e-16	1.05496e-14		g21177	1.95416	1.95416	6.06934	167.124	3.14345e-38	1.46134e-35
g03714	-1.23995	4.09325	68.1212	1.53746e-16	1.37146e-14		g33055	1.95123	-1.95123	0.804154	30.42	3.47926e-08	7.45634e-07
g02353	1.63934	6.20891	68.0629	1.58364e-16	1.40746e-14		g03325	1.9507	1.9507	2.53924	25.543	4.32641e-07	7.23283e-06
g11449	1.09178	4.43829	68.0526	1.5919e-16	1.40962e-14		g34014	1.94858	1.94858	1.33031	39.9643	2.58651e-10	8.86897e-09
g10949	2.51793	3.6998	68.0057	1.6302e-16	1.43827e-14		g06925	1.948	1.948	4.11327	64.5285	9.51465e-16	7.79685e-14
g15520	-1.14635	5.63646	67.7509	1.85515e-16	1.63078e-14		g17887	1.94126	1.94126	3.74476	20.5442	5.82706e-06	7.3024e-05
g05661	0.872328	7.14897	67.5947	2.00811e-16	1.75885e-14		g14432	1.94096	1.94096	7.4546	110.442	7.84167e-26	1.56948e-23
singleton_rep_c885	1.31272	4.01135	67.1889	2.46693e-16	2.15291e-14		g29112	1.9323	-1.9323	1.92696	16.9018	3.93645e-05	0.000383709
g01703	1.25121	4.66025	66.547	3.41646e-16	2.97084e-14		g15977	1.92947	-1.92947	3.63965	55.649	8.66377e-14	5.41183e-12
g13563	1.51224	4.45894	66.3851	3.70903e-16	3.21369e-14		g24826	1.92632	1.92632	2.01113	31.3909	2.10966e-08	4.79314e-07
g06535	1.16012	5.93151	66.3598	3.75691e-16	3.24356e-14		g24337	1.92607	-1.92607	0.832917	18.9266	1.35842e-05	0.000153022
g04190	1.85036	3.71899	66.2952	3.88206e-16	3.33968e-14		g39257	1.92467	1.92467	1.39555	31.9607	1.57321e-08	3.69729e-07
g15407	1.52563	3.16485	66.1156	4.25228e-16	3.6452e-14		g26061	1.92074	1.92074	4.39948	85.303	2.55978e-20	3.20622e-18
g39483	2.09916	3.09126	65.9975	4.515e-16	3.85673e-14		g17621	1.92052	-1.92052	5.11325	93.9981	3.15832e-22	4.49112e-20
singleton_rep_c2737	1.1502	4.17894	65.9829	4.5485e-16	3.87167e-14		g35298	1.91994	-1.91994	2.54949	29.4551	5.72287e-08	1.16746e-06
g16258	1.90275	4.59917	65.9562	4.61061e-16	3.91077e-14		g10556	1.91961	1.91961	1.08004	26.565	2.54816e-07	4.47995e-06
g06360	3.34859	4.29791	65.8796	4.79326e-16	4.05148e-14		singleton_rep_c572	1.91896	1.91896	3.88786	73.3562	1.08242e-17	1.11822e-15
g18716	-1.14348	3.78917	65.8542	4.85539e-16	4.08969e-14		g06613	1.91601	1.91601	5.34191	98.9059	2.64784e-23	4.10314e-21
g08056	1.36465	5.57998	65.7127	5.21687e-16	4.37891e-14		g19787	1.91548	1.91548	3.86848	123.464	1.10393e-28	2.80909e-26
g02882	0.941797	5.83284	65.5935	5.54216e-16	4.63585e-14		g33169	1.91205	1.91205	1.20658	36.558	1.48187e-09	4.39543e-08
g17259	1.79382	3.33154	65.522	5.74697e-16	4.79059e-14		singleton_rep_c193	1.90451	1.90451	2.81794	11.371	0.000745979	0.00466459
g21558	-1.45756	3.702	65.3482	6.27675e-16	5.21424e-14		g23494	1.90366	1.90366	4.76088	37.2228	1.05376e-09	3.22042e-08
g01236	-1.68771	3.50106	65.0714	7.22331e-16	5.98001e-14		g16258	1.90275	1.90275	4.59917	65.9562	4.61061e-16	3.91077e-14
g03916	-1.25447	5.97047	64.8364	8.13836e-16	6.71456e-14		g30076	1.90268	-1.90268	0.781054	20.0491	7.54803e-06	9.18299e-05
g15431	1.27488	4.80567	64.5974	9.18762e-16	7.55447e-14		g22313	1.89909	-1.89909	1.39744	36.4097	1.59909e-09	4.7142e-08
g06925	1.948	4.11327	64.5285	9.51465e-16	7.79685e-14		singleton_rep_c2713	1.89718	1.89718	2.11976	33.4632	7.26266e-09	1.83456e-07
g21563	1.65246	3.45805	64.3916	1.01991e-15	8.32949e-14		g14475	1.89686	1.89686	6.6189	117.845	1.87487e-27	4.27576e-25
g18663	1.18068	4.88228	64.3077	1.06428e-15	8.66256e-14		g07439	1.89591	1.89591	7.14952	168.873	1.30437e-38	6.30638e-36
g04084	1.59708	5.16463	64.276	1.08156e-15	8.77374e-14		g06958	1.89509	-1.89509	0.743888	19.7204	8.96402e-06	0.000106793
g01516	-0.935619	7.06218	64.0644	1.2042e-15	9.73586e-14		g35186	1.88632	1.88632	2.06846	52.7727	3.74474e-13	2.13503e-11
g17205	0.905606	5.83912	64.03	1.22538e-15	9.87411e-14		g33094	1.88523	-1.88523	1.81897	14.7596	0.000122123	0.00100655
g10104	1.45727	4.27605	64.0034	1.24202e-15	9.97493e-14		g26758	1.88517	1.88517	1.36819	27.285	1.75571e-07	3.20563e-06
g38257	1.44496	4.21728	63.7975	1.37888e-15	1.10374e-13		g03324	1.88241	-1.88241	5.67113	50.706	1.07289e-12	5.65058e-11
g21889	-1.50452	3.5672	63.7198	1.43438e-15	1.14438e-13		g17198	1.87683	-1.87683	1.35221	33.7564	6.24647e-09	1.6047e-07
g37292	3.50852	1.13721	63.6211	1.50806e-15	1.19921e-13		g19226	1.8741	1.8741	3.08992	62.9567	2.11296e-15	1.6424e-13
g01463	2.45974	7.98269	63.6064	1.51931e-15	1.20419e-13		g37156	1.87128	-1.87128	3.68516	92.6266	6.31514e-22	8.77368e-20
g16366	0.893836	5.70741	63.373	1.71043e-15	1.35124e-13		g10992	1.87001	-1.87001	2.72821	38.1074	6.69547e-10	2.1241e-08
g21554	2.00861	3.70893	63.2864	1.78734e-15	1.4074e-13		g19074	1.86991	1.86991	2.87436	10.3037	0.00132762	0.00746717
g00577	1.1771	6.81498	63.213	1.85516e-15	1.45606e-13		g11842	1.86979	1.86979	5.22355	61.8826	3.64564e-15	2.72848e-13
g13653	1.84289	6.10862	63.1304	1.93463e-15	1.51352e-13		g32855	1.86937	1.86937	2.346	28.5658	9.05667e-08	1.76989e-06
g39002	1.3033	10.1323	62.9931	2.07437e-15	1.61761e-13		g05501	1.86653	1.86653	10.0274	106.818	4.879e-25	8.80186e-23
g19226	1.8741	3.08992	62.9567	2.11296e-15	1.6424e-13		g16804	1.86229	-1.86229	1.7119	16.8153	4.11995e-05	0.000397294
g06275	2.07027	4.7383	62.8784	2.19875e-15	1.70361e-13		g03449	1.85856	1.85856	5.95765	80.961	2.30214e-19	2.70154e-17
g05440	1.75055	5.24326	62.8555	2.2244e-15	1.71798e-13		g17185	1.85633	1.85633	7.37465	118.14	1.61557e-27	3.71951e-25
g01508	0.913506	7.49187	62.8344	2.24842e-15	1.72918e-13		g04653	1.85334	1.85334	5.89629	133.646	6.52999e-31	1.90188e-28
g17150	-1.46799	6.44187	62.8302	2.25322e-15	1.72918e-13		g03871	1.85037	1.85037	4.92656	10.1193	0.00146728	0.00810927
g15613	-1.67211	6.20729	62.6295	2.49487e-15	1.90858e-13		g04190	1.85036	1.85036	3.71899	66.2952	3.88206e-16	3.33968e-14
g17276	1.0372	5.10154	62.6059	2.52498e-15	1.92552e-13		g20511	1.84974	-1.84974	3.11048	31.8022	1.70699e-08	3.96395e-07
g02626	1.1767	3.92673	62.4799	2.69182e-15	2.04629e-13		g33421	1.84791	1.84791	1.53129	30.6963	3.01747e-08	6.58937e-07
g20483	2.22844	3.32381	62.2315	3.05359e-15	2.31403e-13		g13653	1.84289	1.84289	6.10862	63.1304	1.93463e-15	1.51352e-13
g19956	1.41789	4.452	62.1874	3.12274e-15	2.35903e-13		g15569	1.83972	1.83972	1.97623	6.99138	0.00819032	0.0327261
g16633	-1.48506	3.49287	61.9295	3.55983e-15	2.68085e-13		g24029	1.83798	1.83798	4.85967	20.3914	6.31111e-06	7.82384e-05
g38611	-1.96122	2.15268	61.884	3.64306e-15	2.72848e-13		g39935	1.83777	1.83777	2.71938	73.369	1.07543e-17	1.11577e-15
g11842	1.86979	5.22355	61.8826	3.64564e-15	2.72848e-13		g08594	1.83705	-1.83705	4.40015	113.953	1.33425e-26	2.78052e-24
g04621	3.19279	5.25384	61.5736	4.26506e-15	3.18221e-13		g15685	1.83539	1.83539	5.23432	47.1075	6.71978e-12	3.08243e-10
g17055	1.21491	11.1315	61.4417	4.56053e-15	3.39219e-13		singleton_rep_c309	1.83508	1.83508	2.34906	9.63284	0.00191129	0.0100749
g02897	1.54051	2.92919	61.3782	4.70994e-15	3.49258e-13		g14761	1.83143	-1.83143	4.69803	132.261	1.31193e-30	3.77556e-28
g09620	-1.72604	5.49351	61.2385	5.05641e-15	3.73803e-13		g25111	1.83128	-1.83128	1.257	15.1835	9.7554e-05	0.000828918
g14964	0.909822	6.62436	61.1637	5.2521e-15	3.87086e-13		g41013	1.83024	1.83024	3.23833	24.0028	9.61974e-07	1.48119e-05
g06246	-1.4221	3.43746	61.1104	5.39626e-15	3.96502e-13		g05584	1.82875	1.82875	3.41111	32.7741	1.03513e-08	2.53015e-07
g09678	1.56739	4.69832	61.0657	5.5202e-15	4.0438e-13		g16594	1.82786	1.82786	2.3807	22.4981	2.10348e-06	2.95122e-05
g02363	-3.17088	4.74206	60.9165	5.95466e-15	4.34888e-13		g11078	1.8236	-1.8236	3.26924	54.913	1.25984e-13	7.65208e-12
g07972	1.05294	4.7166	60.7917	6.34433e-15	4.61951e-13		g07560	1.81978	1.81978	9.69236	31.6519	1.84437e-08	4.24628e-07
g01099	-1.15651	4.98044	60.6095	6.95966e-15	5.05234e-13		g10428	1.81841	1.81841	3.25461	24.9244	5.96242e-07	9.64762e-06
g09153	1.0338	4.40126	60.4968	7.36984e-15	5.33409e-13		g19411	1.81517	1.81517	3.17799	48.422	3.43687e-12	1.65175e-10
g23922	2.20585	1.84473	60.1978	8.57863e-15	6.19044e-13		g19640	1.81153	1.81153	2.88928	60.0099	9.43824e-15	6.77033e-13
g07353	2.89366	6.12441	60.0735	9.13795e-15	6.57443e-13		g28678	1.81144	1.81144	7.57775	33.1762	8.41745e-09	2.0913e-07
g19640	1.81153	2.88928	60.0099	9.43824e-15	6.77033e-13		g32188	1.80977	1.80977	1.79352	24.0329	9.4705e-07	1.45915e-05
singleton_rep_c2059	-1.13712	8.99397	59.9016	9.97211e-15	7.13212e-13		g18378	1.80877	1.80877	3.53378	76.0693	2.73889e-18	2.98243e-16
g07677	-1.32864	3.66782	59.7601	1.07156e-14	7.64123e-13		g16735	1.80513	-1.80513	2.87279	16.8868	3.96768e-05	0.000385664
g11183	3.14211	5.068	59.7109	1.09865e-14	7.81142e-13		g26430	1.8016	1.8016	2.40778	13.6782	0.000216956	0.00164772
g02712	1.20231	6.77402	59.6472	1.13479e-14	8.0447e-13		g25100	1.79771	-1.79771	1.62162	37.7638	7.98515e-10	2.48864e-08
g11535	1.41054	3.37291	59.568	1.18139e-14	8.35059e-13		g00658	1.79696	-1.79696	1.49069	30.9771	2.61089e-08	5.77452e-07
g26847	1.78472	2.55024	59.4692	1.24223e-14	8.75503e-13		g17259	1.79382	1.79382	3.33154	65.522	5.74697e-16	4.79059e-14
g15563	1.51143	5.2631	59.4209	1.27309e-14	8.94641e-13		g01693	1.79339	-1.79339	3.88044	57.4764	3.4206e-14	2.24353e-12
g24310	2.16788	4.26985	59.2502	1.38845e-14	9.72881e-13		g17449	1.79018	-1.79018	2.49863	53.5839	2.47776e-13	1.45736e-11
g14507	2.24788	6.06746	59.1292	1.47654e-14	1.03162e-12		g02652	1.79002	1.79002	2.36687	37.5563	8.88116e-10	2.75601e-08
g06271	-2.61514	1.46915	59.0873	1.50833e-14	1.05079e-12		g24190	1.78989	-1.78989	3.59149	27.226	1.81012e-07	3.29254e-06
g07225	1.46821	3.0888	58.9717	1.59957e-14	1.11115e-12		g20255	1.78942	1.78942	4.82892	51.4632	7.29512e-13	3.9719e-11
g00691	-0.857198	6.30236	58.9322	1.632e-14	1.13043e-12		g34229	1.78907	-1.78907	1.11308	19.7214	8.95922e-06	0.000106793
g28934	1.9731	2.35056	58.8979	1.66067e-14	1.147e-12		g17916	1.78496	1.78496	3.86386	22.4578	2.14811e-06	3.01034e-05
g00614	-0.927426	5.8754	58.8614	1.69181e-14	1.16518e-12		g26847	1.78472	1.78472	2.55024	59.4692	1.24223e-14	8.75503e-13
g13356	1.15026	4.9413	58.8501	1.70154e-14	1.16855e-12		g14712	1.78447	1.78447	7.94681	79.5752	4.64215e-19	5.36935e-17
g04583	-1.374	4.43822	58.8226	1.72549e-14	1.18164e-12		g26380	1.78401	1.78401	3.04861	41.8775	9.71765e-11	3.66481e-09
g05487	-1.07367	6.43531	58.6605	1.87364e-14	1.27947e-12		g26196	1.77969	-1.77969	1.08821	19.7619	8.7715e-06	0.000104868
g00700	1.13747	7.61211	58.6216	1.91103e-14	1.30133e-12		g38063	1.77968	1.77968	2.08009	54.3238	1.70028e-13	1.01488e-11
g14749	-1.55441	3.21629	58.5537	1.97819e-14	1.34328e-12		g15382	1.77617	-1.77617	4.70372	35.5671	2.46413e-09	7.0328e-08
g05472	1.98226	10.3653	58.516	2.01641e-14	1.3654e-12		g17940	1.77486	1.77486	3.86027	49.2017	2.30947e-12	1.13474e-10
g03499	0.925522	4.75234	58.4175	2.11999e-14	1.43152e-12		g10843	1.76834	1.76834	2.21767	30.0861	4.13287e-08	8.7256e-07
g05798	0.938541	7.73194	58.3228	2.2245e-14	1.49792e-12		g08276	1.76637	-1.76637	0.751579	14.1019	0.000173172	0.00135609
g15204	-1.38302	5.0878	58.1232	2.46204e-14	1.65326e-12		g39054	1.76563	-1.76563	1.20563	24.7861	6.40579e-07	1.02688e-05
g14453	1.44904	6.11696	58.1088	2.48016e-14	1.66081e-12		g15987	1.76105	1.76105	7.73664	174.926	6.21453e-40	3.26587e-37
g17488	1.42937	3.05563	57.9447	2.69592e-14	1.80031e-12		g08302	1.76048	1.76048	5.32122	114.349	1.09279e-26	2.31728e-24
g15225	-2.74426	4.85634	57.8466	2.83369e-14	1.88273e-12		g14004	1.75839	-1.75839	1.23707	21.325	3.87649e-06	5.06816e-05
g03573	-1.0094	4.32383	57.8458	2.83493e-14	1.88273e-12		g10524	1.75785	-1.75785	3.8105	39.0311	4.171e-10	1.38884e-08
g17619	-1.21577	3.83026	57.8304	2.85721e-14	1.89011e-12		g39071	1.75505	-1.75505	0.996953	26.9526	2.08509e-07	3.75036e-06
g16867	1.29878	7.44557	57.8273	2.86168e-14	1.89011e-12		g17527	1.75142	-1.75142	2.60174	37.5669	8.833e-10	2.74459e-08
g17637	-2.66152	6.22648	57.4869	3.40237e-14	2.24111e-12		g23704	1.75067	1.75067	1.61336	44.4606	2.59523e-11	1.08542e-09
g01693	-1.79339	3.88044	57.4764	3.4206e-14	2.24353e-12		g22205	1.75062	1.75062	1.76585	23.8426	1.04542e-06	1.59344e-05
g01216	0.999237	5.02002	57.4741	3.4246e-14	2.24353e-12		g05440	1.75055	1.75055	5.24326	62.8555	2.2244e-15	1.71798e-13
g17829	1.15841	7.86115	57.4521	3.46304e-14	2.26258e-12		g08181	1.7492	-1.7492	6.00501	131.184	2.25741e-30	6.13154e-28
g06814	1.42114	8.92187	57.1849	3.96715e-14	2.58496e-12		g13234	1.74823	-1.74823	1.22273	19.2646	1.13794e-05	0.000130678
g24114	-2.02236	2.0722	57.1688	3.99965e-14	2.59913e-12		g02674	1.74752	-1.74752	3.11474	82.177	1.24428e-19	1.48907e-17
g08566	-0.872504	6.34464	57.105	4.13152e-14	2.67762e-12		g28971	1.7461	-1.7461	2.1606	10.9824	0.000919816	0.00553108
g18039	1.09801	4.76096	57.03	4.29214e-14	2.77429e-12		g06516	1.73962	-1.73962	1.86954	10.049	0.0015243	0.00837272
g07837	1.28677	6.54588	56.9987	4.3609e-14	2.81121e-12		g25027	1.73802	1.73802	1.76922	40.5497	1.91675e-10	6.75444e-09
g14675	1.22227	7.34629	56.8298	4.75201e-14	3.05519e-12		g32356	1.73702	1.73702	3.40197	14.5583	0.000135888	0.00110197
g22601	-1.70159	8.27206	56.7576	4.92983e-14	3.16111e-12		g14427	1.73619	1.73619	3.69659	10.571	0.00114875	0.00664513
g15364	1.15938	8.475	56.6303	5.25939e-14	3.36351e-12		g17397	1.73488	1.73488	3.26121	42.8949	5.77614e-11	2.25578e-09
g15405	0.871561	5.7187	56.6235	5.2777e-14	3.36631e-12		g07518	1.73456	1.73456	6.14711	102.044	5.43155e-24	8.87178e-22
g20212	-1.0869	4.2436	56.5775	5.40254e-14	3.43687e-12		g33312	1.73255	1.73255	1.70859	11.4214	0.000726035	0.00455519
g00806	1.69112	3.89808	56.3349	6.11196e-14	3.87797e-12		g04658	1.73116	-1.73116	4.7246	40.3871	2.08313e-10	7.27709e-09
g14861	1.19546	5.33154	56.3048	6.20645e-14	3.92761e-12		g08238	1.73075	1.73075	7.34271	145.293	1.85316e-33	6.4925e-31
g21728	1.67072	6.50356	56.1763	6.62555e-14	4.18188e-12		g13251	1.72921	1.72921	8.54317	101.765	6.25271e-24	1.00769e-21
g08102	0.875487	4.88554	55.7836	8.09037e-14	5.09314e-12		g05657	1.7284	1.7284	7.88104	73.2597	1.13666e-17	1.15939e-15
g07585	1.12017	5.58572	55.7227	8.34472e-14	5.23962e-12		g17575	1.72809	1.72809	3.14249	31.1671	2.3674e-08	5.30886e-07
g02844	1.52913	10.7184	55.6748	8.55073e-14	5.35506e-12		g09620	1.72604	-1.72604	5.49351	61.2385	5.05641e-15	3.73803e-13
g15977	-1.92947	3.63965	55.649	8.66377e-14	5.41183e-12		g19157	1.72404	-1.72404	1.73508	27.5397	1.53899e-07	2.85962e-06
g08434	-1.43298	3.85076	55.5248	9.22893e-14	5.75e-12		g17560	1.72201	-1.72201	2.54803	47.5567	5.34345e-12	2.49368e-10
g16133	1.25327	6.39907	55.3882	9.89299e-14	6.14789e-12		g09861	1.72097	1.72097	3.94089	98.8632	2.70555e-23	4.16585e-21
g18423	-1.55564	2.97512	55.3724	9.97258e-14	6.18146e-12		g04226	1.71999	-1.71999	5.66269	70.9522	3.65989e-17	3.51088e-15
g03884	1.45967	8.13759	55.3336	1.01715e-13	6.28863e-12		g37434	1.7181	1.7181	2.00999	26.9685	2.06796e-07	3.7251e-06
g29287	-1.65717	2.69932	55.3176	1.02546e-13	6.32382e-12		g13427	1.71325	-1.71325	0.862158	19.378	1.07238e-05	0.000124037
g07450	1.28366	5.68085	55.2179	1.07882e-13	6.63597e-12		g12459	1.71172	-1.71172	1.40625	13.7915	0.000204262	0.0015631
g16020	1.70852	4.04595	55.0978	1.14679e-13	7.03619e-12		g04778	1.71122	1.71122	6.63873	97.0148	6.88126e-23	1.01431e-20
g25071	-1.19909	3.43144	55.0331	1.18516e-13	7.25318e-12		g26432	1.71046	1.71046	1.41789	20.9096	4.81468e-06	6.15821e-05
g16464	0.960959	5.10498	54.9356	1.24547e-13	7.60302e-12		g01912	1.71032	1.71032	8.9999	35.1349	3.07639e-09	8.57771e-08
g05371	0.869076	6.07609	54.9235	1.25312e-13	7.63047e-12		g23744	1.70913	-1.70913	2.08248	28.2746	1.0527e-07	2.03583e-06
g11078	-1.8236	3.26924	54.913	1.25984e-13	7.65208e-12		g16020	1.70852	1.70852	4.04595	55.0978	1.14679e-13	7.03619e-12
g08642	1.23357	5.31935	54.8665	1.29004e-13	7.81589e-12		g19786	1.70828	-1.70828	6.59324	78.6574	7.3872e-19	8.4235e-17
g10754	0.991548	4.72215	54.7493	1.36931e-13	8.27541e-12		g07018	1.70758	-1.70758	2.02103	41.819	1.00127e-10	3.76434e-09
g07760	-1.22687	4.38935	54.6391	1.44827e-13	8.73082e-12		g07462	1.70545	1.70545	3.40675	10.0224	0.00154645	0.00847371
g05721	1.02213	5.74371	54.6331	1.45269e-13	8.73567e-12		g23199	1.70345	-1.70345	1.22677	17.5433	2.80837e-05	0.000286938
g00957	-1.11659	3.15137	54.5785	1.49364e-13	8.95964e-12		g00766	1.70323	1.70323	8.20285	40.8977	1.60407e-10	5.79624e-09
g07722	1.08705	5.26964	54.4521	1.59287e-13	9.5312e-12		g22601	1.70159	-1.70159	8.27206	56.7576	4.92983e-14	3.16111e-12
g38063	1.77968	2.08009	54.3238	1.70028e-13	1.01488e-11		g19534	1.69835	-1.69835	1.05838	20.3702	6.38146e-06	7.90294e-05
g08535	1.10376	4.50496	54.3153	1.70765e-13	1.01677e-11		g27779	1.69655	-1.69655	2.37049	17.5294	2.82896e-05	0.000288554
g01126	1.11777	4.78468	54.2701	1.74744e-13	1.0379e-11		g27835	1.69546	-1.69546	1.62108	31.3286	2.17844e-08	4.93086e-07
g13687	1.25743	6.76682	53.93	2.0776e-13	1.23098e-11		g35641	1.69378	1.69378	1.98297	21.4464	3.63867e-06	4.78571e-05
g14587	1.11888	9.09621	53.7591	2.26647e-13	1.3396e-11		g04426	1.69343	-1.69343	6.7756	97.0882	6.63066e-23	9.83371e-21
g07306	2.14028	4.71914	53.7168	2.31579e-13	1.36541e-11		g02122	1.69158	-1.69158	4.21369	108.97	1.64748e-25	3.1608e-23
g17449	-1.79018	2.49863	53.5839	2.47776e-13	1.45736e-11		g00806	1.69112	1.69112	3.89808	56.3349	6.11196e-14	3.87797e-12
g17208	1.18818	4.51179	53.4518	2.65012e-13	1.55495e-11		g39643	1.69084	1.69084	2.30617	31.3529	2.1514e-08	4.88337e-07
g16351	1.22474	5.14409	53.3609	2.77564e-13	1.62466e-11		g07175	1.68912	1.68912	3.52999	34.6968	3.85269e-09	1.05e-07
g02200	3.19207	6.41486	53.3102	2.84829e-13	1.66315e-11		g23296	1.68854	-1.68854	1.38282	6.80824	0.00907381	0.0354362
g19389	-1.66567	2.85522	53.2389	2.95348e-13	1.72042e-11		g01236	1.68771	-1.68771	3.50106	65.0714	7.22331e-16	5.98001e-14
g11015	-2.31717	2.72231	53.0492	3.25297e-13	1.88831e-11		g11822	1.68578	-1.68578	2.31307	22.8803	1.72413e-06	2.47796e-05
g08713	0.896651	5.73147	53.0466	3.25732e-13	1.88831e-11		g25863	1.68336	-1.68336	1.05373	31.3455	2.15962e-08	4.89743e-07
g24448	0.973798	5.334	53.0402	3.26786e-13	1.88989e-11		g18797	1.68266	-1.68266	2.69547	39.6698	3.00733e-10	1.02249e-08
g28423	1.55113	3.35975	53.0014	3.33318e-13	1.9212e-11		g24423	1.68225	1.68225	1.5739	24.6885	6.73867e-07	1.07383e-05
g09633	-0.995459	5.00713	52.9986	3.3379e-13	1.9212e-11		g32785	1.68154	1.68154	1.91746	16.0445	6.18714e-05	0.000566975
g08553	1.10578	5.533	52.9074	3.49647e-13	2.00769e-11		g30268	1.68019	-1.68019	1.06399	35.106	3.12237e-09	8.67845e-08
g16514	1.23888	5.40218	52.8846	3.53738e-13	2.02637e-11		g38253	1.67995	-1.67995	0.873774	31.4896	2.00513e-08	4.58716e-07
g25315	1.0609	4.36607	52.8511	3.59811e-13	2.05628e-11		g01036	1.67984	-1.67984	2.84237	52.5615	4.1698e-13	2.35516e-11
g35186	1.88632	2.06846	52.7727	3.74474e-13	2.13503e-11		g06709	1.6755	-1.6755	2.06329	39.8562	2.73364e-10	9.36021e-09
g07092	1.48208	3.40955	52.7113	3.86362e-13	2.19763e-11		g03369	1.67356	1.67356	3.10204	34.709	3.8286e-09	1.04476e-07
g03509	1.3503	8.09447	52.5924	4.10468e-13	2.32926e-11		g16249	1.67288	1.67288	3.1244	49.6856	1.8047e-12	8.9952e-11
g17212	0.952313	4.08479	52.5654	4.16149e-13	2.35516e-11		g15613	1.67211	-1.67211	6.20729	62.6295	2.49487e-15	1.90858e-13
g01036	-1.67984	2.84237	52.5615	4.1698e-13	2.35516e-11		g21728	1.67072	1.67072	6.50356	56.1763	6.62555e-14	4.18188e-12
g10603	1.04394	4.04647	52.4424	4.43049e-13	2.49657e-11		g17384	1.67053	1.67053	5.16521	44.8065	2.17503e-11	9.19215e-10
g20133	1.95565	2.54087	52.364	4.61108e-13	2.59229e-11		g13214	1.66852	1.66852	1.1449	26.3592	2.83459e-07	4.90153e-06
g02224	0.982184	6.26126	52.2381	4.9162e-13	2.7574e-11		g24056	1.66704	-1.66704	1.24041	21.648	3.27548e-06	4.35542e-05
g28305	1.5606	1.89095	52.0863	5.31137e-13	2.97215e-11		g17124	1.66678	1.66678	8.01145	107.678	3.16265e-25	5.83618e-23
singleton_rep_c2800	2.11631	2.91368	52.0519	5.40537e-13	3.01777e-11		g36291	1.66675	-1.66675	1.44217	46.2948	1.01731e-11	4.55416e-10
g15537	1.02143	5.13311	51.9485	5.69752e-13	3.17178e-11		g19389	1.66567	-1.66567	2.85522	53.2389	2.95348e-13	1.72042e-11
g17336	1.37	5.15328	51.9438	5.71133e-13	3.17178e-11		g28916	1.6654	1.6654	1.4355	12.2	0.000477889	0.00321796
g01130	1.07906	4.09647	51.9406	5.72059e-13	3.17178e-11		g20074	1.6636	-1.6636	2.23466	35.9653	2.00866e-09	5.82923e-08
g27261	1.66194	3.14662	51.8947	5.85588e-13	3.23936e-11		g30588	1.6628	-1.6628	1.65408	37.539	8.96016e-10	2.77696e-08
g08775	1.95677	2.43088	51.7926	6.16834e-13	3.40442e-11		g37751	1.66209	-1.66209	1.578	19.0193	1.29401e-05	0.000146448
g01979	1.36457	7.37865	51.72	6.40061e-13	3.52456e-11		g27261	1.66194	1.66194	3.14662	51.8947	5.85588e-13	3.23936e-11
g19470	1.00693	5.28484	51.6203	6.73401e-13	3.69973e-11		g10004	1.66113	1.66113	4.11743	42.3839	7.50051e-11	2.87805e-09
g07728	-1.12891	5.76582	51.595	6.82142e-13	3.73192e-11		g23729	1.66014	-1.66014	4.37908	12.9152	0.000325922	0.00233585
g19854	-1.32932	4.69737	51.5944	6.82349e-13	3.73192e-11		g19485	1.65994	-1.65994	1.17117	18.7539	1.48717e-05	0.000165825
g15255	-1.11742	3.72174	51.5011	7.15588e-13	3.90488e-11		g25860	1.65721	1.65721	2.87989	25.3846	4.69644e-07	7.76021e-06
g20255	1.78942	4.82892	51.4632	7.29512e-13	3.9719e-11		g29287	1.65717	-1.65717	2.69932	55.3176	1.02546e-13	6.32382e-12
g11523	0.84771	5.83432	51.3395	7.76983e-13	4.22085e-11		g05769	1.65434	1.65434	2.95565	20.2403	6.82984e-06	8.3852e-05
g07739	1.50722	7.98664	51.2223	8.24779e-13	4.47045e-11		g21845	1.65428	-1.65428	2.5897	21.8465	2.95353e-06	3.9843e-05
g33319	-1.54496	2.17708	51.1942	8.36656e-13	4.52468e-11		g21563	1.65246	1.65246	3.45805	64.3916	1.01991e-15	8.32949e-14
g13967	-1.29823	2.58901	51.1837	8.41147e-13	4.53881e-11		g17264	1.65131	-1.65131	2.13439	37.9141	7.39289e-10	2.31497e-08
g24756	1.52033	3.54576	51.1674	8.48171e-13	4.56652e-11		g17953	1.65085	-1.65085	1.3417	22.8123	1.78621e-06	2.55351e-05
g00526	1.19724	8.2821	51.1313	8.63887e-13	4.6408e-11		g06693	1.64863	-1.64863	1.45036	26.8342	2.21683e-07	3.9665e-06
g02696	2.19142	4.7347	51.0304	9.09461e-13	4.87479e-11		g22513	1.64631	1.64631	3.22197	6.07021	0.0137481	0.049222
g09147	1.56954	3.18227	50.9743	9.35844e-13	5.00511e-11		g06348	1.6459	-1.6459	1.00497	7.79688	0.00523365	0.0227797
g11540	-2.10959	2.54671	50.9616	9.41903e-13	5.02639e-11		singleton_rep_c427	1.6455	-1.6455	5.64094	20.9151	4.80084e-06	6.14533e-05
g08705	-0.923401	6.17695	50.9098	9.67118e-13	5.14958e-11		g07907	1.64237	1.64237	3.22959	39.5681	3.16813e-10	1.07565e-08
g07791	1.00509	5.44319	50.7994	1.02306e-12	5.43546e-11		g14497	1.64041	1.64041	6.51496	82.2812	1.18037e-19	1.41962e-17
g16942	-1.44364	2.98206	50.7823	1.03202e-12	5.47105e-11		g14808	1.6403	1.6403	5.97835	130.794	2.74743e-30	7.37959e-28
g20933	-1.53114	3.99744	50.7597	1.04393e-12	5.51375e-11		g02353	1.63934	1.63934	6.20891	68.0629	1.58364e-16	1.40746e-14
g24721	1.21234	3.64598	50.7584	1.04463e-12	5.51375e-11		g15662	1.63796	1.63796	5.41595	70.0697	5.7246e-17	5.28193e-15
g03324	-1.88241	5.67113	50.706	1.07289e-12	5.65058e-11		g06851	1.63506	-1.63506	1.93598	28.5689	9.04209e-08	1.76847e-06
g17121	0.944747	4.63036	50.6752	1.08986e-12	5.72744e-11		g02071	1.63434	1.63434	6.89201	8.39787	0.0037566	0.0174103
g15233	0.897251	5.57698	50.5452	1.16451e-12	6.10646e-11		g07953	1.63373	1.63373	2.04154	16.0736	6.0926e-05	0.000560083
g14781	0.87719	4.88675	50.4995	1.19198e-12	6.237e-11		g38799	1.63299	1.63299	1.50757	18.649	1.57128e-05	0.00017376
g17407	-2.56342	5.54116	50.4679	1.21128e-12	6.32431e-11		g38067	1.6329	-1.6329	1.51033	11.3897	0.000738523	0.00462155
g04704	1.07632	6.5036	50.4334	1.23279e-12	6.42273e-11		singleton_rep_c658	1.63066	-1.63066	5.90546	16.0836	6.06068e-05	0.000558038
g14533	1.10927	7.92805	50.358	1.28104e-12	6.65974e-11		g05456	1.62762	-1.62762	3.3442	73.0149	1.28674e-17	1.30149e-15
g24298	1.1005	4.84521	50.3124	1.31119e-12	6.80185e-11		g01659	1.62762	1.62762	5.84833	124.297	7.25399e-29	1.86551e-26
g15172	-0.938781	7.40264	50.2942	1.3234e-12	6.85049e-11		g11693	1.62673	1.62673	3.15593	46.7187	8.19453e-12	3.72358e-10
g26693	-1.60263	2.89905	50.2121	1.37995e-12	7.12796e-11		g09646	1.62634	-1.62634	0.985067	14.6533	0.000129206	0.00105563
g15948	1.17759	6.04107	50.1974	1.39033e-12	7.16626e-11		g12676	1.626	1.626	1.35065	29.0879	6.91675e-08	1.3853e-06
g01715	-0.821725	7.13461	50.1434	1.42912e-12	7.35055e-11		g32318	1.62593	1.62593	1.53326	21.8955	2.87911e-06	3.89914e-05
g02936	0.898226	6.34304	50.1278	1.44048e-12	7.38998e-11		g10491	1.62434	-1.62434	2.2838	45.51	1.51862e-11	6.6027e-10
g23141	2.44072	4.00651	50.1246	1.4429e-12	7.38998e-11		g20641	1.62402	-1.62402	1.85361	22.4521	2.15445e-06	3.01748e-05
g20552	1.30476	3.5822	50.0285	1.51532e-12	7.74449e-11		g06796	1.62379	1.62379	3.40868	78.078	9.90531e-19	1.12418e-16
g00932	-1.96659	2.05148	49.9708	1.56054e-12	7.95876e-11		g11447	1.62239	-1.62239	5.04207	15.8716	6.77867e-05	0.000611903
g18387	-0.920765	4.73739	49.9257	1.5968e-12	8.12655e-11		g35509	1.62182	-1.62182	1.65279	15.1266	0.000100534	0.000850651
g06267	1.41701	4.95405	49.8867	1.62884e-12	8.27217e-11		g13526	1.61879	1.61879	6.22956	110.993	5.93895e-26	1.21668e-23
g02210	1.01509	9.25459	49.8755	1.6382e-12	8.30225e-11		g02470	1.61475	1.61475	6.79203	24.2389	8.5098e-07	1.32378e-05
g35471	-2.01242	2.46234	49.8564	1.65421e-12	8.36587e-11		g39833	1.61334	1.61334	2.10792	27.3601	1.68882e-07	3.09519e-06
g17651	1.30937	4.38751	49.8009	1.70165e-12	8.58783e-11		g10168	1.60916	-1.60916	5.2993	91.668	1.02508e-21	1.40001e-19
g19417	1.19853	3.9812	49.7536	1.74316e-12	8.77002e-11		g22000	1.60864	1.60864	3.03229	45.5415	1.49439e-11	6.50907e-10
g02642	1.19666	3.99617	49.7508	1.74564e-12	8.77002e-11		g19263	1.60815	-1.60815	1.53364	22.1463	2.52636e-06	3.47792e-05
g00785	-0.994816	5.50587	49.7475	1.74863e-12	8.77002e-11		g33423	1.60809	1.60809	2.24442	27.9886	1.22035e-07	2.32289e-06
g19324	0.935682	5.69793	49.7354	1.7594e-12	8.80356e-11		g20203	1.60576	-1.60576	1.76753	24.1066	9.11475e-07	1.41063e-05
g16021	-1.25735	5.71719	49.7319	1.76261e-12	8.80356e-11		g16251	1.60555	-1.60555	2.07084	21.6408	3.28782e-06	4.36702e-05
g16249	1.67288	3.1244	49.6856	1.8047e-12	8.9952e-11		g27591	1.60431	-1.60431	1.55552	40.0015	2.53763e-10	8.73857e-09
g04935	1.25888	3.44677	49.6678	1.8211e-12	9.0583e-11		g38774	1.60424	1.60424	1.99016	29.6681	5.12704e-08	1.05752e-06
g04714	2.04382	5.51434	49.6389	1.84814e-12	9.1739e-11		g40506	1.60335	-1.60335	1.14108	15.4492	8.47521e-05	0.000734599
g03448	0.837156	6.39042	49.4606	2.02395e-12	1.00188e-10		g30519	1.60311	1.60311	2.99703	69.3092	8.41778e-17	7.70801e-15
g23344	1.46064	4.11747	49.458	2.02663e-12	1.00188e-10		g26693	1.60263	-1.60263	2.89905	50.2121	1.37995e-12	7.12796e-11
g36480	2.26799	1.57544	49.4233	2.0628e-12	1.01768e-10		g17245	1.60126	1.60126	4.72094	135.184	3.00907e-31	8.9804e-29
g04403	-1.28637	11.2209	49.2948	2.2024e-12	1.08433e-10		singleton_rep_c878	1.6004	1.6004	5.10129	19.6103	9.49554e-06	0.000111973
g17940	1.77486	3.86027	49.2017	2.30947e-12	1.13474e-10		g27433	1.59993	-1.59993	2.98837	24.617	6.99305e-07	1.10998e-05
g05049	1.41983	3.57362	49.1474	2.37429e-12	1.16422e-10		g04084	1.59708	1.59708	5.16463	64.276	1.08156e-15	8.77374e-14
g26984	-1.3802	2.89398	49.0732	2.46592e-12	1.2067e-10		g17961	1.59632	-1.59632	1.28094	23.3177	1.3733e-06	2.02304e-05
g14416	0.738726	6.87534	49.0531	2.49128e-12	1.21665e-10		g09195	1.59613	-1.59613	1.80022	20.3713	6.37793e-06	7.90262e-05
g01276	-1.24429	6.54015	48.8715	2.73299e-12	1.332e-10		g08453	1.59406	1.59406	4.39506	30.6613	3.07234e-08	6.69709e-07
g26284	-1.16549	3.16208	48.7298	2.93762e-12	1.42886e-10		g32565	1.59391	-1.59391	2.0281	24.4334	7.69234e-07	1.20985e-05
g03802	-1.46719	2.9463	48.7071	2.97183e-12	1.44259e-10		g18655	1.59267	-1.59267	2.17579	27.4629	1.60139e-07	2.95286e-06
g01941	1.27985	6.32642	48.5692	3.18836e-12	1.5446e-10		g09757	1.59069	-1.59069	0.599357	15.9344	6.55777e-05	0.000595082
g00447	1.23519	5.45989	48.5644	3.19619e-12	1.54529e-10		g16976	1.58931	1.58931	6.66495	77.572	1.27975e-18	1.44564e-16
g03149	0.780794	6.2592	48.4792	3.33809e-12	1.61068e-10		g22256	1.58622	1.58622	3.63773	23.1678	1.4846e-06	2.1672e-05
g04060	1.18189	6.43958	48.4263	3.42938e-12	1.65143e-10		g14438	1.58499	-1.58499	7.71444	73.268	1.13188e-17	1.15939e-15
g19411	1.81517	3.17799	48.422	3.43687e-12	1.65175e-10		g24774	1.58479	1.58479	2.1848	31.6224	1.87256e-08	4.30706e-07
g03077	1.42414	6.62247	48.3343	3.59417e-12	1.72392e-10		g00713	1.58433	1.58433	4.8874	28.9234	7.52994e-08	1.49695e-06
g14446	-1.1021	7.56402	48.2672	3.71918e-12	1.78035e-10		g09023	1.5838	-1.5838	3.29278	75.1197	4.43018e-18	4.73872e-16
g08488	1.20604	8.42657	48.1808	3.88668e-12	1.85685e-10		g05193	1.58231	1.58231	4.59908	103.566	2.51839e-24	4.25732e-22
g06617	-1.2046	5.33312	48.1438	3.96075e-12	1.88481e-10		g20287	1.58179	-1.58179	3.26606	30.1568	3.98493e-08	8.45014e-07
g04437	1.46225	8.65891	48.1438	3.9608e-12	1.88481e-10		g07717	1.5812	1.5812	7.25283	142.772	6.59372e-33	2.18351e-30
g25097	1.17038	3.71186	48.0236	4.21115e-12	2e-10		g09539	1.58093	-1.58093	4.58316	31.1531	2.38464e-08	5.34257e-07
g06432	0.800356	7.22473	47.9913	4.28104e-12	2.02921e-10		singleton_rep_c253	1.5789	-1.5789	4.24124	13.7346	0.000210534	0.00160601
g00758	-1.19623	5.90933	47.981	4.30372e-12	2.03597e-10		singleton_rep_c1742	1.57694	1.57694	1.23099	22.2889	2.34563e-06	3.2532e-05
g13715	-1.04463	4.45705	47.8985	4.48863e-12	2.1193e-10		g06128	1.57592	-1.57592	1.99083	40.2191	2.27021e-10	7.88505e-09
g15980	-1.38482	2.52291	47.8658	4.56425e-12	2.1508e-10		g15637	1.57383	-1.57383	1.31883	16.4573	4.97579e-05	0.000469064
g08226	-1.05715	8.20245	47.7689	4.79543e-12	2.25534e-10		g35478	1.57292	1.57292	3.50619	35.5739	2.45558e-09	7.01668e-08
g36811	1.30904	5.21477	47.7188	4.91958e-12	2.30924e-10		g36881	1.57263	1.57263	1.63085	30.599	3.17261e-08	6.88462e-07
g15294	-1.31105	3.44539	47.6568	5.07761e-12	2.3788e-10		g02485	1.57213	1.57213	5.79271	70.2734	5.16305e-17	4.81898e-15
g23692	0.907639	4.53463	47.6365	5.13054e-12	2.39895e-10		g15300	1.57034	-1.57034	4.17122	33.7802	6.17047e-09	1.59025e-07
g17560	-1.72201	2.54803	47.5567	5.34345e-12	2.49368e-10		g29642	1.56995	1.56995	1.29301	25.8904	3.61365e-07	6.1432e-06
g10954	-2.05185	2.28949	47.5513	5.35822e-12	2.49575e-10		g09147	1.56954	1.56954	3.18227	50.9743	9.35844e-13	5.00511e-11
g25606	-2.86889	1.01499	47.482	5.55117e-12	2.58065e-10		g40399	1.56827	-1.56827	1.48075	21.2554	4.01969e-06	5.23273e-05
g25413	2.02879	2.52883	47.4689	5.58844e-12	2.59299e-10		g09678	1.56739	1.56739	4.69832	61.0657	5.5202e-15	4.0438e-13
g24754	-1.54336	2.24289	47.3096	6.06135e-12	2.80703e-10		g08037	1.56719	-1.56719	4.46762	44.8224	2.15738e-11	9.15906e-10
g15394	1.24509	4.47772	47.261	6.21352e-12	2.872e-10		g21628	1.56532	-1.56532	1.38569	19.3397	1.09406e-05	0.000126303
g00109	-0.855125	6.25406	47.2074	6.38595e-12	2.94607e-10		g00459	1.56301	1.56301	12.4822	145.219	1.92355e-33	6.64283e-31
g02520	0.979488	7.17984	47.1874	6.45122e-12	2.97051e-10		singleton_rep_c801	1.5627	-1.5627	1.48611	14.8609	0.000115737	0.000960792
g25229	1.17172	3.8067	47.112	6.70433e-12	3.08119e-10		g28305	1.5606	1.5606	1.89095	52.0863	5.31137e-13	2.97215e-11
g15685	1.83539	5.23432	47.1075	6.71978e-12	3.08243e-10		g30734	1.55853	-1.55853	1.35754	11.0978	0.000864316	0.00524974
g17655	3.14481	1.54853	47.0972	6.75536e-12	3.09288e-10		g13284	1.55821	1.55821	5.26013	129.016	6.72781e-30	1.78723e-27
g34282	2.04733	1.88886	47.0738	6.83623e-12	3.12399e-10		g24069	1.55764	1.55764	6.16567	35.5027	2.54699e-09	7.21061e-08
g17209	1.13525	5.91033	46.9822	7.16328e-12	3.26727e-10		g17138	1.55594	-1.55594	5.29229	39.1667	3.89121e-10	1.29926e-08
g13176	1.06433	5.08615	46.8879	7.51644e-12	3.42189e-10		g18423	1.55564	-1.55564	2.97512	55.3724	9.97258e-14	6.18146e-12
g11693	1.62673	3.15593	46.7187	8.19453e-12	3.72358e-10		g14749	1.55441	-1.55441	3.21629	58.5537	1.97819e-14	1.34328e-12
g19603	-1.38764	3.14024	46.7107	8.22795e-12	3.73175e-10		g10609	1.55394	-1.55394	1.73021	33.8722	5.88547e-09	1.5282e-07
g14517	-1.0304	4.82268	46.6618	8.43569e-12	3.81881e-10		g28423	1.55113	1.55113	3.35975	53.0014	3.33318e-13	1.9212e-11
g19461	-1.40845	2.70954	46.6466	8.50164e-12	3.84147e-10		g15670	1.55003	1.55003	4.42756	102.916	3.49592e-24	5.8283e-22
g02952	1.28311	5.85271	46.6373	8.54203e-12	3.85252e-10		g15643	1.54771	-1.54771	1.54171	26.8328	2.21838e-07	3.9665e-06
g24926	0.90279	4.62094	46.5133	9.09971e-12	4.09639e-10		g20700	1.54586	1.54586	1.88309	32.0334	1.51544e-08	3.57756e-07
g24158	1.2219	4.58153	46.4623	9.33965e-12	4.19659e-10		g33319	1.54496	-1.54496	2.17708	51.1942	8.36656e-13	4.52468e-11
g05159	1.04844	6.21713	46.3076	1.01071e-11	4.53301e-10		g03891	1.54492	-1.54492	2.4211	34.6557	3.93484e-09	1.06877e-07
g36291	-1.66675	1.44217	46.2948	1.01731e-11	4.55416e-10		g20889	1.54453	-1.54453	4.69053	42.9352	5.65829e-11	2.21333e-09
g17536	0.863869	7.31608	46.2722	1.02914e-11	4.59858e-10		g41041	1.54417	1.54417	1.71862	14.9388	0.000111055	0.00092734
singleton_rep_c2037	1.42655	2.43532	46.1925	1.07186e-11	4.78067e-10		singleton_rep_c999	1.54344	1.54344	2.13737	44.2981	2.8199e-11	1.16727e-09
g03542	1.28355	4.65797	46.0875	1.13089e-11	5.03464e-10		g24754	1.54336	-1.54336	2.24289	47.3096	6.06135e-12	2.80703e-10
g19679	1.9681	4.26115	46.0589	1.14749e-11	5.09918e-10		g08038	1.54321	1.54321	6.3061	134.187	4.97299e-31	1.46606e-28
g24578	2.29119	1.73976	45.9966	1.18457e-11	5.25429e-10		g10221	1.54217	1.54217	2.30235	17.7976	2.45687e-05	0.000254903
g09628	1.11122	5.20462	45.9894	1.18893e-11	5.26398e-10		g02897	1.54051	1.54051	2.92919	61.3782	4.70994e-15	3.49258e-13
g08614	2.64667	2.16083	45.9624	1.20542e-11	5.32721e-10		g10904	1.53942	1.53942	1.91575	10.9037	0.000959744	0.00573002
g15707	1.21444	4.86965	45.9533	1.21105e-11	5.3351e-10		g20800	1.53938	-1.53938	0.968346	15.6953	7.44105e-05	0.00066173
g00413	-1.05952	5.0653	45.9524	1.21162e-11	5.3351e-10		g21074	1.53862	1.53862	2.30788	32.1457	1.43035e-08	3.40663e-07
singleton_rep_c1772	0.965825	5.38199	45.8259	1.29244e-11	5.68065e-10		g03475	1.53839	-1.53839	1.5039	19.3175	1.1069e-05	0.00012748
g14649	-1.11478	4.84547	45.7875	1.318e-11	5.78244e-10		g10239	1.53765	-1.53765	3.46302	33.4391	7.35296e-09	1.8535e-07
g00928	-0.78108	7.50074	45.7731	1.32775e-11	5.8147e-10		g22164	1.53737	1.53737	5.28715	44.093	3.13132e-11	1.28517e-09
g01581	-0.782405	7.04201	45.6338	1.42558e-11	6.23184e-10		g06114	1.5372	1.5372	6.13196	33.318	7.82554e-09	1.96239e-07
g14854	-1.45882	4.27915	45.5708	1.47217e-11	6.42386e-10		g13378	1.53628	1.53628	7.39665	102.163	5.11298e-24	8.40825e-22
g22000	1.60864	3.03229	45.5415	1.49439e-11	6.50907e-10		g14756	1.53527	-1.53527	3.59993	87.3101	9.27715e-21	1.1929e-18
g10491	-1.62434	2.2838	45.51	1.51862e-11	6.6027e-10		g05674	1.53461	1.53461	3.95171	37.4482	9.38746e-10	2.89824e-08
g19893	0.965531	4.50376	45.4485	1.56706e-11	6.8011e-10		g22013	1.53425	-1.53425	1.71376	30.7561	2.92586e-08	6.40668e-07
g29533	1.06833	4.0104	45.4108	1.59747e-11	6.92066e-10		g12788	1.53382	1.53382	2.3526	29.8801	4.59604e-08	9.61114e-07
g40978	1.23756	4.7303	45.3486	1.64904e-11	7.11984e-10		g05760	1.53336	-1.53336	6.61272	106.969	4.52156e-25	8.21836e-23
g01867	1.05899	5.47736	45.3455	1.65168e-11	7.11984e-10		g13685	1.53278	-1.53278	1.89993	18.899	1.37824e-05	0.000155038
g03702	1.41381	2.57563	45.3448	1.65228e-11	7.11984e-10		g24170	1.53217	1.53217	3.21068	35.1152	3.1077e-09	8.65501e-08
g08986	0.837232	4.95352	45.3144	1.67813e-11	7.21834e-10		g34704	1.5312	1.5312	2.68686	44.7154	2.27856e-11	9.61289e-10
g09115	1.49482	5.34253	45.2737	1.71337e-11	7.35685e-10		g20933	1.53114	-1.53114	3.99744	50.7597	1.04393e-12	5.51375e-11
g15819	0.89548	4.9526	45.0482	1.92247e-11	8.24002e-10		g26410	1.53095	1.53095	1.03264	6.28955	0.0121452	0.0446129
g21502	-1.33147	3.25132	45.013	1.9573e-11	8.37449e-10		g09301	1.5306	1.5306	5.11697	107.252	3.92065e-25	7.18013e-23
g22360	-1.41101	2.53763	44.9721	1.99866e-11	8.53632e-10		g04498	1.53033	1.53033	6.95826	73.5096	1.00145e-17	1.04802e-15
g17765	0.786709	4.63803	44.8835	2.09114e-11	8.91556e-10		g02844	1.52913	1.52913	10.7184	55.6748	8.55073e-14	5.35506e-12
g03444	1.23256	5.54021	44.8525	2.12447e-11	9.04171e-10		g15452	1.52783	1.52783	3.73651	90.5697	1.78575e-21	2.41165e-19
g08037	-1.56719	4.46762	44.8224	2.15738e-11	9.15906e-10		g15407	1.52563	1.52563	3.16485	66.1156	4.25228e-16	3.6452e-14
g18527	-1.27739	2.7966	44.8204	2.15962e-11	9.15906e-10		g15611	1.52313	-1.52313	4.6552	122.198	2.08959e-28	5.10239e-26
g22421	-1.19059	5.17792	44.8152	2.16539e-11	9.16743e-10		g25336	1.5228	-1.5228	1.5134	32.9171	9.61752e-09	2.36274e-07
g17384	1.67053	5.16521	44.8065	2.17503e-11	9.19215e-10		g03028	1.52177	-1.52177	5.2138	82.5986	1.00529e-19	1.2212e-17
g34704	1.5312	2.68686	44.7154	2.27856e-11	9.61289e-10		g24756	1.52033	1.52033	3.54576	51.1674	8.48171e-13	4.56652e-11
g26436	-1.27816	3.33745	44.6895	2.30896e-11	9.71346e-10		singleton_rep_c1247	1.51768	-1.51768	1.73354	10.4444	0.00123021	0.00702688
g23644	1.22918	6.0982	44.6882	2.31043e-11	9.71346e-10		g28802	1.51721	1.51721	1.95524	25.1914	5.19144e-07	8.47959e-06
g03404	1.13793	3.90837	44.6608	2.343e-11	9.83327e-10		g03119	1.51607	1.51607	7.94446	29.4853	5.63414e-08	1.15033e-06
g21384	-1.43364	3.03032	44.6123	2.40177e-11	1.00625e-09		g29591	1.51602	-1.51602	2.28801	38.7674	4.77446e-10	1.56181e-08
g23704	1.75067	1.61336	44.4606	2.59523e-11	1.08542e-09		g14099	1.51407	-1.51407	3.25381	24.1639	8.84769e-07	1.37193e-05
g18684	-1.10525	6.32759	44.4129	2.65923e-11	1.11026e-09		g13420	1.51277	-1.51277	2.34446	11.6191	0.000652784	0.00416259
g08376	0.827954	6.29224	44.372	2.71545e-11	1.13178e-09		g03755	1.51246	-1.51246	1.75311	27.4788	1.58825e-07	2.93472e-06
g07963	1.02285	5.19721	44.3336	2.76923e-11	1.15148e-09		g13563	1.51224	1.51224	4.45894	66.3851	3.70903e-16	3.21369e-14
g20420	1.11819	5.8461	44.3315	2.77225e-11	1.15148e-09		g16652	1.51218	-1.51218	3.30122	34.7278	3.79178e-09	1.03691e-07
singleton_rep_c1044	0.933493	5.26544	44.3031	2.81277e-11	1.16631e-09		g00023	1.51205	1.51205	8.34133	14.4898	0.000140919	0.00113666
singleton_rep_c999	1.54344	2.13737	44.2981	2.8199e-11	1.16727e-09		g15563	1.51143	1.51143	5.2631	59.4209	1.27309e-14	8.94641e-13
g23027	-1.40287	4.68075	44.2518	2.88741e-11	1.19317e-09		g27221	1.51015	-1.51015	1.20966	17.3726	3.07217e-05	0.000310479
g19013	1.15924	3.49857	44.2194	2.93556e-11	1.21099e-09		g14368	1.51003	1.51003	5.0626	6.91218	0.00856105	0.0338826
g02664	0.953303	7.55357	44.2059	2.9559e-11	1.21731e-09		g00213	1.50836	-1.50836	7.01148	7.65439	0.00566342	0.0243132
g15437	0.816822	4.98897	44.1789	2.99688e-11	1.23209e-09		g00727	1.50812	1.50812	2.26549	21.6446	3.28134e-06	4.3608e-05
g22164	1.53737	5.28715	44.093	3.13132e-11	1.28517e-09		g15781	1.50731	-1.50731	3.95976	35.7514	2.24167e-09	6.45889e-08
g27809	-2.01044	2.32132	44.0657	3.17534e-11	1.30103e-09		g07739	1.50722	1.50722	7.98664	51.2223	8.24779e-13	4.47045e-11
g10753	0.978567	5.61187	44.0143	3.25984e-11	1.33339e-09		g21889	1.50452	-1.50452	3.5672	63.7198	1.43438e-15	1.14438e-13
g01215	1.10651	6.75453	43.9554	3.35945e-11	1.37181e-09		g28324	1.50399	-1.50399	1.87042	30.0809	4.14396e-08	8.73374e-07
g00352	0.854145	6.35726	43.6856	3.85591e-11	1.57189e-09		g23415	1.50337	1.50337	1.43157	20.506	5.9445e-06	7.42264e-05
g06342	-0.912711	4.94094	43.6447	3.93742e-11	1.6013e-09		singleton_rep_c2453	1.50286	-1.50286	2.89254	15.9369	6.54907e-05	0.00059473
g19302	2.50309	5.78899	43.6428	3.9413e-11	1.6013e-09		g40474	1.50284	1.50284	4.11626	13.2278	0.000275822	0.00202975
g01170	-0.928781	5.34519	43.6	4.02846e-11	1.63396e-09		g29752	1.50166	1.50166	2.58172	14.3714	0.000150062	0.0012
g31424	1.36061	3.13764	43.5932	4.04251e-11	1.63691e-09		g37536	1.50149	1.50149	1.66849	28.9661	7.36543e-08	1.46545e-06
g11382	1.16963	3.5324	43.5823	4.06489e-11	1.64322e-09		g18728	1.50136	1.50136	4.54246	42.7705	6.15531e-11	2.39226e-09
g01665	0.998121	4.33868	43.4965	4.24714e-11	1.71403e-09		g07704	1.50019	1.50019	4.16638	109.577	1.21314e-25	2.34611e-23
g17430	1.00687	4.24938	43.407	4.44594e-11	1.79127e-09		g03251	1.4997	1.4997	3.17563	36.665	1.40273e-09	4.20715e-08
g19083	0.947251	3.78234	43.3646	4.54328e-11	1.82744e-09		g12469	1.49825	-1.49825	1.14424	14.5989	0.000132995	0.00108068
g02564	-0.928536	4.23913	43.3336	4.61583e-11	1.85354e-09		g23800	1.49726	-1.49726	2.08625	23.9187	1.00489e-06	1.54139e-05
g23447	1.21378	7.05161	43.2667	4.77634e-11	1.91481e-09		g33823	1.49681	-1.49681	1.99526	13.3775	0.000254663	0.00189131
g08274	1.1975	4.90653	43.2432	4.8342e-11	1.9348e-09		g10273	1.49491	-1.49491	3.25391	18.778	1.46851e-05	0.000164047
g16856	0.894097	7.76807	43.2364	4.85108e-11	1.93835e-09		g09115	1.49482	1.49482	5.34253	45.2737	1.71337e-11	7.35685e-10
g02972	-1.0138	3.58401	43.2204	4.89076e-11	1.95098e-09		g09988	1.49478	1.49478	3.23662	36.0671	1.90638e-09	5.54894e-08
g08026	-1.14244	4.75933	43.1783	4.99707e-11	1.9901e-09		g09188	1.49237	1.49237	3.22031	72.7306	1.48613e-17	1.49691e-15
g24902	0.924674	4.62579	43.1748	5.0061e-11	1.99042e-09		g18347	1.49205	1.49205	3.5273	29.0155	7.18016e-08	1.43449e-06
g13354	-1.01897	8.27253	43.1691	5.02068e-11	1.99294e-09		g08254	1.49175	-1.49175	5.30645	40.8834	1.61591e-10	5.8303e-09
g16627	0.939048	4.4602	43.1367	5.10454e-11	2.0229e-09		singleton_rep_c1681	1.49019	1.49019	1.93837	40.4319	2.03592e-10	7.12247e-09
g25854	-5.4484	2.83562	43.1242	5.13737e-11	2.03145e-09		g30955	1.48974	-1.48974	2.83277	38.2501	6.22329e-10	1.98734e-08
g01838	1.00855	3.83859	43.1221	5.14291e-11	2.03145e-09		g23842	1.48957	-1.48957	2.13989	24.1108	9.09487e-07	1.40845e-05
g21268	1.04597	3.562	43.1091	5.177e-11	2.04158e-09		g19642	1.48953	1.48953	2.62738	42.3322	7.70137e-11	2.9336e-09
g26028	1.4014	3.43458	43.0817	5.25011e-11	2.06704e-09		g25572	1.48599	-1.48599	1.64252	25.9191	3.56021e-07	6.05662e-06
g14644	0.807833	9.04408	43.0708	5.27942e-11	2.0752e-09		g22871	1.48559	-1.48559	1.93667	26.8916	2.15189e-07	3.85904e-06
g15406	0.835722	6.21105	42.9789	5.5333e-11	2.17146e-09		g01650	1.48511	1.48511	2.87538	9.80359	0.00174172	0.00933369
g18319	1.25002	3.33778	42.9671	5.56678e-11	2.18106e-09		g16633	1.48506	-1.48506	3.49287	61.9295	3.55983e-15	2.68085e-13
g20889	-1.54453	4.69053	42.9352	5.65829e-11	2.21333e-09		g08170	1.48503	1.48503	5.10678	71.1816	3.25813e-17	3.13793e-15
g17397	1.73488	3.26121	42.8949	5.77614e-11	2.25578e-09		g07092	1.48208	1.48208	3.40955	52.7113	3.86362e-13	2.19763e-11
g00362	0.771391	7.40368	42.8217	5.99625e-11	2.33796e-09		g05080	1.48143	-1.48143	1.97197	9.68434	0.00185845	0.00985223
g00093	1.04522	7.91461	42.807	6.04168e-11	2.35188e-09		g03641	1.48098	-1.48098	2.41509	27.8168	1.33364e-07	2.50891e-06
g18728	1.50136	4.54246	42.7705	6.15531e-11	2.39226e-09		g06688	1.48043	-1.48043	4.86517	38.5928	5.22108e-10	1.69415e-08
g03457	0.901367	5.05529	42.7647	6.1735e-11	2.39548e-09		g40236	1.47997	1.47997	1.34589	18.0103	2.19709e-05	0.000232541
g01985	-0.949105	3.42918	42.7202	6.31572e-11	2.44674e-09		g28903	1.47985	-1.47985	1.33666	19.8956	8.17873e-06	9.87576e-05
g18954	2.17468	5.87485	42.708	6.35532e-11	2.45813e-09		g28468	1.47813	-1.47813	1.1136	17.0368	3.66619e-05	0.000360271
g00044	1.04725	9.54567	42.6534	6.53493e-11	2.52357e-09		g18988	1.47759	-1.47759	2.16203	33.7991	6.11069e-09	1.57989e-07
g16079	0.928251	4.67608	42.628	6.6206e-11	2.55257e-09		g16569	1.47713	1.47713	3.71069	74.3046	6.69475e-18	7.09819e-16
g03685	0.807254	4.51337	42.4229	7.35235e-11	2.83019e-09		singleton_rep_c2294	1.47711	1.47711	1.50707	25.4774	4.476e-07	7.44173e-06
g26989	0.95432	3.01318	42.4171	7.37432e-11	2.83413e-09		g30697	1.47706	-1.47706	1.43884	28.3797	9.97069e-08	1.93599e-06
g10004	1.66113	4.11743	42.3839	7.50051e-11	2.87805e-09		g18840	1.47522	1.47522	4.07428	37.9851	7.12854e-10	2.24968e-08
g04500	-1.36688	3.6439	42.3607	7.5901e-11	2.90781e-09		g32499	1.47509	-1.47509	1.60657	21.6975	3.19214e-06	4.26203e-05
g09017	1.06804	5.46535	42.3424	7.6614e-11	2.93049e-09		g19765	1.474	-1.474	1.65069	21.0164	4.5537e-06	5.86787e-05
g08607	0.942002	5.15643	42.3339	7.69482e-11	2.9336e-09		singleton_rep_c2223	1.4717	-1.4717	1.67489	11.2948	0.000777245	0.00481772
g19642	1.48953	2.62738	42.3322	7.70137e-11	2.9336e-09		g02917	1.47168	1.47168	3.71583	99.5596	1.90347e-23	2.96868e-21
g21455	1.45464	3.18728	42.331	7.70596e-11	2.9336e-09		g20953	1.47118	1.47118	3.04304	38.8208	4.64551e-10	1.52388e-08
g08106	-0.99213	4.88798	42.1831	8.31149e-11	3.15915e-09		g18903	1.47085	-1.47085	2.50219	22.0294	2.68512e-06	3.66471e-05
g14097	1.05346	3.56385	42.1759	8.34201e-11	3.16577e-09		g08519	1.47055	1.47055	2.85603	22.914	1.69413e-06	2.44209e-05
g07460	-1.0735	5.79085	42.0999	8.67267e-11	3.2861e-09		g07225	1.46821	1.46821	3.0888	58.9717	1.59957e-14	1.11115e-12
g14582	-1.3151	2.93608	42.0546	8.87614e-11	3.35793e-09		g17150	1.46799	-1.46799	6.44187	62.8302	2.25322e-15	1.72918e-13
singleton_rep_c1985	1.29521	4.09168	42.0482	8.9051e-11	3.36362e-09		g09470	1.46785	1.46785	5.59336	112.355	2.98675e-26	6.17108e-24
g26380	1.78401	3.04861	41.8775	9.71765e-11	3.66481e-09		g24432	1.46734	-1.46734	1.255	10.2471	0.00136899	0.00765534
g02344	-1.32061	2.62532	41.8413	9.89927e-11	3.72749e-09		g03802	1.46719	-1.46719	2.9463	48.7071	2.97183e-12	1.44259e-10
g07018	-1.70758	2.02103	41.819	1.00127e-10	3.76434e-09		g08836	1.46705	-1.46705	3.8623	23.964	9.81514e-07	1.51032e-05
g23061	-1.42804	2.30725	41.8105	1.00564e-10	3.77491e-09		g33964	1.46552	1.46552	1.9247	30.2244	3.84843e-08	8.19496e-07
g07475	-0.834237	5.21814	41.7821	1.02032e-10	3.82406e-09		g04437	1.46225	1.46225	8.65891	48.1438	3.9608e-12	1.88481e-10
g16322	1.2743	4.37374	41.7033	1.06232e-10	3.9753e-09		g06416	1.46074	-1.46074	3.24596	33.4915	7.15747e-09	1.80988e-07
g08363	-1.19972	3.20325	41.6966	1.06592e-10	3.98261e-09		g23344	1.46064	1.46064	4.11747	49.458	2.02663e-12	1.00188e-10
g10400	-1.28501	2.80295	41.6717	1.07962e-10	4.02758e-09		g35933	1.46061	-1.46061	1.78172	19.7138	8.99481e-06	0.000107008
g20343	1.07338	5.36105	41.6034	1.11801e-10	4.16436e-09		g19758	1.46052	-1.46052	1.99919	25.2347	5.07598e-07	8.30783e-06
g16163	-0.909294	4.09503	41.5951	1.12275e-10	4.1756e-09		g21202	1.45973	1.45973	4.1403	24.4479	7.6347e-07	1.20157e-05
g01420	0.892116	5.11064	41.5178	1.16803e-10	4.33734e-09		g03884	1.45967	1.45967	8.13759	55.3336	1.01715e-13	6.28863e-12
g03038	1.28057	4.3978	41.5007	1.17826e-10	4.36861e-09		g25473	1.45944	-1.45944	2.28549	34.6849	3.87626e-09	1.05405e-07
g01611	0.724076	5.13434	41.4837	1.18857e-10	4.40006e-09		g21856	1.45884	-1.45884	2.47213	29.1773	6.60492e-08	1.32976e-06
g13281	-2.46075	1.63679	41.4499	1.20929e-10	4.46993e-09		g14854	1.45882	-1.45882	4.27915	45.5708	1.47217e-11	6.42386e-10
g18683	1.08713	4.874	41.4361	1.21787e-10	4.49478e-09		g15896	1.45811	1.45811	4.09477	37.2618	1.03286e-09	3.16056e-08
g23775	-1.04466	3.95667	41.4131	1.23227e-10	4.54101e-09		g21558	1.45756	-1.45756	3.702	65.3482	6.27675e-16	5.21424e-14
g01679	-0.867071	5.3282	41.4048	1.23753e-10	4.55341e-09		g10104	1.45727	1.45727	4.27605	64.0034	1.24202e-15	9.97493e-14
g19957	-0.752838	8.62624	41.3848	1.25024e-10	4.5932e-09		g15945	1.45715	1.45715	3.18436	30.1863	3.92466e-08	8.33698e-07
g19352	-0.782094	5.87578	41.3301	1.28574e-10	4.71645e-09		g21455	1.45464	1.45464	3.18728	42.331	7.70596e-11	2.9336e-09
g13529	1.20129	6.53754	41.3185	1.29336e-10	4.73724e-09		g23531	1.4524	1.4524	2.35887	40.5502	1.91626e-10	6.75444e-09
g21050	1.14028	4.2636	41.1911	1.38051e-10	5.04879e-09		g04920	1.45075	1.45075	4.65558	31.0469	2.51873e-08	5.6066e-07
g13512	-1.32935	2.64907	41.1131	1.43673e-10	5.24645e-09		g17680	1.45046	-1.45046	4.51866	38.8377	4.60536e-10	1.51558e-08
g06230	-0.980008	4.00295	41.1009	1.4457e-10	5.27126e-09		g27644	1.45043	-1.45043	2.09109	34.9469	3.38823e-09	9.3608e-08
g02896	0.749103	5.537	41.0946	1.45038e-10	5.28035e-09		g20022	1.44949	1.44949	5.45073	34.1384	5.13296e-09	1.35397e-07
g23783	0.944099	4.60177	41.0351	1.49516e-10	5.4352e-09		g14453	1.44904	1.44904	6.11696	58.1088	2.48016e-14	1.66081e-12
g00656	0.951798	4.5735	40.9591	1.55446e-10	5.64227e-09		g32488	1.44902	1.44902	2.03354	33.9604	5.62462e-09	1.46519e-07
g29276	-1.00582	3.89598	40.9054	1.5978e-10	5.79088e-09		g13450	1.44753	1.44753	5.8302	97.6157	5.07987e-23	7.62738e-21
g27593	1.44712	3.17627	40.8993	1.60276e-10	5.79624e-09		g27593	1.44712	1.44712	3.17627	40.8993	1.60276e-10	5.79624e-09
g00766	1.70323	8.20285	40.8977	1.60407e-10	5.79624e-09		g30447	1.44631	-1.44631	1.20237	13.8891	0.000193917	0.00149434
g08254	-1.49175	5.30645	40.8834	1.61591e-10	5.8303e-09		g17151	1.44621	-1.44621	1.59606	17.8251	2.42173e-05	0.000251906
g05826	0.776807	5.15372	40.8368	1.65485e-10	5.96191e-09		g00267	1.44583	1.44583	6.6881	28.3773	9.98307e-08	1.93684e-06
g00052	0.802401	9.1212	40.7768	1.70648e-10	6.13874e-09		g20746	1.44543	-1.44543	1.76522	16.9694	3.79871e-05	0.000372536
g07822	1.18455	8.66893	40.7593	1.72183e-10	6.18477e-09		g20197	1.44531	-1.44531	1.15796	10.5016	0.00119274	0.00685852
g05427	-1.12003	8.74714	40.7161	1.7603e-10	6.30733e-09		g03088	1.44501	1.44501	6.23551	98.6845	2.96113e-23	4.53052e-21
g08359	-0.873075	3.77142	40.7151	1.76117e-10	6.30733e-09		g38257	1.44496	1.44496	4.21728	63.7975	1.37888e-15	1.10374e-13
g04407	1.20023	6.00629	40.7086	1.76705e-10	6.31904e-09		g34589	1.44444	-1.44444	1.33046	29.1211	6.79911e-08	1.364e-06
g30680	0.908546	4.66695	40.6744	1.79823e-10	6.42105e-09		g27820	1.44428	1.44428	1.59642	27.9782	1.22692e-07	2.33172e-06
g08715	-1.00479	4.68558	40.6496	1.82123e-10	6.49359e-09		g16942	1.44364	-1.44364	2.98206	50.7823	1.03202e-12	5.47105e-11
g10013	-1.11943	3.07394	40.6364	1.83363e-10	6.52817e-09		g00350	1.44335	-1.44335	4.87884	18.7985	1.45282e-05	0.00016267
g10875	-1.18283	2.36918	40.6258	1.84354e-10	6.55377e-09		g17772	1.44124	1.44124	6.85028	94.1876	2.86999e-22	4.10527e-20
g02700	-0.950638	7.42435	40.6096	1.85895e-10	6.59885e-09		g19899	1.43683	1.43683	4.8696	72.1248	2.0201e-17	2.00139e-15
g19206	-0.960355	4.32126	40.5692	1.89775e-10	6.72671e-09		g08938	1.43438	1.43438	4.44267	70.461	4.69463e-17	4.43312e-15
g18668	-0.984766	4.18752	40.5654	1.90147e-10	6.73005e-09		g21384	1.43364	-1.43364	3.03032	44.6123	2.40177e-11	1.00625e-09
g07428	0.79217	5.21357	40.5582	1.9085e-10	6.74505e-09		g10067	1.43303	-1.43303	2.00153	23.6832	1.13569e-06	1.71482e-05
g23531	1.4524	2.35887	40.5502	1.91626e-10	6.75444e-09		g08434	1.43298	-1.43298	3.85076	55.5248	9.22893e-14	5.75e-12
g25027	1.73802	1.76922	40.5497	1.91675e-10	6.75444e-09		g16442	1.43175	-1.43175	1.97255	13.5695	0.000229892	0.0017302
g11908	1.06936	4.45305	40.5247	1.94148e-10	6.82402e-09		g10307	1.43159	-1.43159	1.90115	33.8572	5.93089e-09	1.53669e-07
g22506	0.863879	4.29949	40.524	1.94214e-10	6.82402e-09		g40469	1.43128	1.43128	1.48834	16.091	6.037e-05	0.000556168
g15325	1.34248	4.30893	40.4627	2.00405e-10	7.03134e-09		g17488	1.42937	1.42937	3.05563	57.9447	2.69592e-14	1.80031e-12
g09028	1.09453	4.56939	40.4546	2.01243e-10	7.05049e-09		g23061	1.42804	-1.42804	2.30725	41.8105	1.00564e-10	3.77491e-09
singleton_rep_c1681	1.49019	1.93837	40.4319	2.03592e-10	7.12247e-09		g41543	1.42722	1.42722	2.28504	7.27658	0.00698594	0.028804
g04658	-1.73116	4.7246	40.3871	2.08313e-10	7.27709e-09		singleton_rep_c2037	1.42655	1.42655	2.43532	46.1925	1.07186e-11	4.78067e-10
g05519	0.947546	6.73831	40.3503	2.12273e-10	7.40473e-09		g16356	1.42635	-1.42635	1.92237	30.4561	3.41501e-08	7.33817e-07
g11897	1.09456	2.51149	40.3332	2.14135e-10	7.45892e-09		g15967	1.42625	1.42625	2.14089	25.1148	5.40172e-07	8.8052e-06
g09538	-1.14603	3.4474	40.2398	2.24623e-10	7.81299e-09		g20129	1.42607	1.42607	1.19786	15.7433	7.25454e-05	0.000646888
g06128	-1.57592	1.99083	40.2191	2.27021e-10	7.88505e-09		g03077	1.42414	1.42414	6.62247	48.3343	3.59417e-12	1.72392e-10
g15952	1.04089	6.52421	40.1385	2.36585e-10	8.20547e-09		g18625	1.42317	-1.42317	1.47129	21.1135	4.32861e-06	5.60771e-05
g07649	0.892675	6.85073	40.1321	2.37353e-10	8.22032e-09		g20938	1.42233	1.42233	1.71736	34.7087	3.82913e-09	1.04476e-07
g35782	0.762051	5.86106	40.1021	2.41025e-10	8.33553e-09		g06246	1.4221	-1.4221	3.43746	61.1104	5.39626e-15	3.96502e-13
g19772	1.42046	3.13372	40.0636	2.45832e-10	8.48964e-09		g29568	1.42208	-1.42208	2.0208	18.3076	1.87952e-05	0.00020233
g15303	1.20116	3.7454	40.0142	2.52125e-10	8.69455e-09		g08677	1.42204	-1.42204	1.23218	17.5582	2.78644e-05	0.000284817
g27591	-1.60431	1.55552	40.0015	2.53763e-10	8.73857e-09		g01225	1.42136	1.42136	2.44697	16.8573	4.0299e-05	0.000390613
g08848	-0.785832	5.69819	39.9927	2.54913e-10	8.76568e-09		g06814	1.42114	1.42114	8.92187	57.1849	3.96715e-14	2.58496e-12
g27610	2.12482	1.38601	39.9651	2.58545e-10	8.86897e-09		g19772	1.42046	1.42046	3.13372	40.0636	2.45832e-10	8.48964e-09
g34014	1.94858	1.33031	39.9643	2.58651e-10	8.86897e-09		g26127	1.42016	-1.42016	3.29335	24.3924	7.85785e-07	1.23108e-05
g06709	-1.6755	2.06329	39.8562	2.73364e-10	9.36021e-09		g05049	1.41983	1.41983	3.57362	49.1474	2.37429e-12	1.16422e-10
g00784	0.904964	8.06888	39.7999	2.81358e-10	9.6203e-09		g15871	1.4196	-1.4196	3.56266	24.7381	6.56739e-07	1.04861e-05
g09446	0.899664	4.93473	39.7705	2.85627e-10	9.75248e-09		g10854	1.41893	1.41893	5.79112	72.3216	1.82836e-17	1.8264e-15
g16267	-2.20348	2.88772	39.7614	2.86966e-10	9.78436e-09		g19956	1.41789	1.41789	4.452	62.1874	3.12274e-15	2.35903e-13
g00465	1.04519	5.73151	39.732	2.91316e-10	9.9187e-09		g06267	1.41701	1.41701	4.95405	49.8867	1.62884e-12	8.27217e-11
g18797	-1.68266	2.69547	39.6698	3.00733e-10	1.02249e-08		g23808	1.4169	-1.4169	1.89073	24.0933	9.1779e-07	1.41858e-05
g07907	1.64237	3.22959	39.5681	3.16813e-10	1.07565e-08		g09333	1.41611	-1.41611	3.14534	23.6416	1.16053e-06	1.74795e-05
g16748	0.977755	4.59041	39.5622	3.17775e-10	1.07741e-08		g33453	1.41428	1.41428	1.5789	27.0518	1.98077e-07	3.57337e-06
g16944	1.28691	3.3957	39.5125	3.2596e-10	1.10361e-08		g19891	1.41384	-1.41384	0.943181	21.0937	4.37371e-06	5.66007e-05
g15845	1.16119	3.39932	39.4568	3.35391e-10	1.13395e-08		g03702	1.41381	1.41381	2.57563	45.3448	1.65228e-11	7.11984e-10
g39259	2.75712	1.33096	39.4484	3.36848e-10	1.13729e-08		g26465	1.41194	1.41194	1.53433	23.0346	1.59114e-06	2.3074e-05
g16930	-0.770278	6.38453	39.387	3.47597e-10	1.17194e-08		g02069	1.41166	1.41166	4.46901	32.4475	1.22454e-08	2.95429e-07
g09049	0.912358	4.17673	39.3791	3.49021e-10	1.1751e-08		g22360	1.41101	-1.41101	2.53763	44.9721	1.99866e-11	8.53632e-10
g23674	0.956028	4.30117	39.3541	3.53508e-10	1.18855e-08		g07496	1.41076	1.41076	5.48102	19.1774	1.19115e-05	0.000136081
g26941	-1.09633	3.8058	39.315	3.60656e-10	1.2109e-08		g07888	1.41058	1.41058	5.2705	72.3097	1.83942e-17	1.82988e-15
g01499	0.729864	5.68921	39.2622	3.70551e-10	1.2424e-08		g11535	1.41054	1.41054	3.37291	59.568	1.18139e-14	8.35059e-13
g19295	-1.36962	2.94621	39.1779	3.8689e-10	1.29538e-08		g12057	1.4101	-1.4101	2.84371	15.745	7.24779e-05	0.000646524
g23524	1.01458	4.51313	39.1735	3.87776e-10	1.29656e-08		g32304	1.40995	1.40995	1.80919	17.3208	3.15709e-05	0.000317998
g17138	-1.55594	5.29229	39.1667	3.89121e-10	1.29926e-08		g07547	1.40981	1.40981	3.19099	7.01272	0.00809328	0.0324295
g24998	2.54871	5.07544	39.1337	3.9576e-10	1.3196e-08		g17561	1.40925	-1.40925	3.15735	16.8898	3.96148e-05	0.000385482
g10524	-1.75785	3.8105	39.0311	4.171e-10	1.38884e-08		g24906	1.40879	-1.40879	1.27728	17.1121	3.52367e-05	0.00034839
g20404	2.1126	3.12252	39.0023	4.233e-10	1.40754e-08		g19461	1.40845	-1.40845	2.70954	46.6466	8.50164e-12	3.84147e-10
g05246	-0.876327	4.40799	38.9611	4.32333e-10	1.43561e-08		g08440	1.40819	1.40819	5.9974	79.0107	6.17732e-19	7.11097e-17
g35150	1.24278	2.80097	38.9584	4.32936e-10	1.43564e-08		g28539	1.40795	-1.40795	3.74206	12.3776	0.00043452	0.00296642
g03560	1.06227	4.16499	38.9191	4.41745e-10	1.46284e-08		g31231	1.40747	1.40747	2.83393	23.597	1.18773e-06	1.78226e-05
g16588	-0.920761	5.04811	38.889	4.48604e-10	1.48352e-08		g30363	1.40747	1.40747	2.7818	29.7065	5.02671e-08	1.04037e-06
g16345	-1.00202	6.25607	38.8578	4.55828e-10	1.50535e-08		g09013	1.40572	1.40572	3.33208	7.34824	0.00671284	0.0278777
g15124	0.702787	5.76956	38.8501	4.57624e-10	1.50922e-08		g23824	1.40519	-1.40519	1.74123	20.7767	5.1606e-06	6.55211e-05
g17680	-1.45046	4.51866	38.8377	4.60536e-10	1.51558e-08		g10661	1.40451	-1.40451	2.23914	25.0122	5.69684e-07	9.25507e-06
g09310	-1.19293	3.66358	38.8366	4.60807e-10	1.51558e-08		g23027	1.40287	-1.40287	4.68075	44.2518	2.88741e-11	1.19317e-09
g20953	1.47118	3.04304	38.8208	4.64551e-10	1.52388e-08		g11108	1.4017	1.4017	4.30956	16.9644	3.80883e-05	0.000373376
g05757	1.10838	5.59568	38.8206	4.64591e-10	1.52388e-08		g37813	1.40142	1.40142	2.21838	29.6939	5.05945e-08	1.04625e-06
g01115	0.774432	6.54293	38.7767	4.75166e-10	1.55646e-08		g26028	1.4014	1.4014	3.43458	43.0817	5.25011e-11	2.06704e-09
g29591	-1.51602	2.28801	38.7674	4.77446e-10	1.56181e-08		g11757	1.39969	-1.39969	3.125	21.287	3.95413e-06	5.15851e-05
g13750	-1.2665	5.51332	38.7511	4.81444e-10	1.57189e-08		singleton_rep_c2229	1.39778	1.39778	1.7676	22.1517	2.51932e-06	3.4702e-05
g09953	4.36378	4.5088	38.7495	4.81829e-10	1.57189e-08		g27672	1.39618	1.39618	2.52531	17.8169	2.4321e-05	0.000252875
g29147	-2.05129	0.992585	38.7297	4.86749e-10	1.5858e-08		g14165	1.39557	-1.39557	2.37702	27.9452	1.24798e-07	2.36804e-06
g20730	-0.888133	3.85185	38.6568	5.0527e-10	1.64393e-08		g10334	1.39526	1.39526	2.5818	17.5369	2.81789e-05	0.000287773
g14597	0.812875	5.84112	38.6443	5.08525e-10	1.65229e-08		g30033	1.39357	-1.39357	1.18018	14.7507	0.000122704	0.00101065
g06688	-1.48043	4.86517	38.5928	5.22108e-10	1.69415e-08		g19290	1.39317	-1.39317	1.87498	28.1677	1.11248e-07	2.14117e-06
g16130	-0.893794	4.0663	38.5854	5.24086e-10	1.69705e-08		g18001	1.39313	-1.39313	0.898397	12.8203	0.000342871	0.00243423
g09566	-0.954039	3.55404	38.5842	5.24404e-10	1.69705e-08		g20898	1.39274	1.39274	5.74457	76.141	2.64121e-18	2.88908e-16
g07620	-0.915498	5.71622	38.5146	5.43469e-10	1.75639e-08		g24549	1.39153	1.39153	2.56404	16.6236	4.55794e-05	0.000434306
g20604	1.27916	2.49847	38.4788	5.5351e-10	1.78645e-08		g37073	1.39142	-1.39142	1.31182	13.0059	0.000310518	0.0022394
g10489	1.01682	3.89535	38.4726	5.55277e-10	1.78977e-08		g05098	1.39072	-1.39072	1.58669	16.845	4.05604e-05	0.000392523
g20980	-1.20295	4.50608	38.4332	5.66602e-10	1.82384e-08		g24437	1.39003	-1.39003	9.69004	11.1216	0.0008533	0.00519197
g18487	-1.15134	3.93505	38.4084	5.73847e-10	1.8447e-08		g20873	1.38826	1.38826	3.0128	26.4345	2.7263e-07	4.7346e-06
g05489	-0.987578	5.7703	38.3305	5.97223e-10	1.9173e-08		g19603	1.38764	-1.38764	3.14024	46.7107	8.22795e-12	3.73175e-10
g00206	-1.09927	4.64359	38.3171	6.01324e-10	1.9279e-08		g19764	1.38605	-1.38605	1.0188	11.1859	0.000824223	0.00504911
g05983	1.28103	5.96211	38.311	6.0321e-10	1.93139e-08		g15980	1.38482	-1.38482	2.52291	47.8658	4.56425e-12	2.1508e-10
g27581	-0.979743	4.28679	38.279	6.13193e-10	1.96076e-08		g06333	1.38478	1.38478	1.17393	9.12968	0.00251495	0.0125899
g30955	-1.48974	2.83277	38.2501	6.22329e-10	1.98734e-08		g02687	1.38465	1.38465	7.86462	75.3637	3.91521e-18	4.22529e-16
g01639	-0.909807	3.59979	38.239	6.25892e-10	1.99608e-08		g09793	1.38452	1.38452	5.6412	82.0726	1.31176e-19	1.56209e-17
g22740	1.2647	4.09163	38.2135	6.34112e-10	2.01963e-08		g15204	1.38302	-1.38302	5.0878	58.1232	2.46204e-14	1.65326e-12
g04896	0.741915	6.38614	38.1769	6.46115e-10	2.05516e-08		g33647	1.3826	-1.3826	2.59809	36.0157	1.9573e-09	5.68699e-08
g21019	0.767969	4.66374	38.1694	6.48621e-10	2.06042e-08		singleton_rep_c1217	1.38216	-1.38216	1.34498	9.82121	0.00172511	0.00927141
g10992	-1.87001	2.72821	38.1074	6.69547e-10	2.1241e-08		g12530	1.38043	-1.38043	2.03467	21.6335	3.30035e-06	4.38126e-05
g08993	1.26407	4.17344	38.0774	6.79945e-10	2.15426e-08		g26984	1.3802	-1.3802	2.89398	49.0732	2.46592e-12	1.2067e-10
g11077	0.802962	4.33346	38.0324	6.95783e-10	2.20155e-08		g22908	1.37985	-1.37985	1.7718	11.2277	0.000805838	0.00495809
g11195	0.803789	7.98265	38.0109	7.03488e-10	2.22302e-08		g28231	1.37974	-1.37974	1.69121	22.0157	2.70436e-06	3.68518e-05
g18840	1.47522	4.07428	37.9851	7.12854e-10	2.24968e-08		g12055	1.37929	-1.37929	1.55657	11.5595	0.000674024	0.00427885
g01863	-0.946863	3.70962	37.9805	7.14561e-10	2.25212e-08		g19814	1.37896	-1.37896	2.41897	19.6814	9.14895e-06	0.00010864
g25101	1.20894	2.88668	37.951	7.25447e-10	2.28346e-08		g09834	1.37855	-1.37855	1.70806	16.557	4.72105e-05	0.000447731
g17818	1.29795	2.83673	37.9468	7.27011e-10	2.28541e-08		g24240	1.37779	1.37779	5.11638	73.6343	9.40171e-18	9.88161e-16
g07606	-0.798072	5.46847	37.9317	7.32663e-10	2.30018e-08		g26012	1.37644	1.37644	4.74696	36.6216	1.43433e-09	4.27014e-08
g08241	1.20777	4.05234	37.9183	7.37708e-10	2.31302e-08		g01422	1.3763	-1.3763	2.04947	20.9037	4.82973e-06	6.17093e-05
g17264	-1.65131	2.13439	37.9141	7.39289e-10	2.31497e-08		g26900	1.37609	-1.37609	1.79763	27.4778	1.58912e-07	2.93472e-06
g03090	0.770353	5.16146	37.8662	7.57672e-10	2.36946e-08		g06876	1.37542	1.37542	2.03526	6.32257	0.0119211	0.0439365
g01524	0.714242	6.18202	37.7726	7.94888e-10	2.48264e-08		g04583	1.374	-1.374	4.43822	58.8226	1.72549e-14	1.18164e-12
g25100	-1.79771	1.62162	37.7638	7.98515e-10	2.48864e-08		g04393	1.37332	-1.37332	2.47259	16.1631	5.81144e-05	0.000538466
g18311	0.794661	6.32652	37.7629	7.98869e-10	2.48864e-08		g10562	1.373	-1.373	0.827729	9.05365	0.00262171	0.0130031
g24602	-0.867011	5.05248	37.5739	8.80163e-10	2.73836e-08		g21243	1.37217	-1.37217	2.84189	21.9547	2.79164e-06	3.79556e-05
g17527	-1.75142	2.60174	37.5669	8.833e-10	2.74459e-08		g07731	1.37198	1.37198	8.44927	77.2482	1.50772e-18	1.68739e-16
g02652	1.79002	2.36687	37.5563	8.88116e-10	2.75601e-08		g21320	1.37177	1.37177	3.42073	31.751	1.75256e-08	4.05032e-07
g30588	-1.6628	1.65408	37.539	8.96016e-10	2.77696e-08		g40606	1.37172	-1.37172	1.78848	17.7007	2.58535e-05	0.000266455
g14825	1.00002	5.59463	37.4966	9.15747e-10	2.83448e-08		g17336	1.37	1.37	5.15328	51.9438	5.71133e-13	3.17178e-11
g27400	0.976004	3.32775	37.4846	9.21356e-10	2.84819e-08		g19295	1.36962	-1.36962	2.94621	39.1779	3.8689e-10	1.29538e-08
g05674	1.53461	3.95171	37.4482	9.38746e-10	2.89824e-08		g26962	1.36866	1.36866	3.22869	34.7355	3.77673e-09	1.03396e-07
g18985	1.14007	4.04223	37.4445	9.40511e-10	2.89999e-08		g17085	1.36793	1.36793	1.88536	6.26296	0.0123288	0.045164
g13585	-0.991367	5.76796	37.4336	9.45788e-10	2.91255e-08		g03510	1.36735	-1.36735	5.0099	68.6459	1.17829e-16	1.05496e-14
g16223	1.36695	2.91744	37.4079	9.58353e-10	2.94685e-08		g16223	1.36695	1.36695	2.91744	37.4079	9.58353e-10	2.94685e-08
g01017	0.866176	5.36031	37.4058	9.59367e-10	2.94685e-08		g04500	1.36688	-1.36688	3.6439	42.3607	7.5901e-11	2.90781e-09
g10054	1.01494	3.00674	37.3748	9.74714e-10	2.9902e-08		g24840	1.36687	-1.36687	2.6328	26.5029	2.6314e-07	4.5962e-06
g23191	-1.3298	2.9481	37.2898	1.01817e-09	3.11954e-08		g11642	1.36668	1.36668	3.25093	12.3121	0.000450026	0.00305331
g15896	1.45811	4.09477	37.2618	1.03286e-09	3.16056e-08		g06671	1.36639	1.36639	2.44905	32.6977	1.07666e-08	2.61844e-07
g23494	1.90366	4.76088	37.2228	1.05376e-09	3.22042e-08		g21371	1.36533	1.36533	1.8406	11.8521	0.000575963	0.00375292
g22935	1.31227	4.43663	37.1297	1.10527e-09	3.37357e-08		g08056	1.36465	1.36465	5.57998	65.7127	5.21687e-16	4.37891e-14
g01007	-0.763852	4.64746	37.1107	1.11608e-09	3.40229e-08		g01979	1.36457	1.36457	7.37865	51.72	6.40061e-13	3.52456e-11
g06095	-0.915904	4.41404	37.0817	1.13285e-09	3.44905e-08		g36243	1.36392	-1.36392	1.26304	21.0568	4.45868e-06	5.75462e-05
g01239	0.782323	4.95278	37.0021	1.18001e-09	3.58813e-08		g22568	1.36359	-1.36359	5.4195	27.7147	1.40588e-07	2.63252e-06
g07705	0.752589	7.89016	36.9787	1.19428e-09	3.62696e-08		g10887	1.36235	-1.36235	1.35667	16.7762	4.20579e-05	0.00040474
g01512	0.987665	6.69788	36.964	1.20332e-09	3.64981e-08		g15515	1.36143	1.36143	4.13667	73.7972	8.65687e-18	9.13848e-16
g17280	0.847862	4.89285	36.942	1.21695e-09	3.68652e-08		g28798	1.36095	-1.36095	4.97642	6.38092	0.0115354	0.0427759
g14822	-0.955421	3.84863	36.9388	1.21893e-09	3.68791e-08		g31424	1.36061	1.36061	3.13764	43.5932	4.04251e-11	1.63691e-09
g05805	1.0273	3.38337	36.917	1.23267e-09	3.72483e-08		g10172	1.35855	-1.35855	1.33412	16.0781	6.07829e-05	0.000559119
g20779	-1.06519	3.77613	36.7803	1.3222e-09	3.99038e-08		g11592	1.35809	-1.35809	1.56733	21.1303	4.29079e-06	5.56766e-05
g17127	1.07906	7.376	36.7742	1.32636e-09	3.99793e-08		g20842	1.35652	-1.35652	1.97109	26.487	2.65317e-07	4.62421e-06
g14354	0.799247	8.12347	36.7587	1.33694e-09	4.02479e-08		g03198	1.35534	-1.35534	1.37275	19.7737	8.71724e-06	0.000104322
g05233	0.91237	3.82597	36.6933	1.38253e-09	4.15689e-08		g01633	1.35244	-1.35244	4.31888	69.9843	5.97795e-17	5.49471e-15
g10578	0.875234	4.23752	36.6856	1.388e-09	4.16814e-08		g28827	1.35172	-1.35172	1.91346	29.4986	5.59572e-08	1.14346e-06
g03251	1.4997	3.17563	36.665	1.40273e-09	4.20715e-08		g03509	1.3503	1.3503	8.09447	52.5924	4.10468e-13	2.32926e-11
g17915	-0.815539	4.07068	36.6466	1.41609e-09	4.24194e-08		g26045	1.34994	1.34994	3.32988	35.2113	2.95799e-09	8.29542e-08
g03523	0.710583	7.02262	36.6339	1.42529e-09	4.25901e-08		g10808	1.34955	-1.34955	1.41166	7.9737	0.00474619	0.0209867
g01568	-1.08835	11.6971	36.6339	1.42531e-09	4.25901e-08		g35283	1.3489	1.3489	1.56893	21.7824	3.05393e-06	4.10828e-05
g02446	1.01925	3.65494	36.6227	1.43353e-09	4.27014e-08		g19145	1.34777	-1.34777	2.45068	31.3434	2.16188e-08	4.89796e-07
g18233	0.934384	4.06146	36.6222	1.43388e-09	4.27014e-08		g03104	1.34755	1.34755	6.37382	7.43699	0.00638968	0.026854
g26012	1.37644	4.74696	36.6216	1.43433e-09	4.27014e-08		g23285	1.34727	-1.34727	1.4254	14.5092	0.000139475	0.00112734
g08498	1.01123	4.66885	36.6106	1.44244e-09	4.28898e-08		g16532	1.34709	-1.34709	1.83314	24.8681	6.13906e-07	9.88713e-06
g10395	-1.24105	4.46055	36.587	1.46005e-09	4.33601e-08		g22620	1.347	-1.347	1.08952	12.3349	0.00044457	0.00302262
g33169	1.91205	1.20658	36.558	1.48187e-09	4.39543e-08		g03425	1.34673	1.34673	6.57544	114.817	8.63069e-27	1.84636e-24
g09454	0.752353	4.23424	36.5382	1.49702e-09	4.43493e-08		g14027	1.34572	-1.34572	1.04521	12.8635	0.000335051	0.00238924
g05413	0.972967	8.88613	36.5078	1.52059e-09	4.49923e-08		g16459	1.3449	1.3449	3.85691	21.3999	3.72781e-06	4.88699e-05
g11182	0.918337	4.28658	36.4959	1.52985e-09	4.52109e-08		g13174	1.3434	1.3434	3.27336	21.4171	3.69467e-06	4.85144e-05
g17319	-1.00975	4.30449	36.4252	1.5864e-09	4.68249e-08		g36514	1.34328	-1.34328	1.70935	8.03668	0.00458394	0.0204036
g22313	-1.89909	1.39744	36.4097	1.59909e-09	4.7142e-08		g15325	1.34248	1.34248	4.30893	40.4627	2.00405e-10	7.03134e-09
g09111	1.0039	5.44681	36.3382	1.65881e-09	4.88027e-08		g05140	1.34122	-1.34122	3.03374	18.8413	1.42058e-05	0.000159475
g15605	-0.970322	3.66275	36.3374	1.65946e-09	4.88027e-08		g16754	1.34085	-1.34085	3.23372	36.1643	1.81364e-09	5.29504e-08
g09531	-1.12701	5.58883	36.3267	1.66859e-09	4.90116e-08		g18357	1.34072	-1.34072	1.52289	20.0275	7.63359e-06	9.27774e-05
g15622	-0.864431	4.91593	36.3104	1.68266e-09	4.93647e-08		g29027	1.3403	-1.3403	1.07619	11.8297	0.000582928	0.00379193
g15359	-0.964742	4.32453	36.2747	1.71378e-09	5.02169e-08		g22690	1.33998	-1.33998	1.16448	12.4319	0.000422052	0.00288946
g07997	0.74396	6.51117	36.2222	1.76049e-09	5.15232e-08		g10225	1.3394	1.3394	2.32016	27.2987	1.74324e-07	3.18527e-06
g09923	0.733444	5.05789	36.2003	1.78047e-09	5.2045e-08		g00216	1.33912	-1.33912	5.62611	91.0216	1.42114e-21	1.93004e-19
g16754	-1.34085	3.23372	36.1643	1.81364e-09	5.29504e-08		g32353	1.33869	1.33869	1.35851	14.0816	0.000175049	0.00136946
g07061	-1.33499	2.82911	36.136	1.84017e-09	5.36601e-08		g03286	1.33852	-1.33852	1.85356	28.6291	8.76547e-08	1.71854e-06
g09988	1.49478	3.23662	36.0671	1.90638e-09	5.54894e-08		g08399	1.33744	-1.33744	4.66826	32.3645	1.27798e-08	3.07402e-07
g27663	-1.19409	3.24093	36.066	1.90749e-09	5.54894e-08		g22497	1.33699	-1.33699	1.79317	26.7797	2.28017e-07	4.05897e-06
g33647	-1.3826	2.59809	36.0157	1.9573e-09	5.68699e-08		g19128	1.33635	-1.33635	2.7978	31.1699	2.36399e-08	5.30614e-07
g20074	-1.6636	2.23466	35.9653	2.00866e-09	5.82923e-08		g02021	1.33593	1.33593	6.41142	24.9205	5.97423e-07	9.66027e-06
g06517	-1.20266	4.27655	35.9574	2.01674e-09	5.84564e-08		g03392	1.33562	1.33562	7.3447	131.597	1.83313e-30	5.09359e-28
g19429	0.826601	4.74333	35.9291	2.04629e-09	5.9242e-08		g07061	1.33499	-1.33499	2.82911	36.136	1.84017e-09	5.36601e-08
g02406	-0.852945	5.14757	35.9074	2.06918e-09	5.98329e-08		g38281	1.33475	1.33475	1.61485	21.8732	2.91279e-06	3.94034e-05
g11304	-1.11776	10.8521	35.8649	2.11482e-09	6.10795e-08		g01410	1.33448	-1.33448	1.19151	14.7875	0.000120328	0.000993782
g15524	-0.977535	3.13914	35.8563	2.12424e-09	6.12784e-08		g07629	1.33286	1.33286	6.41239	70.2127	5.32426e-17	4.95033e-15
g15781	-1.50731	3.95976	35.7514	2.24167e-09	6.45889e-08		g27011	1.33278	-1.33278	2.1729	18.4473	1.74672e-05	0.000189862
g04146	1.08454	4.4478	35.7205	2.27755e-09	6.55447e-08		g41566	1.33238	1.33238	1.6506	16.0832	6.06192e-05	0.000558038
g10698	1.01528	4.90643	35.7035	2.29751e-09	6.60404e-08		g21502	1.33147	-1.33147	3.25132	45.013	1.9573e-11	8.37449e-10
g02491	-0.745948	5.88167	35.6858	2.31846e-09	6.65635e-08		g25942	1.3311	-1.3311	3.31089	24.8817	6.0959e-07	9.82415e-06
g04697	1.00671	5.13122	35.651	2.36023e-09	6.76823e-08		g04919	1.33073	1.33073	5.40088	70.3225	5.03599e-17	4.71861e-15
g07609	1.22242	3.67632	35.6006	2.42209e-09	6.9374e-08		g29021	1.33062	-1.33062	0.883966	14.0802	0.000175176	0.00136981
g17792	0.762078	4.49854	35.5822	2.44513e-09	6.99509e-08		g18329	1.33001	-1.33001	2.35277	10.7216	0.00105893	0.00621323
g35478	1.57292	3.50619	35.5739	2.45558e-09	7.01668e-08		g18601	1.32996	-1.32996	0.900956	12.834	0.000340379	0.00241796
g15382	-1.77617	4.70372	35.5671	2.46413e-09	7.0328e-08		g23191	1.3298	-1.3298	2.9481	37.2898	1.01817e-09	3.11954e-08
g07807	0.975689	5.3206	35.5536	2.48126e-09	7.0728e-08		g13512	1.32935	-1.32935	2.64907	41.1131	1.43673e-10	5.24645e-09
g15038	-0.891693	3.74727	35.5515	2.48399e-09	7.0728e-08		g19854	1.32932	-1.32932	4.69737	51.5944	6.82349e-13	3.73192e-11
g14846	0.691933	5.07972	35.5414	2.49687e-09	7.10109e-08		g22928	1.32895	-1.32895	2.0006	20.198	6.98273e-06	8.55552e-05
g06882	-1.24769	4.6414	35.5318	2.50925e-09	7.12792e-08		g07677	1.32864	-1.32864	3.66782	59.7601	1.07156e-14	7.64123e-13
g11526	1.26462	2.83812	35.5032	2.54634e-09	7.21061e-08		g22391	1.32816	1.32816	1.46766	22.4369	2.17158e-06	3.03619e-05
g24069	1.55764	6.16567	35.5027	2.54699e-09	7.21061e-08		g15413	1.32789	1.32789	6.05436	128.96	6.91848e-30	1.81791e-27
g03973	0.706949	7.39811	35.5024	2.54731e-09	7.21061e-08		g04960	1.32749	-1.32749	4.76697	15.8524	6.84806e-05	0.000616555
g04646	0.684137	8.15493	35.3704	2.72595e-09	7.70726e-08		g16685	1.3274	-1.3274	2.39173	29.0514	7.04831e-08	1.40931e-06
g17613	0.949704	3.4972	35.3523	2.75148e-09	7.77036e-08		g16376	1.32707	-1.32707	4.99487	9.35476	0.00222407	0.0113836
g23018	-1.24832	2.75615	35.3376	2.77229e-09	7.82e-08		g19694	1.32667	-1.32667	1.53873	25.2291	5.09086e-07	8.32655e-06
g15162	0.821	4.66582	35.259	2.88652e-09	8.13272e-08		g32730	1.32511	-1.32511	1.71233	18.4865	1.71116e-05	0.000186983
g14694	0.877452	4.42281	35.2492	2.90103e-09	8.16407e-08		g22243	1.32461	-1.32461	1.21046	13.0126	0.000309401	0.00223219
g04434	-1.16496	6.38403	35.2326	2.92587e-09	8.22441e-08		g00661	1.32399	1.32399	7.45249	81.6099	1.65778e-19	1.96447e-17
g13301	-0.770247	6.043	35.2132	2.95507e-09	8.29542e-08		g14394	1.32384	-1.32384	5.0106	10.3296	0.00130915	0.00737917
g26045	1.34994	3.32988	35.2113	2.95799e-09	8.29542e-08		g11517	1.3235	-1.3235	1.18809	18.8214	1.43546e-05	0.000160875
g00314	1.95804	6.80798	35.1824	3.00219e-09	8.40602e-08		g19418	1.32175	-1.32175	1.23437	16.8361	4.07502e-05	0.000394038
g16777	-0.908454	4.6641	35.181	3.00439e-09	8.40602e-08		g11520	1.32139	1.32139	2.68011	31.5323	1.96153e-08	4.50265e-07
g19199	0.833427	4.70463	35.1723	3.01782e-09	8.43385e-08		g28393	1.32073	-1.32073	1.94774	19.4115	1.0537e-05	0.000121994
g29243	-2.15766	1.15331	35.1543	3.04592e-09	8.50255e-08		g02344	1.32061	-1.32061	2.62532	41.8413	9.89927e-11	3.72749e-09
g01912	1.71032	8.9999	35.1349	3.07639e-09	8.57771e-08		g25628	1.31906	-1.31906	1.46452	21.8211	2.99296e-06	4.03524e-05
g24170	1.53217	3.21068	35.1152	3.1077e-09	8.65501e-08		g29001	1.31889	1.31889	2.0958	9.47931	0.00207802	0.0107729
g30268	-1.68019	1.06399	35.106	3.12237e-09	8.67845e-08		g23847	1.31873	1.31873	2.8345	20.9697	4.66609e-06	5.98081e-05
g05259	-2.9158	1.86358	35.104	3.12554e-09	8.67845e-08		g06760	1.31645	1.31645	2.04118	19.0201	1.29348e-05	0.000146448
g05503	0.845769	3.62134	35.1032	3.12689e-09	8.67845e-08		g14582	1.3151	-1.3151	2.93608	42.0546	8.87614e-11	3.35793e-09
g25893	-2.11899	2.12714	35.0153	3.27123e-09	9.06867e-08		g02714	1.31403	1.31403	4.51166	77.0989	1.62606e-18	1.81144e-16
g00474	1.08544	4.98979	35.0116	3.27751e-09	9.07566e-08		singleton_rep_c885	1.31272	1.31272	4.01135	67.1889	2.46693e-16	2.15291e-14
g02094	-1.30775	3.89012	34.9493	3.38403e-09	9.35991e-08		g22935	1.31227	1.31227	4.43663	37.1297	1.10527e-09	3.37357e-08
g27644	-1.45043	2.09109	34.9469	3.38823e-09	9.3608e-08		g15294	1.31105	-1.31105	3.44539	47.6568	5.07761e-12	2.3788e-10
g07157	1.04346	3.2583	34.9372	3.40517e-09	9.39687e-08		g30782	1.31031	-1.31031	1.90798	21.5733	3.40561e-06	4.49875e-05
g00916	1.07705	5.16902	34.9212	3.43314e-09	9.46325e-08		g06654	1.30957	-1.30957	1.55092	15.5699	7.95107e-05	0.000698181
g36792	0.665099	4.75115	34.8973	3.47559e-09	9.56936e-08		g17651	1.30937	1.30937	4.38751	49.8009	1.70165e-12	8.58783e-11
g13748	1.06188	6.77645	34.8943	3.48105e-09	9.57348e-08		g19859	1.30919	-1.30919	1.85031	29.5281	5.51105e-08	1.12806e-06
g17702	1.02376	3.54979	34.8325	3.59325e-09	9.87083e-08		g36811	1.30904	1.30904	5.21477	47.7188	4.91958e-12	2.30924e-10
g15448	0.892706	6.22875	34.7858	3.6805e-09	1.0099e-07		g01157	1.30819	-1.30819	3.77501	14.3441	0.000152256	0.00121602
g24878	1.03717	4.58262	34.7603	3.72896e-09	1.02204e-07		g23069	1.30782	1.30782	2.54792	26.7119	2.3616e-07	4.18236e-06
g26962	1.36866	3.22869	34.7355	3.77673e-09	1.03396e-07		g25675	1.3078	-1.3078	4.02761	22.0949	2.59502e-06	3.55826e-05
g16652	-1.51218	3.30122	34.7278	3.79178e-09	1.03691e-07		g02094	1.30775	-1.30775	3.89012	34.9493	3.38403e-09	9.35991e-08
g03369	1.67356	3.10204	34.709	3.8286e-09	1.04476e-07		g24537	1.30757	-1.30757	1.55216	21.2658	3.9981e-06	5.21025e-05
g20938	1.42233	1.71736	34.7087	3.82913e-09	1.04476e-07		g40956	1.30657	1.30657	1.98598	15.5668	7.96414e-05	0.000699074
g07175	1.68912	3.52999	34.6968	3.85269e-09	1.05e-07		g06480	1.30654	-1.30654	3.16833	34.3367	4.63567e-09	1.23963e-07
g40505	2.48379	2.88345	34.6887	3.86862e-09	1.05315e-07		g13542	1.30502	-1.30502	1.45933	21.4842	3.56748e-06	4.69974e-05
g25473	-1.45944	2.28549	34.6849	3.87626e-09	1.05405e-07		g20552	1.30476	1.30476	3.5822	50.0285	1.51532e-12	7.74449e-11
g03891	-1.54492	2.4211	34.6557	3.93484e-09	1.06877e-07		g06686	1.30462	-1.30462	2.60361	23.6765	1.13966e-06	1.71973e-05
g04430	-0.830545	5.90446	34.6528	3.94066e-09	1.06915e-07		g25516	1.30338	1.30338	2.75027	17.6812	2.612e-05	0.00026892
g27749	1.2219	2.40283	34.6248	3.99779e-09	1.08344e-07		g39002	1.3033	1.3033	10.1323	62.9931	2.07437e-15	1.61761e-13
g35184	1.07601	3.00418	34.5992	4.0508e-09	1.09657e-07		g06324	1.30179	-1.30179	2.72935	21.6808	3.21995e-06	4.29339e-05
g14414	0.828178	8.03512	34.5808	4.0893e-09	1.1049e-07		g29503	1.30144	-1.30144	4.68558	30.5823	3.20001e-08	6.93785e-07
g13639	-1.10943	4.6832	34.5796	4.09165e-09	1.1049e-07		g13619	1.30083	-1.30083	2.25978	26.5888	2.51692e-07	4.4347e-06
g24502	1.23768	4.40501	34.5779	4.09528e-09	1.1049e-07		g03359	1.30004	1.30004	3.48833	6.59447	0.0102296	0.0390049
g04132	0.893161	3.69806	34.5747	4.1021e-09	1.10551e-07		g12045	1.29912	-1.29912	0.912203	17.9289	2.29316e-05	0.000240811
g16521	1.03553	3.76985	34.544	4.16717e-09	1.12179e-07		g16867	1.29878	1.29878	7.44557	57.8273	2.86168e-14	1.89011e-12
g03065	0.759152	7.1763	34.4378	4.40097e-09	1.18342e-07		g13967	1.29823	-1.29823	2.58901	51.1837	8.41147e-13	4.53881e-11
g12132	0.951566	4.40985	34.3927	4.50399e-09	1.20977e-07		g17818	1.29795	1.29795	2.83673	37.9468	7.27011e-10	2.28541e-08
g15850	0.774887	9.39313	34.3819	4.52915e-09	1.21402e-07		g21472	1.2974	-1.2974	1.52898	14.7645	0.000121805	0.00100496
g04860	1.95984	5.51993	34.3816	4.52986e-09	1.21402e-07		g35708	1.29675	1.29675	1.98325	26.5186	2.61016e-07	4.57233e-06
g15536	-1.14925	4.76699	34.3793	4.5353e-09	1.21414e-07		g03409	1.29641	-1.29641	2.05865	27.8313	1.32367e-07	2.49209e-06
g06480	-1.30654	3.16833	34.3367	4.63567e-09	1.23963e-07		singleton_rep_c1985	1.29521	1.29521	4.09168	42.0482	8.9051e-11	3.36362e-09
g06534	-0.921048	3.11927	34.3297	4.65223e-09	1.24269e-07		g19374	1.29519	1.29519	1.29467	8.29308	0.00397965	0.0182308
g07323	-0.83381	4.73816	34.3176	4.68124e-09	1.24834e-07		g20083	1.29312	1.29312	1.5968	33.3658	7.63531e-09	1.91867e-07
g04908	0.778356	5.2958	34.3166	4.68373e-09	1.24834e-07		singleton_rep_c3320	1.29268	1.29268	4.71497	25.8348	3.71931e-07	6.31076e-06
g21332	-1.26051	2.65216	34.3138	4.69046e-09	1.24876e-07		g36082	1.29089	-1.29089	1.51508	10.9452	0.000938477	0.00562667
g00051	0.888413	11.0177	34.2878	4.75353e-09	1.26416e-07		g31670	1.29053	1.29053	3.30744	18.32	1.86738e-05	0.000201258
g14798	-0.836511	3.59922	34.2634	4.81351e-09	1.2787e-07		g26478	1.28981	1.28981	1.33754	22.793	1.80417e-06	2.57462e-05
g37676	1.19391	3.19368	34.2395	4.87301e-09	1.29309e-07		g27938	1.2896	1.2896	2.42468	27.2632	1.77556e-07	3.23699e-06
g02618	0.746796	7.2513	34.2362	4.88133e-09	1.29387e-07		g08214	1.28954	-1.28954	4.01715	73.2851	1.12211e-17	1.15429e-15
g07498	-1.10793	9.79286	34.2127	4.94059e-09	1.30815e-07		g30392	1.28948	-1.28948	4.56969	92.6571	6.21886e-22	8.68986e-20
g19634	0.728695	4.7288	34.2063	4.95675e-09	1.30985e-07		g40056	1.28911	1.28911	1.34895	15.3084	9.13106e-05	0.000783857
g04837	1.13746	2.94987	34.2059	4.95785e-09	1.30985e-07		g14532	1.28893	-1.28893	2.00457	18.7795	1.46733e-05	0.000163991
g20022	1.44949	5.45073	34.1384	5.13296e-09	1.35397e-07		g15870	1.28881	1.28881	4.09046	68.8265	1.0752e-16	9.69842e-15
g15320	0.853464	4.34095	34.1372	5.13606e-09	1.35397e-07		g07995	1.28808	-1.28808	1.7668	7.42374	0.00643687	0.0270036
g15436	0.75979	5.38993	34.1209	5.17907e-09	1.36382e-07		g19169	1.28806	1.28806	1.33559	14.2446	0.000160517	0.0012735
g01812	-0.767868	5.39126	34.1093	5.21018e-09	1.37052e-07		g03385	1.28732	1.28732	6.36841	71.7507	2.44182e-17	2.39954e-15
g34932	1.08983	3.98808	34.0957	5.2467e-09	1.37863e-07		g16944	1.28691	1.28691	3.3957	39.5125	3.2596e-10	1.10361e-08
g05738	0.810389	4.37429	34.0933	5.25323e-09	1.37884e-07		g07837	1.28677	1.28677	6.54588	56.9987	4.3609e-14	2.81121e-12
g23904	2.55935	1.50666	34.0825	5.28245e-09	1.38501e-07		g29412	1.28661	1.28661	1.69772	29.3605	6.009e-08	1.21762e-06
g11026	0.806429	5.98824	34.0677	5.32287e-09	1.3941e-07		g10673	1.28652	-1.28652	2.05216	19.8348	8.44306e-06	0.000101446
g04575	-0.81898	6.1754	34.0585	5.34799e-09	1.39916e-07		g04403	1.28637	-1.28637	11.2209	49.2948	2.2024e-12	1.08433e-10
g05491	0.770517	4.49303	34.0023	5.50472e-09	1.43861e-07		g08375	1.28622	-1.28622	5.1826	23.3125	1.37699e-06	2.02602e-05
g29284	0.900485	4.84407	33.9792	5.57045e-09	1.45406e-07		g10400	1.28501	-1.28501	2.80295	41.6717	1.07962e-10	4.02758e-09
g04969	1.07482	4.59005	33.9773	5.57587e-09	1.45406e-07		g05852	1.28459	1.28459	5.69094	80.8632	2.419e-19	2.81139e-17
g32488	1.44902	2.03354	33.9604	5.62462e-09	1.46519e-07		g07450	1.28366	1.28366	5.68085	55.2179	1.07882e-13	6.63597e-12
g08917	0.690745	6.16721	33.9248	5.72845e-09	1.49063e-07		g03542	1.28355	1.28355	4.65797	46.0875	1.13089e-11	5.03464e-10
g05055	1.17761	3.3297	33.8898	5.83229e-09	1.51602e-07		g02952	1.28311	1.28311	5.85271	46.6373	8.54203e-12	3.85252e-10
g10609	-1.55394	1.73021	33.8722	5.88547e-09	1.5282e-07		g10494	1.28284	1.28284	1.86496	7.36064	0.00666672	0.0277625
g27561	0.784082	4.73797	33.8616	5.91754e-09	1.53488e-07		singleton_rep_c2301	1.28263	1.28263	1.09086	17.0428	3.6546e-05	0.000359277
g10307	-1.43159	1.90115	33.8572	5.93089e-09	1.53669e-07		g25014	1.28134	-1.28134	2.63138	25.6319	4.1316e-07	6.94075e-06
g05547	0.651621	5.99976	33.8099	6.07701e-09	1.57286e-07		g16907	1.28108	-1.28108	1.1365	6.37887	0.0115487	0.042802
g18988	-1.47759	2.16203	33.7991	6.11069e-09	1.57989e-07		g05983	1.28103	1.28103	5.96211	38.311	6.0321e-10	1.93139e-08
g16626	-0.933131	3.78133	33.7899	6.13974e-09	1.58571e-07		g03038	1.28057	1.28057	4.3978	41.5007	1.17826e-10	4.36861e-09
g08365	-0.968949	3.67073	33.7818	6.16516e-09	1.59025e-07		g10993	1.28003	-1.28003	1.98103	16.4394	5.02305e-05	0.000473032
g15300	-1.57034	4.17122	33.7802	6.17047e-09	1.59025e-07		g01941	1.27985	1.27985	6.32642	48.5692	3.18836e-12	1.5446e-10
g24109	1.23126	3.23551	33.7682	6.20842e-09	1.59692e-07		singleton_rep_c549	1.27946	-1.27946	5.56201	11.3425	0.000757519	0.00472453
g06636	-1.13853	2.94631	33.7679	6.20959e-09	1.59692e-07		g20604	1.27916	1.27916	2.49847	38.4788	5.5351e-10	1.78645e-08
g17198	-1.87683	1.35221	33.7564	6.24647e-09	1.6047e-07		g28983	1.27882	-1.27882	1.48516	12.9164	0.000325712	0.00233504
g05726	-0.924917	4.31366	33.7402	6.29864e-09	1.61583e-07		g26436	1.27816	-1.27816	3.33745	44.6895	2.30896e-11	9.71346e-10
g17267	0.958038	6.64587	33.7388	6.30315e-09	1.61583e-07		g33354	1.278	1.278	1.21291	11.3329	0.000761479	0.0047431
g12940	2.10535	2.46108	33.6913	6.45903e-09	1.65365e-07		g06175	1.27761	1.27761	1.51665	17.4585	2.93655e-05	0.000298019
g15119	-0.859923	6.01414	33.6896	6.46438e-09	1.65365e-07		g26938	1.27759	1.27759	3.22501	33.2929	7.92733e-09	1.9838e-07
g04968	-1.06047	2.71138	33.6796	6.4979e-09	1.66047e-07		g18527	1.27739	-1.27739	2.7966	44.8204	2.15962e-11	9.15906e-10
g40270	0.793697	4.60347	33.6733	6.51877e-09	1.66404e-07		g15431	1.27488	1.27488	4.80567	64.5974	9.18762e-16	7.55447e-14
g04397	0.676202	7.20548	33.6702	6.52946e-09	1.66501e-07		g16322	1.2743	1.2743	4.37374	41.7033	1.06232e-10	3.9753e-09
g21816	-0.997986	3.79355	33.6491	6.6006e-09	1.68138e-07		g16865	1.27335	-1.27335	1.56624	19.327	1.10139e-05	0.000126907
g03674	-0.945323	9.98172	33.6446	6.61579e-09	1.68348e-07		g19373	1.27303	1.27303	7.58319	19.6741	9.18356e-06	0.000108985
g31608	1.96292	2.12938	33.6252	6.68219e-09	1.69858e-07		g12873	1.27243	-1.27243	1.4353	15.5983	7.83258e-05	0.000690283
g19214	0.966049	4.18121	33.619	6.70333e-09	1.70217e-07		singleton_rep_c2327	1.27125	1.27125	2.3938	31.1783	2.35388e-08	5.29327e-07
g19524	0.971834	3.90981	33.5656	6.89005e-09	1.74775e-07		g20170	1.27115	1.27115	2.38982	18.7097	1.52205e-05	0.000169401
g00309	0.67252	5.73677	33.5429	6.97078e-09	1.76637e-07		g41146	1.26928	-1.26928	1.29754	15.6998	7.42309e-05	0.000660456
g15120	-0.864922	3.45654	33.5204	7.05206e-09	1.78509e-07		g10769	1.26888	-1.26888	4.22	24.968	5.82894e-07	9.45697e-06
g06416	-1.46074	3.24596	33.4915	7.15747e-09	1.80988e-07		g02756	1.2687	-1.2687	4.54307	70.3247	5.03049e-17	4.71861e-15
singleton_rep_c2713	1.89718	2.11976	33.4632	7.26266e-09	1.83456e-07		g30271	1.2681	-1.2681	0.871101	10.2701	0.00135202	0.00757796
g07929	-0.787947	3.31689	33.4565	7.28767e-09	1.83896e-07		g11652	1.26746	1.26746	1.10381	19.2005	1.17683e-05	0.000134637
g10239	-1.53765	3.46302	33.4391	7.35296e-09	1.8535e-07		g13750	1.2665	-1.2665	5.51332	38.7511	4.81444e-10	1.57189e-08
g04287	-1.18646	3.29674	33.3834	7.56686e-09	1.90543e-07		g09884	1.26639	1.26639	3.73606	29.3768	5.95871e-08	1.20844e-06
g15193	-0.824288	5.24441	33.375	7.59942e-09	1.91164e-07		g10244	1.26613	-1.26613	1.3466	19.4641	1.02506e-05	0.000119536
g20083	1.29312	1.5968	33.3658	7.63531e-09	1.91867e-07		g22740	1.2647	1.2647	4.09163	38.2135	6.34112e-10	2.01963e-08
g02357	-0.883461	4.89966	33.3426	7.72727e-09	1.93976e-07		g23124	1.26462	-1.26462	1.17308	20.6265	5.58189e-06	7.02429e-05
g06114	1.5372	6.13196	33.318	7.82554e-09	1.96239e-07		g11526	1.26462	1.26462	2.83812	35.5032	2.54634e-09	7.21061e-08
g14687	1.16778	4.79616	33.3024	7.8884e-09	1.97611e-07		g08993	1.26407	1.26407	4.17344	38.0774	6.79945e-10	2.15426e-08
g26938	1.27759	3.22501	33.2929	7.92733e-09	1.9838e-07		g01644	1.264	1.264	2.16769	15.9726	6.42643e-05	0.000586015
g09520	0.874687	4.32689	33.2719	8.01339e-09	2.00327e-07		g09045	1.26389	-1.26389	5.46338	18.6385	1.58001e-05	0.000174535
g08512	0.853711	4.38623	33.2166	8.24431e-09	2.05886e-07		g05030	1.26354	-1.26354	2.04021	15.9343	6.55787e-05	0.000595082
g32392	0.924019	4.2936	33.2127	8.26111e-09	2.06093e-07		g15844	1.26328	1.26328	3.4646	25.5579	4.29309e-07	7.18208e-06
g14042	1.09568	4.79867	33.1986	8.32096e-09	2.07372e-07		g26298	1.26282	-1.26282	1.1831	14.0799	0.000175207	0.00136981
g18298	1.00964	3.71583	33.1949	8.33671e-09	2.0755e-07		g30347	1.26101	-1.26101	3.33494	13.5697	0.000229864	0.0017302
g02334	1.16289	4.3311	33.1791	8.40476e-09	2.0903e-07		g34446	1.26053	-1.26053	1.81428	18.1885	2.00083e-05	0.000214207
g28678	1.81144	7.57775	33.1762	8.41745e-09	2.0913e-07		g21332	1.26051	-1.26051	2.65216	34.3138	4.69046e-09	1.24876e-07
g00939	-0.717514	5.33204	33.164	8.47022e-09	2.10225e-07		g04935	1.25888	1.25888	3.44677	49.6678	1.8211e-12	9.0583e-11
g02634	0.784206	8.13785	33.1535	8.51641e-09	2.11155e-07		g19005	1.25841	-1.25841	1.37624	24.9061	6.01916e-07	9.71723e-06
g30789	-0.737065	4.73251	33.1452	8.55285e-09	2.11841e-07		g15718	1.25823	1.25823	3.18238	15.7423	7.25814e-05	0.00064697
g08297	-0.899897	4.31213	33.1368	8.58975e-09	2.12537e-07		g13687	1.25743	1.25743	6.76682	53.93	2.0776e-13	1.23098e-11
g15344	-1.03483	3.38423	33.1086	8.71514e-09	2.15419e-07		g16021	1.25735	-1.25735	5.71719	49.7319	1.76261e-12	8.80356e-11
g13767	-1.03692	2.61534	33.0322	9.06438e-09	2.23684e-07		g28455	1.2552	1.2552	2.04215	10.2458	0.00136999	0.00765913
g03938	-0.855436	4.826	33.0314	9.06801e-09	2.23684e-07		g03916	1.25447	-1.25447	5.97047	64.8364	8.13836e-16	6.71456e-14
g17606	-1.01576	3.70499	33.0078	9.17881e-09	2.26186e-07		g01329	1.2539	-1.2539	4.47287	101.694	6.48058e-24	1.03749e-21
g16132	-0.781959	6.55721	32.9505	9.45363e-09	2.32721e-07		g16133	1.25327	1.25327	6.39907	55.3882	9.89299e-14	6.14789e-12
g04875	-0.958144	3.52843	32.9171	9.6175e-09	2.36274e-07		g07263	1.25264	-1.25264	1.35037	13.1986	0.000280161	0.00205792
g25336	-1.5228	1.5134	32.9171	9.61752e-09	2.36274e-07		g09995	1.25129	-1.25129	3.2516	29.6441	5.19103e-08	1.06889e-06
g03244	-1.11592	4.28275	32.9108	9.64846e-09	2.36577e-07		g01703	1.25121	1.25121	4.66025	66.547	3.41646e-16	2.97084e-14
g01577	-0.652035	8.68326	32.9106	9.64941e-09	2.36577e-07		g27411	1.25056	1.25056	1.88594	12.7021	0.000365237	0.00256739
g01069	1.19062	5.68723	32.9045	9.68003e-09	2.37087e-07		g18319	1.25002	1.25002	3.33778	42.9671	5.56678e-11	2.18106e-09
g03029	0.93125	5.2545	32.8797	9.8043e-09	2.39888e-07		g19586	1.24994	1.24994	2.08565	16.0259	6.24807e-05	0.000571804
g05584	1.82875	3.41111	32.7741	1.03513e-08	2.53015e-07		g03034	1.24901	-1.24901	3.2475	25.5955	4.21027e-07	7.06309e-06
g09875	-0.902713	4.30488	32.7605	1.04243e-08	2.54541e-07		g11692	1.24878	-1.24878	1.25379	22.7562	1.83908e-06	2.61979e-05
g15572	-1.06414	5.84219	32.7468	1.0498e-08	2.56083e-07		g23018	1.24832	-1.24832	2.75615	35.3376	2.77229e-09	7.82e-08
g07635	1.22509	4.43306	32.7437	1.05146e-08	2.56229e-07		g06075	1.24782	-1.24782	1.26575	8.24775	0.00408026	0.0186176
g07213	-1.08575	2.85858	32.7122	1.06862e-08	2.6015e-07		g06882	1.24769	-1.24769	4.6414	35.5318	2.50925e-09	7.12792e-08
g06671	1.36639	2.44905	32.6977	1.07666e-08	2.61844e-07		g02693	1.24758	-1.24758	4.29855	22.2293	2.4195e-06	3.34414e-05
g16204	1.0881	6.30831	32.6522	1.10213e-08	2.67769e-07		singleton_rep_c2666	1.24748	-1.24748	3.75614	12.0536	0.000516914	0.00343294
g19894	-0.792761	3.60491	32.6443	1.10664e-08	2.68594e-07		g20787	1.24733	-1.24733	2.03347	10.4529	0.00122454	0.00700474
g13268	0.742633	6.67076	32.6375	1.11054e-08	2.69269e-07		g07495	1.24689	-1.24689	2.03496	17.805	2.44734e-05	0.000254141
g01165	-0.946498	4.17456	32.5503	1.1615e-08	2.81343e-07		g07434	1.24659	-1.24659	3.69108	26.1561	3.14897e-07	5.40648e-06
g33017	-1.17276	2.56856	32.542	1.16645e-08	2.82259e-07		g15394	1.24509	1.24509	4.47772	47.261	6.21352e-12	2.872e-10
g02508	0.911435	7.60946	32.496	1.1944e-08	2.88734e-07		g10544	1.24492	-1.24492	3.76419	28.0478	1.18358e-07	2.26002e-06
g15362	0.847082	7.21598	32.4796	1.20451e-08	2.90887e-07		g01276	1.24429	-1.24429	6.54015	48.8715	2.73299e-12	1.332e-10
g02069	1.41166	4.46901	32.4475	1.22454e-08	2.95429e-07		singleton_rep_c2161	1.24376	-1.24376	2.86517	23.5701	1.20446e-06	1.80401e-05
g18856	0.694019	6.85831	32.3896	1.26157e-08	3.0406e-07		g35150	1.24278	1.24278	2.80097	38.9584	4.32936e-10	1.43564e-08
g05934	-2.48861	3.34222	32.3838	1.26536e-08	3.04669e-07		g32178	1.24184	-1.24184	2.90649	25.8274	3.73357e-07	6.32926e-06
g08399	-1.33744	4.66826	32.3645	1.27798e-08	3.07402e-07		g10395	1.24105	-1.24105	4.46055	36.587	1.46005e-09	4.33601e-08
g10659	1.02349	4.61729	32.348	1.28893e-08	3.09727e-07		g03714	1.23995	-1.23995	4.09325	68.1212	1.53746e-16	1.37146e-14
g08719	1.14114	4.03885	32.3387	1.29507e-08	3.10894e-07		g13657	1.23987	-1.23987	2.59392	8.64142	0.00328606	0.0156372
g21169	0.98707	3.30749	32.255	1.35211e-08	3.24265e-07		g16514	1.23888	1.23888	5.40218	52.8846	3.53738e-13	2.02637e-11
g10390	-0.821932	3.43853	32.2386	1.36357e-08	3.2669e-07		g29743	1.23865	1.23865	1.91847	19.2843	1.1263e-05	0.000129468
g10939	0.734043	5.66643	32.2309	1.36895e-08	3.27654e-07		g35668	1.23814	-1.23814	1.3087	8.71353	0.00315856	0.0151348
g10006	0.854847	3.9739	32.2219	1.37534e-08	3.28857e-07		g24502	1.23768	1.23768	4.40501	34.5779	4.09528e-09	1.1049e-07
g11470	0.739207	5.40883	32.2067	1.38612e-08	3.31107e-07		g40978	1.23756	1.23756	4.7303	45.3486	1.64904e-11	7.11984e-10
g02246	0.627826	6.12404	32.1628	1.41783e-08	3.38348e-07		g00447	1.23519	1.23519	5.45989	48.5644	3.19619e-12	1.54529e-10
g17675	0.823423	5.93444	32.1487	1.42814e-08	3.40473e-07		g24831	1.2345	-1.2345	1.49896	12.0747	0.000511104	0.00340276
g21074	1.53862	2.30788	32.1457	1.43035e-08	3.40663e-07		g08642	1.23357	1.23357	5.31935	54.8665	1.29004e-13	7.81589e-12
g20403	-1.02131	3.35227	32.1348	1.43836e-08	3.42232e-07		g08577	1.23261	-1.23261	1.07829	12.8641	0.00033494	0.00238915
g04428	0.736006	12.7926	32.1276	1.44368e-08	3.43162e-07		g03444	1.23256	1.23256	5.54021	44.8525	2.12447e-11	9.04171e-10
g14747	0.949784	7.50918	32.0999	1.46448e-08	3.47764e-07		g40902	1.23161	-1.23161	1.36066	13.1777	0.000283298	0.00207466
g14826	-0.911653	3.69458	32.0857	1.47522e-08	3.49873e-07		g26178	1.23146	-1.23146	1.26531	15.39	8.74493e-05	0.00075529
g26396	-0.956511	3.52298	32.0824	1.47768e-08	3.49873e-07		g24109	1.23126	1.23126	3.23551	33.7682	6.20842e-09	1.59692e-07
g16301	0.892918	4.26595	32.0824	1.47771e-08	3.49873e-07		g04134	1.23121	-1.23121	1.73306	6.91434	0.0085507	0.0338472
g17962	1.17244	4.71744	32.0632	1.4924e-08	3.53006e-07		g29181	1.23101	-1.23101	5.00289	22.9082	1.69922e-06	2.44505e-05
g01453	1.20534	3.98177	32.0428	1.50814e-08	3.56381e-07		g23644	1.22918	1.22918	6.0982	44.6882	2.31043e-11	9.71346e-10
g20700	1.54586	1.88309	32.0334	1.51544e-08	3.57756e-07		g02807	1.22914	1.22914	2.17568	26.3682	2.82141e-07	4.88793e-06
g01196	0.855432	3.65318	32.0268	1.5206e-08	3.58624e-07		g31934	1.228	-1.228	1.56972	15.6596	7.5827e-05	0.000671936
g19450	1.16375	2.78454	31.9947	1.54591e-08	3.64191e-07		g15922	1.22717	-1.22717	1.23025	16.8967	3.94692e-05	0.000384419
g07719	0.638432	6.30613	31.9931	1.54722e-08	3.64191e-07		g07760	1.22687	-1.22687	4.38935	54.6391	1.44827e-13	8.73082e-12
g39257	1.92467	1.39555	31.9607	1.57321e-08	3.69729e-07		g39024	1.22662	-1.22662	1.59273	9.7534	0.00178991	0.00956651
g21528	-1.19201	2.19996	31.96	1.5738e-08	3.69729e-07		g08223	1.22624	1.22624	5.75922	68.7517	1.11675e-16	1.00358e-14
g02475	0.87298	4.7934	31.9496	1.58223e-08	3.71347e-07		g15645	1.2261	1.2261	3.24399	19.4258	1.04585e-05	0.000121375
g06592	0.948215	5.14605	31.9401	1.59001e-08	3.72812e-07		singleton_rep_c3096	1.22567	1.22567	2.07763	27.1336	1.89866e-07	3.43807e-06
g06296	-0.727761	5.95651	31.8972	1.62547e-08	3.80757e-07		g07635	1.22509	1.22509	4.43306	32.7437	1.05146e-08	2.56229e-07
g14754	-0.744363	6.61706	31.8726	1.64623e-08	3.84726e-07		g13624	1.22487	-1.22487	2.0255	16.6294	4.5441e-05	0.0004335
g18639	-1.05333	3.89323	31.8717	1.64703e-08	3.84726e-07		g16351	1.22474	1.22474	5.14409	53.3609	2.77564e-13	1.62466e-11
g00675	-0.809571	6.13946	31.8715	1.64719e-08	3.84726e-07		singleton_rep_c2219	1.22464	1.22464	2.32202	13.166	0.000285074	0.0020845
g10141	0.810895	5.12673	31.8574	1.65917e-08	3.8715e-07		g15941	1.22385	-1.22385	2.11987	25.6679	4.05516e-07	6.82657e-06
g22400	0.798189	4.24805	31.837	1.67668e-08	3.90859e-07		g24469	1.22359	1.22359	4.02286	23.5548	1.21409e-06	1.81393e-05
g20228	-0.972306	4.14223	31.8163	1.69466e-08	3.9467e-07		g23204	1.22281	-1.22281	1.96201	12.0259	0.00052467	0.00347585
g05439	-0.951618	4.82014	31.8137	1.69695e-08	3.94823e-07		g07609	1.22242	1.22242	3.67632	35.6006	2.42209e-09	6.9374e-08
g32709	-0.971484	4.36205	31.8049	1.70458e-08	3.96217e-07		g14675	1.22227	1.22227	7.34629	56.8298	4.75201e-14	3.05519e-12
g20511	-1.84974	3.11048	31.8022	1.70699e-08	3.96395e-07		g24158	1.2219	1.2219	4.58153	46.4623	9.33965e-12	4.19659e-10
g05564	3.13216	3.30724	31.7987	1.71007e-08	3.9673e-07		g27749	1.2219	1.2219	2.40283	34.6248	3.99779e-09	1.08344e-07
g14840	1.01229	3.6037	31.7946	1.71372e-08	3.96873e-07		g13275	1.22173	1.22173	3.54817	15.4082	8.66118e-05	0.000749375
g30449	0.849358	6.34268	31.7943	1.71397e-08	3.96873e-07		g28405	1.22138	-1.22138	1.60703	22.6579	1.93567e-06	2.74928e-05
g06995	-0.982401	3.99246	31.7703	1.7353e-08	4.01428e-07		g26344	1.22122	1.22122	1.34124	9.00278	0.00269569	0.0133127
g21320	1.37177	3.42073	31.751	1.75256e-08	4.05032e-07		g37005	1.22098	1.22098	1.74417	16.0207	6.26543e-05	0.000573063
g08962	0.836607	5.11837	31.7142	1.78607e-08	4.12383e-07		g17298	1.22087	1.22087	5.82679	26.6027	2.49896e-07	4.40627e-06
g19588	-1.0208	4.1483	31.6997	1.79949e-08	4.15085e-07		g33220	1.22075	-1.22075	1.30823	11.8917	0.000563848	0.00368989
g00749	1.09826	8.14801	31.6796	1.8182e-08	4.19e-07		g40706	1.21995	-1.21995	1.16997	12.1143	0.000500374	0.00334145
g07560	1.81978	9.69236	31.6519	1.84437e-08	4.24628e-07		g16751	1.21907	-1.21907	3.23978	22.3625	2.25733e-06	3.14155e-05
g24774	1.58479	2.1848	31.6224	1.87256e-08	4.30706e-07		g20808	1.21905	1.21905	1.45232	13.4416	0.000246102	0.00183393
g15062	1.04403	3.35842	31.5771	1.91678e-08	4.40459e-07		g21318	1.21767	-1.21767	0.896007	7.98788	0.00470915	0.0208649
g11520	1.32139	2.68011	31.5323	1.96153e-08	4.50265e-07		g17619	1.21577	-1.21577	3.83026	57.8304	2.85721e-14	1.89011e-12
g04801	-1.08612	3.27115	31.5306	1.96318e-08	4.50265e-07		g17055	1.21491	1.21491	11.1315	61.4417	4.56053e-15	3.39219e-13
g02553	-0.676392	5.77732	31.5139	1.9802e-08	4.53738e-07		g15766	1.2147	1.2147	2.08427	12.5069	0.000405443	0.00279475
g38253	-1.67995	0.873774	31.4896	2.00513e-08	4.58716e-07		g15707	1.21444	1.21444	4.86965	45.9533	1.21105e-11	5.3351e-10
g00260	0.849232	6.90641	31.489	2.00572e-08	4.58716e-07		g01935	1.21435	-1.21435	1.7508	16.7511	4.26186e-05	0.000408834
g26242	-1.99304	3.41551	31.4764	2.01884e-08	4.6128e-07		g23447	1.21378	1.21378	7.05161	43.2667	4.77634e-11	1.91481e-09
g23042	1.18196	3.14384	31.4592	2.0368e-08	4.64944e-07		g37101	1.21339	1.21339	2.58262	13.8779	0.000195083	0.00150141
g01336	0.875899	6.56791	31.4187	2.07973e-08	4.74296e-07		g36722	1.21329	1.21329	1.83115	13.9265	0.000190104	0.0014705
g21613	0.963807	3.96479	31.3992	2.10072e-08	4.7858e-07		g24721	1.21234	1.21234	3.64598	50.7584	1.04463e-12	5.51375e-11
g05541	0.621209	5.78215	31.3975	2.10248e-08	4.7858e-07		g08227	1.21092	1.21092	2.13638	13.5155	0.000236601	0.00177372
g04058	-0.816602	7.50449	31.3957	2.10446e-08	4.78581e-07		g17855	1.21052	-1.21052	2.29107	25.9784	3.45255e-07	5.89649e-06
g24826	1.92632	2.01113	31.3909	2.10966e-08	4.79314e-07		g11967	1.21041	1.21041	1.21507	11.9653	0.000542019	0.00356829
g39643	1.69084	2.30617	31.3529	2.1514e-08	4.88337e-07		g25101	1.20894	1.20894	2.88668	37.951	7.25447e-10	2.28346e-08
g25863	-1.68336	1.05373	31.3455	2.15962e-08	4.89743e-07		g20833	1.20889	1.20889	2.11798	15.904	6.66384e-05	0.000603566
g19145	-1.34777	2.45068	31.3434	2.16188e-08	4.89796e-07		g06386	1.20883	1.20883	1.73576	18.013	2.19404e-05	0.000232321
g27835	-1.69546	1.62108	31.3286	2.17844e-08	4.93086e-07		g10186	1.20812	-1.20812	4.47029	21.9129	2.85306e-06	3.86819e-05
g17140	0.722058	5.14635	31.3104	2.19899e-08	4.97048e-07		g18543	1.2078	-1.2078	1.28649	11.5596	0.000673994	0.00427885
g26100	1.05233	3.75013	31.3095	2.20005e-08	4.97048e-07		g08241	1.20777	1.20777	4.05234	37.9183	7.37708e-10	2.31302e-08
g16029	-0.765906	5.46276	31.242	2.27783e-08	5.14139e-07		g02889	1.20753	1.20753	6.41381	28.3987	9.87326e-08	1.91862e-06
g16914	0.878629	4.22559	31.2037	2.32324e-08	5.239e-07		g02637	1.2073	-1.2073	3.79744	9.49991	0.00205482	0.0106834
g18372	0.860074	4.77988	31.192	2.3373e-08	5.26578e-07		g28632	1.20658	1.20658	2.82905	29.1591	6.66703e-08	1.34084e-06
g08969	0.968303	3.73719	31.1829	2.34821e-08	5.28544e-07		g08488	1.20604	1.20604	8.42657	48.1808	3.88668e-12	1.85685e-10
singleton_rep_c2327	1.27125	2.3938	31.1783	2.35388e-08	5.29327e-07		g22969	1.20591	1.20591	3.65284	20.6897	5.40064e-06	6.82463e-05
g27572	-0.915617	2.87601	31.1727	2.36059e-08	5.30344e-07		g01453	1.20534	1.20534	3.98177	32.0428	1.50814e-08	3.56381e-07
g19128	-1.33635	2.7978	31.1699	2.36399e-08	5.30614e-07		g06617	1.2046	-1.2046	5.33312	48.1438	3.96075e-12	1.88481e-10
g17575	1.72809	3.14249	31.1671	2.3674e-08	5.30886e-07		g11594	1.20383	1.20383	2.79278	28.8846	7.68227e-08	1.52347e-06
g09539	-1.58093	4.58316	31.1531	2.38464e-08	5.34257e-07		g24596	1.20382	1.20382	1.86136	19.1452	1.2114e-05	0.000138069
g04520	-0.588834	6.06416	31.1417	2.39861e-08	5.36889e-07		g06667	1.2038	-1.2038	1.23459	13.8587	0.000197078	0.0015158
g03306	-1.00998	3.01045	31.1343	2.40779e-08	5.38444e-07		g04966	1.20329	-1.20329	1.91006	19.837	8.4336e-06	0.00010143
g30243	-2.04945	0.723722	31.114	2.43311e-08	5.43605e-07		g28988	1.20309	-1.20309	1.27735	9.9756	0.00158628	0.00865029
g04753	-1.02348	3.99196	31.0918	2.46111e-08	5.49353e-07		g20980	1.20295	-1.20295	4.50608	38.4332	5.66602e-10	1.82384e-08
g02141	0.713082	4.43615	31.0549	2.50832e-08	5.59374e-07		g26945	1.20287	-1.20287	3.48688	26.5591	2.55599e-07	4.49044e-06
g20568	0.910764	5.0586	31.0474	2.51808e-08	5.6066e-07		g06517	1.20266	-1.20266	4.27655	35.9574	2.01674e-09	5.84564e-08
g04920	1.45075	4.65558	31.0469	2.51873e-08	5.6066e-07		g34010	1.20248	-1.20248	1.84744	21.5975	3.36284e-06	4.45347e-05
g15133	1.06583	3.39449	31.0444	2.52198e-08	5.60868e-07		g02712	1.20231	1.20231	6.77402	59.6472	1.13479e-14	8.0447e-13
g08390	0.72304	5.58658	31.0403	2.52728e-08	5.61531e-07		g14417	1.20196	1.20196	5.26642	70.1538	5.48562e-17	5.08082e-15
g00864	-0.842549	4.56087	31.0233	2.54954e-08	5.65956e-07		g30585	1.20155	-1.20155	1.21472	16.4967	4.87359e-05	0.000460391
g23307	0.852117	3.338	31.0056	2.5728e-08	5.70595e-07		g13529	1.20129	1.20129	6.53754	41.3185	1.29336e-10	4.73724e-09
g02355	-0.804196	5.23022	31.0009	2.57912e-08	5.71473e-07		g15303	1.20116	1.20116	3.7454	40.0142	2.52125e-10	8.69455e-09
g05772	-1.1418	4.73989	30.9909	2.5924e-08	5.73888e-07		g09936	1.20061	1.20061	5.2531	70.7781	3.99756e-17	3.80461e-15
g00658	-1.79696	1.49069	30.9771	2.61089e-08	5.77452e-07		g04407	1.20023	1.20023	6.00629	40.7086	1.76705e-10	6.31904e-09
g17391	0.764083	4.2188	30.9616	2.63188e-08	5.81563e-07		g08363	1.19972	-1.19972	3.20325	41.6966	1.06592e-10	3.98261e-09
g04550	0.664165	7.60573	30.9005	2.71598e-08	5.996e-07		g25071	1.19909	-1.19909	3.43144	55.0331	1.18516e-13	7.25318e-12
g15811	0.695967	6.40897	30.8914	2.72873e-08	6.01864e-07		g19417	1.19853	1.19853	3.9812	49.7536	1.74316e-12	8.77002e-11
g00595	0.869363	9.49195	30.881	2.74342e-08	6.042e-07		g01783	1.19824	-1.19824	3.41756	10.0547	0.0015196	0.00835259
g01432	-0.682994	7.17574	30.8804	2.74432e-08	6.042e-07		g08274	1.1975	1.1975	4.90653	43.2432	4.8342e-11	1.9348e-09
g21130	2.61636	2.95779	30.8643	2.76716e-08	6.08674e-07		g00046	1.19748	1.19748	3.32649	7.93119	0.00485898	0.0214267
g02888	-0.876717	4.42607	30.8442	2.79594e-08	6.14445e-07		g00526	1.19724	1.19724	8.2821	51.1313	8.63887e-13	4.6408e-11
g16086	0.990192	3.48074	30.8233	2.82624e-08	6.20541e-07		g29319	1.1972	-1.1972	2.20229	24.5979	7.06302e-07	1.11962e-05
g16802	0.759743	5.01938	30.8202	2.83077e-08	6.2097e-07		g31148	1.19692	1.19692	2.2241	18.4756	1.72091e-05	0.000187731
g08520	-0.705875	5.2804	30.8162	2.83658e-08	6.21681e-07		g33024	1.19677	-1.19677	1.86508	17.833	2.41169e-05	0.000251115
g22013	-1.53425	1.71376	30.7561	2.92586e-08	6.40668e-07		g02642	1.19666	1.19666	3.99617	49.7508	1.74564e-12	8.77002e-11
g01766	0.724475	4.7188	30.7409	2.94879e-08	6.45104e-07		g00758	1.19623	-1.19623	5.90933	47.981	4.30372e-12	2.03597e-10
g02072	-1.1389	4.57655	30.7016	3.00923e-08	6.57731e-07		g29739	1.19566	1.19566	4.12277	11.9538	0.000545355	0.00358928
g33421	1.84791	1.53129	30.6963	3.01747e-08	6.58937e-07		g14861	1.19546	1.19546	5.33154	56.3048	6.20645e-14	3.92761e-12
g14892	0.750143	4.39951	30.6627	3.07015e-08	6.69709e-07		g35180	1.19526	1.19526	8.18408	11.7238	0.000617047	0.00397032
g08453	1.59406	4.39506	30.6613	3.07234e-08	6.69709e-07		g24089	1.19489	-1.19489	1.86215	18.2547	1.9325e-05	0.000207732
g16450	0.795571	6.96766	30.6498	3.09061e-08	6.73084e-07		g27663	1.19409	-1.19409	3.24093	36.066	1.90749e-09	5.54894e-08
g07980	0.773499	7.21178	30.6458	3.09702e-08	6.73418e-07		g37676	1.19391	1.19391	3.19368	34.2395	4.87301e-09	1.29309e-07
g16518	-1.96481	1.03294	30.6453	3.09771e-08	6.73418e-07		g05035	1.19326	-1.19326	3.0387	30.2997	3.70182e-08	7.89829e-07
g18503	0.794905	5.17018	30.604	3.16434e-08	6.87284e-07		g09310	1.19293	-1.19293	3.66358	38.8366	4.60807e-10	1.51558e-08
g36881	1.57263	1.63085	30.599	3.17261e-08	6.88462e-07		g09910	1.19281	-1.19281	2.89942	27.2382	1.79872e-07	3.27426e-06
g29503	-1.30144	4.68558	30.5823	3.20001e-08	6.93785e-07		g22233	1.19204	1.19204	1.7414	19.6356	9.37061e-06	0.000110716
g18259	-1.08217	2.4575	30.5634	3.23132e-08	6.99946e-07		g21528	1.19201	-1.19201	2.19996	31.96	1.5738e-08	3.69729e-07
g20970	1.00639	3.49118	30.5468	3.25916e-08	7.05344e-07		g03387	1.19176	1.19176	3.73694	19.1955	1.17993e-05	0.000134927
g02538	0.876807	3.83934	30.5374	3.27488e-08	7.08112e-07		g01069	1.19062	1.19062	5.68723	32.9045	9.68003e-09	2.37087e-07
g28403	-1.00686	3.09792	30.529	3.28912e-08	7.10556e-07		g22421	1.19059	-1.19059	5.17792	44.8152	2.16539e-11	9.16743e-10
g15888	-1.05419	4.07187	30.5257	3.2947e-08	7.11125e-07		g02846	1.19049	1.19049	5.0324	27.8817	1.28963e-07	2.44322e-06
g08292	0.710754	5.29843	30.5224	3.30028e-08	7.11695e-07		g16295	1.18924	1.18924	6.07612	78.7298	7.12124e-19	8.15872e-17
g21228	-1.08801	5.87677	30.5064	3.32773e-08	7.16974e-07		g17208	1.18818	1.18818	4.51179	53.4518	2.65012e-13	1.55495e-11
g14380	0.789802	5.25075	30.4704	3.39007e-08	7.29756e-07		g19175	1.18798	-1.18798	2.17588	18.6213	1.5943e-05	0.000175503
g39233	0.946842	3.55051	30.4637	3.40169e-08	7.31606e-07		g41167	1.18788	-1.18788	1.39853	14.5823	0.000134166	0.00108909
g16356	-1.42635	1.92237	30.4561	3.41501e-08	7.33817e-07		g06786	1.18728	-1.18728	1.63077	9.71249	0.0018302	0.00972807
g01186	-1.10693	3.1783	30.4453	3.43412e-08	7.37269e-07		g08954	1.18726	-1.18726	2.30577	19.5472	9.81428e-06	0.000115058
g00922	0.746332	4.73754	30.4329	3.45617e-08	7.41343e-07		g03301	1.18721	-1.18721	1.42797	11.5523	0.000676657	0.00429443
g33055	-1.95123	0.804154	30.42	3.47926e-08	7.45634e-07		g04287	1.18646	-1.18646	3.29674	33.3834	7.56686e-09	1.90543e-07
g23485	1.03294	4.01776	30.3969	3.52086e-08	7.53881e-07		g18088	1.18642	-1.18642	1.44654	19.6659	9.22334e-06	0.000109338
g15969	-1.16465	2.61525	30.3916	3.53046e-08	7.55268e-07		g09737	1.18619	-1.18619	0.862032	7.03642	0.00798686	0.0320881
g08186	-0.904187	4.11875	30.3345	3.63606e-08	7.77171e-07		g16795	1.18597	-1.18597	4.309	26.2612	2.98222e-07	5.13112e-06
g17477	0.923352	4.91273	30.3158	3.6712e-08	7.83988e-07		g11118	1.18537	-1.18537	0.914077	9.02415	0.00266436	0.0131795
g05035	-1.19326	3.0387	30.2997	3.70182e-08	7.89829e-07		g10621	1.18485	-1.18485	1.92305	24.0893	9.1969e-07	1.42061e-05
g18789	1.96275	3.54583	30.2855	3.72896e-08	7.9492e-07		g26572	1.18465	-1.18465	2.12798	17.0722	3.59853e-05	0.00035492
g33964	1.46552	1.9247	30.2244	3.84843e-08	8.19496e-07		g27300	1.18456	-1.18456	3.82536	18.6241	1.59196e-05	0.000175384
g03121	1.13504	4.63011	30.2231	3.85103e-08	8.19496e-07		g07822	1.18455	1.18455	8.66893	40.7593	1.72183e-10	6.18477e-09
g09026	-1.16542	4.09174	30.2099	3.8773e-08	8.24362e-07		g10444	1.18433	1.18433	4.90774	23.148	1.49998e-06	2.18568e-05
g15945	1.45715	3.18436	30.1863	3.92466e-08	8.33698e-07		g24285	1.18423	-1.18423	1.02614	9.72424	0.00181853	0.00968095
g02232	0.816677	4.10371	30.1748	3.94804e-08	8.37928e-07		g10875	1.18283	-1.18283	2.36918	40.6258	1.84354e-10	6.55377e-09
g20287	-1.58179	3.26606	30.1568	3.98493e-08	8.45014e-07		g15346	1.18268	1.18268	2.63466	8.55666	0.00344261	0.0162479
g14403	0.809074	6.80106	30.148	4.00309e-08	8.48123e-07		g35635	1.18259	1.18259	2.30574	26.7883	2.27003e-07	4.0439e-06
g04477	0.942865	3.17868	30.1216	4.05797e-08	8.58995e-07		g27067	1.18218	-1.18218	3.90118	12.1636	0.000487315	0.0032705
g15953	0.910396	3.61692	30.1119	4.07826e-08	8.62536e-07		g00897	1.18214	-1.18214	3.36974	16.0734	6.0934e-05	0.000560083
g10065	0.839839	4.60065	30.0968	4.10999e-08	8.68486e-07		g23116	1.18209	-1.18209	1.71615	13.103	0.000294827	0.00214932
g10843	1.76834	2.21767	30.0861	4.13287e-08	8.7256e-07		g23042	1.18196	1.18196	3.14384	31.4592	2.0368e-08	4.64944e-07
g01334	0.770189	6.2028	30.0835	4.1383e-08	8.72944e-07		g04060	1.18189	1.18189	6.43958	48.4263	3.42938e-12	1.65143e-10
g28324	-1.50399	1.87042	30.0809	4.14396e-08	8.73374e-07		g17451	1.18135	-1.18135	3.05359	21.7524	3.10197e-06	4.16175e-05
g25687	0.934132	4.33368	30.0678	4.17203e-08	8.78525e-07		g04213	1.18129	-1.18129	2.35302	23.5106	1.24231e-06	1.85037e-05
g17143	0.807791	3.54238	30.0535	4.20283e-08	8.84241e-07		g08932	1.18084	1.18084	5.21416	24.5987	7.05998e-07	1.11962e-05
g20743	-1.11904	3.16653	30.0364	4.24005e-08	8.91295e-07		g18663	1.18068	1.18068	4.88228	64.3077	1.06428e-15	8.66256e-14
g03463	-0.857166	5.3284	30.0076	4.30362e-08	9.03872e-07		g02237	1.18062	1.18062	2.80181	18.5129	1.68759e-05	0.00018468
g21431	1.0564	2.8422	29.9952	4.33106e-08	9.08846e-07		g04423	1.18058	1.18058	7.47858	104.899	1.28527e-24	2.2207e-22
g09152	0.718198	4.5291	29.915	4.51408e-08	9.46192e-07		g30534	1.17899	1.17899	1.4027	15.8034	7.02752e-05	0.000630131
g07418	0.774333	5.53541	29.9138	4.51686e-08	9.46192e-07		g36529	1.17882	1.17882	4.33147	13.9689	0.000185856	0.00144095
g37001	0.81682	3.68398	29.8919	4.56821e-08	9.56121e-07		g01210	1.17857	-1.17857	5.41095	11.0331	0.000894998	0.00540622
g12788	1.53382	2.3526	29.8801	4.59604e-08	9.61114e-07		g05055	1.17761	1.17761	3.3297	33.8898	5.83229e-09	1.51602e-07
g14886	0.729626	6.02312	29.8681	4.62459e-08	9.66077e-07		g15948	1.17759	1.17759	6.04107	50.1974	1.39033e-12	7.16626e-11
g08119	-0.845022	4.76056	29.8668	4.62777e-08	9.66077e-07		g11829	1.17727	-1.17727	1.06912	13.2867	0.000267296	0.00197603
g04016	-0.703861	5.77972	29.8353	4.70356e-08	9.81051e-07		g00577	1.1771	1.1771	6.81498	63.213	1.85516e-15	1.45606e-13
g01513	-0.732185	6.04301	29.8086	4.76863e-08	9.93766e-07		singleton_rep_c2948	1.17699	-1.17699	1.86724	7.53864	0.00603895	0.025634
g37944	1.0071	3.42455	29.7962	4.79929e-08	9.99294e-07		g09360	1.17698	1.17698	5.18509	19.0236	1.29109e-05	0.000146255
g08252	-0.724692	7.00727	29.7712	4.86161e-08	1.0114e-06		g02626	1.1767	1.1767	3.92673	62.4799	2.69182e-15	2.04629e-13
g14487	-0.71643	6.34659	29.7671	4.87186e-08	1.01266e-06		g40342	1.17567	-1.17567	1.68	16.641	4.51637e-05	0.000431196
g19522	-1.06107	3.34416	29.7463	4.92457e-08	1.02274e-06		g33655	1.17515	1.17515	1.43539	12.6001	0.000385717	0.00268635
g19999	-0.859042	4.47393	29.7358	4.95129e-08	1.0274e-06		g25407	1.17364	-1.17364	1.19225	14.7442	0.000123126	0.00101308
g12390	1.05848	2.70991	29.7115	5.01363e-08	1.03909e-06		g23445	1.1736	1.1736	1.78668	18.3297	1.85789e-05	0.000200465
g07605	0.763289	4.00225	29.7105	5.01621e-08	1.03909e-06		g40833	1.17311	-1.17311	1.65207	10.4597	0.00122007	0.00698414
g30363	1.40747	2.7818	29.7065	5.02671e-08	1.04037e-06		g33017	1.17276	-1.17276	2.56856	32.542	1.16645e-08	2.82259e-07
g37813	1.40142	2.21838	29.6939	5.05945e-08	1.04625e-06		g09567	1.17256	-1.17256	2.16776	9.42657	0.00213864	0.0110257
g10313	-0.764512	3.44726	29.6915	5.06561e-08	1.04663e-06		singleton_rep_c1056	1.17254	-1.17254	1.49006	13.5533	0.000231878	0.00174352
g12410	1.07022	2.89142	29.6763	5.10548e-08	1.05397e-06		g17962	1.17244	1.17244	4.71744	32.0632	1.4924e-08	3.53006e-07
g38774	1.60424	1.99016	29.6681	5.12704e-08	1.05752e-06		g00771	1.17205	-1.17205	7.57224	15.4107	8.64978e-05	0.000748657
g27651	1.11712	2.69115	29.6473	5.1826e-08	1.06807e-06		g35070	1.17203	1.17203	1.94829	13.4469	0.000245406	0.00182987
g09995	-1.25129	3.2516	29.6441	5.19103e-08	1.06889e-06		g25229	1.17172	1.17172	3.8067	47.112	6.70433e-12	3.08119e-10
g07720	0.706851	4.26893	29.6192	5.25803e-08	1.08177e-06		g23252	1.17091	-1.17091	2.45817	22.3334	2.2919e-06	3.18599e-05
g12328	0.864996	3.48696	29.5734	5.38383e-08	1.10634e-06		g03689	1.17065	1.17065	5.01532	92.3482	7.26931e-22	9.98457e-20
g16340	0.889463	6.41195	29.5724	5.38665e-08	1.10634e-06		g25097	1.17038	1.17038	3.71186	48.0236	4.21115e-12	2e-10
g18574	0.808958	3.88017	29.5706	5.39168e-08	1.10644e-06		g11382	1.16963	1.16963	3.5324	43.5823	4.06489e-11	1.64322e-09
g08928	0.647441	5.69823	29.5403	5.47659e-08	1.12291e-06		g30408	1.1687	-1.1687	3.29021	22.5516	2.04571e-06	2.88188e-05
g33023	0.86972	3.69972	29.5338	5.49488e-08	1.12571e-06		g30656	1.1679	1.1679	3.00856	11.2296	0.000805044	0.00495446
g19859	-1.30919	1.85031	29.5281	5.51105e-08	1.12806e-06		g14687	1.16778	1.16778	4.79616	33.3024	7.8884e-09	1.97611e-07
g14894	0.63393	5.22229	29.5264	5.51599e-08	1.12812e-06		g10255	1.16777	-1.16777	1.20061	10.3713	0.00127989	0.00725463
g28827	-1.35172	1.91346	29.4986	5.59572e-08	1.14346e-06		g09475	1.16705	-1.16705	2.08659	20.7276	5.29462e-06	6.70116e-05
g03119	1.51607	7.94446	29.4853	5.63414e-08	1.15033e-06		g16773	1.16644	1.16644	1.77634	13.1405	0.000288987	0.00211057
g35298	-1.91994	2.54949	29.4551	5.72287e-08	1.16746e-06		g18306	1.16623	-1.16623	1.52022	12.5532	0.000395534	0.00274051
g19407	-0.743541	4.50447	29.4357	5.78025e-08	1.17818e-06		g24779	1.16597	-1.16597	1.26627	14.1096	0.000172464	0.00135177
g15504	-0.726476	4.61987	29.4198	5.82802e-08	1.18691e-06		g12712	1.16596	-1.16596	2.32193	17.2257	3.31908e-05	0.000331963
g17616	0.593199	6.20248	29.4168	5.83696e-08	1.18773e-06		g26284	1.16549	-1.16549	3.16208	48.7298	2.93762e-12	1.42886e-10
g20158	0.870709	3.77726	29.4027	5.87963e-08	1.19541e-06		g03686	1.16544	-1.16544	1.0383	10.4013	0.00125929	0.00715779
g39602	1.98649	4.25194	29.3825	5.94104e-08	1.20688e-06		g09026	1.16542	-1.16542	4.09174	30.2099	3.8773e-08	8.24362e-07
g15544	0.787233	4.21268	29.3809	5.94605e-08	1.20688e-06		g04434	1.16496	-1.16496	6.38403	35.2326	2.92587e-09	8.22441e-08
g09884	1.26639	3.73606	29.3768	5.95871e-08	1.20844e-06		g15969	1.16465	-1.16465	2.61525	30.3916	3.53046e-08	7.55268e-07
g29412	1.28661	1.69772	29.3605	6.009e-08	1.21762e-06		g29723	1.1639	-1.1639	1.04506	9.36571	0.00221083	0.0113254
g17673	-0.936091	3.67657	29.338	6.07932e-08	1.23083e-06		g22618	1.16378	-1.16378	2.00817	26.3674	2.82268e-07	4.88793e-06
g31585	-0.675255	6.04448	29.3084	6.17266e-08	1.24868e-06		g19450	1.16375	1.16375	2.78454	31.9947	1.54591e-08	3.64191e-07
g13323	-0.690479	8.08151	29.2646	6.31389e-08	1.27619e-06		g02334	1.16289	1.16289	4.3311	33.1791	8.40476e-09	2.0903e-07
g14662	0.833179	7.96256	29.2565	6.34016e-08	1.28043e-06		g24793	1.16163	-1.16163	1.66176	20.4916	5.98946e-06	7.46336e-05
g20439	-0.756045	4.49755	29.2503	6.36066e-08	1.28349e-06		g15845	1.16119	1.16119	3.39932	39.4568	3.35391e-10	1.13395e-08
g19435	0.846477	5.58598	29.1788	6.59986e-08	1.32976e-06		g13471	1.16108	1.16108	6.33003	11.8873	0.000565186	0.00369665
g21856	-1.45884	2.47213	29.1773	6.60492e-08	1.32976e-06		singleton_rep_c3498	1.16027	1.16027	2.51246	17.8652	2.37113e-05	0.000248015
g10146	0.884849	3.12447	29.1768	6.60645e-08	1.32976e-06		g06535	1.16012	1.16012	5.93151	66.3598	3.75691e-16	3.24356e-14
g28632	1.20658	2.82905	29.1591	6.66703e-08	1.34084e-06		g02906	1.15984	-1.15984	2.09948	22.2013	2.45511e-06	3.38948e-05
g09105	-0.779678	4.73312	29.1501	6.69832e-08	1.34601e-06		g27195	1.15973	-1.15973	1.64287	16.1311	5.9106e-05	0.000546815
g36261	0.966571	2.73202	29.1237	6.79008e-08	1.36332e-06		g09768	1.15967	1.15967	2.2384	11.7054	0.000623174	0.00400335
g34589	-1.44444	1.33046	29.1211	6.79911e-08	1.364e-06		g15364	1.15938	1.15938	8.475	56.6303	5.25939e-14	3.36351e-12
g30350	1.00863	3.43033	29.1016	6.86801e-08	1.37668e-06		g10097	1.15929	1.15929	1.35842	19.8348	8.44335e-06	0.000101446
g12676	1.626	1.35065	29.0879	6.91675e-08	1.3853e-06		g19013	1.15924	1.15924	3.49857	44.2194	2.93556e-11	1.21099e-09
g07763	-0.824712	5.60553	29.0822	6.93729e-08	1.38826e-06		g15251	1.15849	1.15849	2.05162	19.0598	1.26687e-05	0.00014378
g16685	-1.3274	2.39173	29.0514	7.04831e-08	1.40931e-06		g17829	1.15841	1.15841	7.86115	57.4521	3.46304e-14	2.26258e-12
g18347	1.49205	3.5273	29.0155	7.18016e-08	1.43449e-06		g22424	1.15818	-1.15818	2.30783	24.7631	6.48257e-07	1.03712e-05
g16063	-0.646029	5.83389	28.9998	7.23874e-08	1.445e-06		g38373	1.15808	-1.15808	2.80297	27.5696	1.51539e-07	2.82099e-06
g19821	1.13596	3.9669	28.9769	7.32462e-08	1.46084e-06		g31518	1.15743	-1.15743	1.42355	9.65188	0.00189158	0.00998843
g07457	-0.94687	5.46304	28.9754	7.33018e-08	1.46084e-06		g01099	1.15651	-1.15651	4.98044	60.6095	6.95966e-15	5.05234e-13
g15507	1.11158	2.65957	28.9696	7.35227e-08	1.46403e-06		g11371	1.15581	-1.15581	2.75457	16.6227	4.56013e-05	0.000434344
g37536	1.50149	1.66849	28.9661	7.36543e-08	1.46545e-06		g13171	1.15502	1.15502	3.27581	8.08022	0.0044751	0.0200039
g00713	1.58433	4.8874	28.9234	7.52994e-08	1.49695e-06		g04943	1.15467	1.15467	1.69881	11.3172	0.000767941	0.00477229
g05471	-3.5391	2.34654	28.9069	7.59434e-08	1.50851e-06		g39004	1.15465	-1.15465	1.86888	7.22992	0.00716984	0.0293719
g11985	0.723892	5.5033	28.8937	7.64624e-08	1.51757e-06		g05458	1.15437	-1.15437	6.08395	80.8974	2.37751e-19	2.77652e-17
g11594	1.20383	2.79278	28.8846	7.68227e-08	1.52347e-06		singleton_rep_c643	1.15293	1.15293	3.31547	23.8496	1.04162e-06	1.58965e-05
g00028	0.642693	10.8419	28.8768	7.71328e-08	1.52837e-06		g34267	1.15275	-1.15275	1.79353	10.0658	0.00151045	0.00831367
g05775	-0.70841	4.58923	28.863	7.76847e-08	1.53804e-06		g18487	1.15134	-1.15134	3.93505	38.4084	5.73847e-10	1.8447e-08
g16221	-0.943841	6.02825	28.7939	8.05035e-08	1.59255e-06		g01327	1.15081	-1.15081	2.35202	20.6846	5.41493e-06	6.83554e-05
g10266	-0.661285	5.76579	28.7399	8.27787e-08	1.63622e-06		g11354	1.15072	-1.15072	1.8863	15.4368	8.53107e-05	0.000738911
g26864	-1.07252	3.10993	28.7302	8.31982e-08	1.64272e-06		g40215	1.15054	-1.15054	2.10574	16.0595	6.13844e-05	0.00056358
g00836	0.598472	7.6065	28.7291	8.32437e-08	1.64272e-06		g13356	1.15026	1.15026	4.9413	58.8501	1.70154e-14	1.16855e-12
g08995	-1.97821	1.86096	28.71	8.407e-08	1.65767e-06		singleton_rep_c2737	1.1502	1.1502	4.17894	65.9829	4.5485e-16	3.87167e-14
g16869	0.827117	5.06654	28.6866	8.50889e-08	1.6764e-06		g15536	1.14925	-1.14925	4.76699	34.3793	4.5353e-09	1.21414e-07
g00270	0.933926	5.95359	28.6764	8.55408e-08	1.68393e-06		g16651	1.149	1.149	4.40289	10.3756	0.0012769	0.00724258
g01617	0.967449	4.69476	28.6613	8.62095e-08	1.69571e-06		g17305	1.14877	-1.14877	2.06372	10.4962	0.00119623	0.00687696
singleton_rep_c3035	0.926574	3.94445	28.6562	8.64355e-08	1.69877e-06		g25826	1.14864	-1.14864	2.75372	9.66962	0.0018734	0.00991409
g14366	0.804207	4.12501	28.6507	8.66809e-08	1.70221e-06		g20556	1.14855	-1.14855	1.82748	18.9663	1.33048e-05	0.000150224
g05176	1.02406	2.91745	28.6445	8.69617e-08	1.70634e-06		singleton_rep_c1073	1.14767	1.14767	1.28946	20.9964	4.60143e-06	5.92306e-05
g03286	-1.33852	1.85356	28.6291	8.76547e-08	1.71854e-06		g15520	1.14635	-1.14635	5.63646	67.7509	1.85515e-16	1.63078e-14
g02478	-0.841683	3.67868	28.6229	8.79347e-08	1.72126e-06		g09538	1.14603	-1.14603	3.4474	40.2398	2.24623e-10	7.81299e-09
g03111	0.610128	6.96766	28.6229	8.79355e-08	1.72126e-06		g18214	1.1447	1.1447	1.2576	11.8549	0.000575108	0.00374836
g06851	-1.63506	1.93598	28.5689	9.04209e-08	1.76847e-06		g14873	1.14447	1.14447	7.15793	14.7907	0.000120124	0.000992437
g32855	1.86937	2.346	28.5658	9.05667e-08	1.76989e-06		g16707	1.14429	-1.14429	2.49587	22.0543	2.6505e-06	3.62405e-05
g03633	-0.71587	4.54216	28.5272	9.23926e-08	1.80412e-06		g31091	1.14373	-1.14373	1.98269	12.8041	0.000345865	0.00245117
g14778	1.10289	3.23586	28.4541	9.59474e-08	1.87202e-06		g19397	1.14362	1.14362	2.43829	17.2223	3.32505e-05	0.000332147
g08340	-0.706361	4.38432	28.4347	9.69148e-08	1.88937e-06		g18716	1.14348	-1.14348	3.78917	65.8542	4.85539e-16	4.08969e-14
g05494	-0.642866	8.23834	28.4169	9.78056e-08	1.9052e-06		g05569	1.14272	-1.14272	4.96467	26.6296	2.46437e-07	4.3548e-06
g08896	-1.09215	2.38473	28.4049	9.84157e-08	1.91554e-06		g08026	1.14244	-1.14244	4.75933	43.1783	4.99707e-11	1.9901e-09
g27616	-0.77402	3.5911	28.4002	9.8653e-08	1.91861e-06		g05772	1.1418	-1.1418	4.73989	30.9909	2.5924e-08	5.73888e-07
g02889	1.20753	6.41381	28.3987	9.87326e-08	1.91862e-06		g08719	1.14114	1.14114	4.03885	32.3387	1.29507e-08	3.10894e-07
g30697	-1.47706	1.43884	28.3797	9.97069e-08	1.93599e-06		g33702	1.14109	1.14109	2.21979	16.3753	5.19578e-05	0.00048721
g00267	1.44583	6.6881	28.3773	9.98307e-08	1.93684e-06		g20829	1.14104	1.14104	2.38803	12.0926	0.00050622	0.00337303
g04288	0.941402	4.10125	28.3268	1.02465e-07	1.98636e-06		g35834	1.14102	1.14102	1.22064	10.3509	0.00129413	0.00731113
g02596	1.12918	2.7212	28.2864	1.04629e-07	2.02668e-06		g17403	1.14068	1.14068	1.93506	16.149	5.855e-05	0.000542086
g20530	2.61125	3.21602	28.2746	1.05266e-07	2.03583e-06		g21050	1.14028	1.14028	4.2636	41.1911	1.38051e-10	5.04879e-09
g23744	-1.70913	2.08248	28.2746	1.0527e-07	2.03583e-06		g14888	1.14016	-1.14016	2.19434	8.92139	0.0028185	0.0137958
g01535	0.796369	3.80546	28.2705	1.05489e-07	2.03844e-06		g18985	1.14007	1.14007	4.04223	37.4445	9.40511e-10	2.89999e-08
g07913	-0.846071	4.09276	28.2233	1.08094e-07	2.08711e-06		g35510	1.13994	1.13994	1.82423	20.9465	4.72279e-06	6.05028e-05
g02241	0.806349	4.54078	28.2108	1.08798e-07	2.09903e-06		g02072	1.1389	-1.1389	4.57655	30.7016	3.00923e-08	6.57731e-07
g15005	1.09709	5.20461	28.2022	1.0928e-07	2.10665e-06		g06636	1.13853	-1.13853	2.94631	33.7679	6.20959e-09	1.59692e-07
g25644	0.940327	3.09426	28.173	1.10942e-07	2.13698e-06		g21113	1.13834	-1.13834	1.82807	15.631	7.69829e-05	0.000680366
g19290	-1.39317	1.87498	28.1677	1.11248e-07	2.14117e-06		g03404	1.13793	1.13793	3.90837	44.6608	2.343e-11	9.83327e-10
g07580	-0.617556	7.94547	28.1627	1.11534e-07	2.14496e-06		g00700	1.13747	1.13747	7.61211	58.6216	1.91103e-14	1.30133e-12
g02655	-0.580975	5.59423	28.1345	1.13173e-07	2.17475e-06		g04837	1.13746	1.13746	2.94987	34.2059	4.95785e-09	1.30985e-07
g08424	-0.654638	6.74569	28.1114	1.14531e-07	2.19911e-06		singleton_rep_c2059	1.13712	-1.13712	8.99397	59.9016	9.97211e-15	7.13212e-13
g05226	0.774356	8.6141	28.1085	1.14699e-07	2.20059e-06		g22694	1.13672	-1.13672	1.30798	9.49607	0.00205912	0.0107002
g07664	-0.946767	6.90538	28.1066	1.14812e-07	2.201e-06		g09781	1.13598	-1.13598	1.46638	12.3478	0.00044151	0.0030048
g01464	0.784666	4.22498	28.0941	1.15557e-07	2.21353e-06		g19821	1.13596	1.13596	3.9669	28.9769	7.32462e-08	1.46084e-06
g09393	-0.785417	3.68656	28.0867	1.16001e-07	2.22027e-06		g17209	1.13525	1.13525	5.91033	46.9822	7.16328e-12	3.26727e-10
g00606	-0.689216	5.67499	28.0851	1.16094e-07	2.2203e-06		g03121	1.13504	1.13504	4.63011	30.2231	3.85103e-08	8.19496e-07
g15864	-0.96273	3.51494	28.0736	1.16787e-07	2.23178e-06		g33028	1.13393	1.13393	2.37476	15.5441	8.06029e-05	0.000705038
g10544	-1.24492	3.76419	28.0478	1.18358e-07	2.26002e-06		g09320	1.1331	-1.1331	0.995783	11.3354	0.000760452	0.00473915
g16041	0.819685	3.9515	28.0341	1.19197e-07	2.27424e-06		g30302	1.13306	-1.13306	2.52855	20.1845	7.03197e-06	8.61149e-05
g22079	-0.978806	3.43529	28.03	1.19447e-07	2.27722e-06		g28505	1.13279	-1.13279	1.1098	11.6273	0.000649923	0.00415202
g04669	-0.956773	4.21042	28.0076	1.20839e-07	2.30195e-06		g25608	1.13217	-1.13217	1.29839	14.1191	0.000171593	0.00134766
g33423	1.60809	2.24442	27.9886	1.22035e-07	2.32289e-06		g24649	1.13144	-1.13144	2.61165	23.9341	9.96911e-07	1.53109e-05
g00508	0.79777	6.86495	27.9855	1.22231e-07	2.32479e-06		g29860	1.13055	-1.13055	1.06813	15.7193	7.34688e-05	0.000653915
g27820	1.44428	1.59642	27.9782	1.22692e-07	2.33172e-06		g21120	1.1302	-1.1302	2.48064	21.7529	3.10119e-06	4.16175e-05
g07729	-0.75747	5.41398	27.9479	1.24627e-07	2.36664e-06		g05266	1.13002	-1.13002	1.09852	11.9088	0.0005587	0.00366215
g14165	-1.39557	2.37702	27.9452	1.24798e-07	2.36804e-06		g02596	1.12918	1.12918	2.7212	28.2864	1.04629e-07	2.02668e-06
g15555	-0.843553	5.42585	27.9126	1.2692e-07	2.40641e-06		g22569	1.12896	-1.12896	2.04815	20.5261	5.88223e-06	7.3639e-05
g02846	1.19049	5.0324	27.8817	1.28963e-07	2.44322e-06		g07728	1.12891	-1.12891	5.76582	51.595	6.82142e-13	3.73192e-11
g06726	1.09155	4.76999	27.8649	1.3009e-07	2.46241e-06		g29168	1.12763	-1.12763	0.918029	13.4834	0.000240687	0.00179913
g13454	0.756485	3.61604	27.8635	1.3018e-07	2.46241e-06		g10044	1.12716	1.12716	2.35969	18.7935	1.45666e-05	0.000163025
g05571	2.27147	4.01906	27.857	1.30621e-07	2.46883e-06		g09531	1.12701	-1.12701	5.58883	36.3267	1.66859e-09	4.90116e-08
g13728	0.62157	4.72982	27.8498	1.3111e-07	2.47474e-06		g20699	1.12626	-1.12626	1.35365	9.24996	0.00235501	0.011915
g02242	-0.833422	9.32384	27.8493	1.31138e-07	2.47474e-06		g15187	1.12506	1.12506	2.73497	11.7512	0.000608054	0.00392394
g05746	0.712959	4.65598	27.8472	1.31287e-07	2.47561e-06		g11498	1.12395	1.12395	2.894	22.5417	2.05631e-06	2.89008e-05
g04548	0.624987	6.63953	27.8361	1.32039e-07	2.48785e-06		g21827	1.12376	-1.12376	1.0903	9.29752	0.00229465	0.011684
g03409	-1.29641	2.05865	27.8313	1.32367e-07	2.49209e-06		g25996	1.1231	-1.1231	3.05903	15.001	0.000107453	0.000901624
g03641	-1.48098	2.41509	27.8168	1.33364e-07	2.50891e-06		singleton_rep_c1979	1.12233	-1.12233	1.11312	12.7314	0.000359566	0.00253415
g14757	0.681606	4.76291	27.7983	1.34641e-07	2.53096e-06		g08809	1.12219	1.12219	6.44142	23.5868	1.19403e-06	1.7906e-05
g05453	0.944262	2.78435	27.7879	1.35373e-07	2.54275e-06		g18706	1.12183	-1.12183	1.69771	9.34256	0.00223892	0.0114426
g06875	0.854259	3.86151	27.7822	1.35767e-07	2.54816e-06		g02868	1.12182	-1.12182	2.75264	24.2416	8.49753e-07	1.32273e-05
g15122	-0.743326	4.30783	27.7774	1.36109e-07	2.55259e-06		g05800	1.12152	-1.12152	3.39558	6.56403	0.010406	0.0395536
g14558	-0.947843	4.26178	27.7251	1.3984e-07	2.62053e-06		g15571	1.12076	-1.12076	3.32245	17.6562	2.64657e-05	0.000272132
g22568	-1.36359	5.4195	27.7147	1.40588e-07	2.63252e-06		g07831	1.12066	1.12066	3.33451	6.20863	0.0127129	0.046186
g15343	-0.69651	5.96054	27.6814	1.43035e-07	2.67625e-06		g23971	1.1205	-1.1205	1.34815	8.48744	0.00357607	0.0167632
g04513	-0.877387	3.99703	27.6746	1.43534e-07	2.68352e-06		g33475	1.1205	1.1205	1.94448	24.5212	7.34949e-07	1.1597e-05
g19043	1.07985	3.48964	27.6641	1.4432e-07	2.69612e-06		g07585	1.12017	1.12017	5.58572	55.7227	8.34472e-14	5.23962e-12
g33123	1.11892	2.66172	27.6489	1.45452e-07	2.71518e-06		g05427	1.12003	-1.12003	8.74714	40.7161	1.7603e-10	6.30733e-09
g16954	0.720174	5.27436	27.6374	1.46319e-07	2.72925e-06		g19477	1.12	1.12	5.41163	20.2513	6.79082e-06	8.35426e-05
g08069	-0.900074	4.50102	27.5832	1.50481e-07	2.80473e-06		g10013	1.11943	-1.11943	3.07394	40.6364	1.83363e-10	6.52817e-09
g38373	-1.15808	2.80297	27.5696	1.51539e-07	2.82099e-06		g13319	1.11921	1.11921	2.62538	6.24869	0.0124285	0.0454259
g33951	2.07289	2.46931	27.569	1.51587e-07	2.82099e-06		g20743	1.11904	-1.11904	3.16653	30.0364	4.24005e-08	8.91295e-07
g08230	-0.888617	3.72322	27.5661	1.51815e-07	2.82306e-06		g33123	1.11892	1.11892	2.66172	27.6489	1.45452e-07	2.71518e-06
g19157	-1.72404	1.73508	27.5397	1.53899e-07	2.85962e-06		g14587	1.11888	1.11888	9.09621	53.7591	2.26647e-13	1.3396e-11
g25392	-0.815316	4.16317	27.5312	1.54584e-07	2.87014e-06		g02763	1.11874	-1.11874	2.82678	16.8781	3.98582e-05	0.000387271
g24169	0.735209	4.03388	27.5068	1.56544e-07	2.90429e-06		g20996	1.11853	-1.11853	1.58522	9.27426	0.00232397	0.0118056
g05306	0.930403	3.32731	27.5045	1.56732e-07	2.90555e-06		g23248	1.11842	1.11842	1.81831	9.29735	0.00229486	0.011684
g01816	0.825359	4.15862	27.5006	1.57046e-07	2.90915e-06		g27551	1.1183	1.1183	1.47752	18.4526	1.74187e-05	0.000189505
g00671	-0.761355	10.6645	27.4908	1.57847e-07	2.92174e-06		g20420	1.11819	1.11819	5.8461	44.3315	2.77225e-11	1.15148e-09
g05837	0.662964	6.33178	27.4826	1.58512e-07	2.93181e-06		g19412	1.11808	1.11808	1.49107	9.97657	0.00158545	0.00864931
g03755	-1.51246	1.75311	27.4788	1.58825e-07	2.93472e-06		g09649	1.11789	-1.11789	2.15676	17.7547	2.51299e-05	0.000259389
g26900	-1.37609	1.79763	27.4778	1.58912e-07	2.93472e-06		g01126	1.11777	1.11777	4.78468	54.2701	1.74744e-13	1.0379e-11
g00291	-0.597064	5.68143	27.4733	1.5928e-07	2.93927e-06		g11304	1.11776	-1.11776	10.8521	35.8649	2.11482e-09	6.10795e-08
g18655	-1.59267	2.17579	27.4629	1.60139e-07	2.95286e-06		g15255	1.11742	-1.11742	3.72174	51.5011	7.15588e-13	3.90488e-11
g03822	3.03735	2.67352	27.4353	1.62442e-07	2.99304e-06		singleton_rep_c3067	1.1172	1.1172	2.42565	25.1128	5.40722e-07	8.80824e-06
g01163	-0.794709	6.96137	27.419	1.6381e-07	3.01594e-06		g27651	1.11712	1.11712	2.69115	29.6473	5.1826e-08	1.06807e-06
g15989	0.704048	4.45528	27.39	1.6629e-07	3.05928e-06		g00957	1.11659	-1.11659	3.15137	54.5785	1.49364e-13	8.95964e-12
g03483	-0.643811	4.15295	27.3884	1.66426e-07	3.05945e-06		g03244	1.11592	-1.11592	4.28275	32.9108	9.64846e-09	2.36577e-07
g00318	0.901426	4.27507	27.378	1.67323e-07	3.0736e-06		g03096	1.11567	1.11567	6.8734	93.3689	4.34022e-22	6.10003e-20
g07464	0.651774	4.62589	27.3634	1.68589e-07	3.0945e-06		g16828	1.11523	-1.11523	1.69736	11.3515	0.000753883	0.00470402
g19699	1.09878	3.08865	27.3607	1.68829e-07	3.09519e-06		g09632	1.1152	-1.1152	1.34061	9.3081	0.00228143	0.0116255
g39833	1.61334	2.10792	27.3601	1.68882e-07	3.09519e-06		g22302	1.1149	-1.1149	1.8659	12.0222	0.000525694	0.00348073
g02966	0.682181	4.54446	27.351	1.69677e-07	3.1074e-06		g14649	1.11478	-1.11478	4.84547	45.7875	1.318e-11	5.78244e-10
g17148	-0.982225	3.41096	27.3381	1.70809e-07	3.12577e-06		g35169	1.11404	1.11404	1.66705	8.94636	0.00278023	0.0136394
g08862	-1.08714	3.33277	27.3122	1.73115e-07	3.16557e-06		g15647	1.11327	-1.11327	3.18812	21.3233	3.87983e-06	5.06979e-05
g10225	1.3394	2.32016	27.2987	1.74324e-07	3.18527e-06		g31733	1.1132	1.1132	1.67221	14.653	0.000129232	0.00105563
g26758	1.88517	1.36819	27.285	1.75571e-07	3.20563e-06		singleton_rep_c708	1.11309	-1.11309	1.70303	14.2224	0.000162425	0.00128694
g16044	0.599556	6.17465	27.2704	1.76902e-07	3.22749e-06		g08205	1.11279	-1.11279	5.61402	21.7512	3.10401e-06	4.16175e-05
g27938	1.2896	2.42468	27.2632	1.77556e-07	3.23699e-06		g14251	1.11266	-1.11266	1.16012	7.32987	0.00678178	0.0281216
g09046	-2.04822	0.820184	27.2549	1.78322e-07	3.2485e-06		g20868	1.11167	1.11167	1.91162	18.2546	1.93261e-05	0.000207732
g09910	-1.19281	2.89942	27.2382	1.79872e-07	3.27426e-06		g15507	1.11158	1.11158	2.65957	28.9696	7.35227e-08	1.46403e-06
g24190	-1.78989	3.59149	27.226	1.81012e-07	3.29254e-06		g09628	1.11122	1.11122	5.20462	45.9894	1.18893e-11	5.26398e-10
g08080	0.896081	3.78832	27.2067	1.8282e-07	3.32292e-06		g38305	1.1099	-1.1099	1.14968	9.63102	0.00191318	0.0100805
g13096	1.10866	3.04265	27.1816	1.85217e-07	3.36397e-06		g13639	1.10943	-1.10943	4.6832	34.5796	4.09165e-09	1.1049e-07
g16191	-0.963275	3.93787	27.1718	1.86158e-07	3.37851e-06		g32253	1.10934	-1.10934	1.24067	15.591	7.86259e-05	0.000691667
g15159	-0.630813	5.69649	27.1649	1.86821e-07	3.388e-06		g14533	1.10927	1.10927	7.92805	50.358	1.28104e-12	6.65974e-11
g03283	1.05396	3.12046	27.1522	1.88055e-07	3.40783e-06		g40062	1.1088	-1.1088	2.627	13.3489	0.00025858	0.0019157
singleton_rep_c3096	1.22567	2.07763	27.1336	1.89866e-07	3.43807e-06		g13096	1.10866	1.10866	3.04265	27.1816	1.85217e-07	3.36397e-06
g13713	0.644437	5.39595	27.1111	1.92092e-07	3.47577e-06		g05757	1.10838	1.10838	5.59568	38.8206	4.64591e-10	1.52388e-08
g14976	0.699574	7.53499	27.1012	1.93074e-07	3.49093e-06		g08890	1.10822	-1.10822	1.4162	18.0533	2.1481e-05	0.000228155
g00573	-0.79946	4.35444	27.0764	1.95573e-07	3.53347e-06		g07498	1.10793	-1.10793	9.79286	34.2127	4.94059e-09	1.30815e-07
g18777	0.829422	3.49758	27.0637	1.96858e-07	3.55403e-06		g06705	1.10732	-1.10732	2.29316	18.8344	1.42575e-05	0.000159936
g33453	1.41428	1.5789	27.0518	1.98077e-07	3.57337e-06		g03752	1.10722	-1.10722	1.0001	8.59554	0.00336988	0.0159607
g17387	-1.05415	4.12264	26.9761	2.05988e-07	3.71331e-06		g05842	1.10719	-1.10719	3.13177	26.5149	2.61514e-07	4.57773e-06
g37434	1.7181	2.00999	26.9685	2.06796e-07	3.7251e-06		g01186	1.10693	-1.10693	3.1783	30.4453	3.43412e-08	7.37269e-07
g02392	0.905618	2.82048	26.9534	2.0842e-07	3.75036e-06		g01215	1.10651	1.10651	6.75453	43.9554	3.35945e-11	1.37181e-09
g39071	-1.75505	0.996953	26.9526	2.08509e-07	3.75036e-06		g13201	1.10616	-1.10616	1.91125	22.3652	2.25421e-06	3.13902e-05
g25546	0.732547	4.65538	26.9505	2.08737e-07	3.75168e-06		g08553	1.10578	1.10578	5.533	52.9074	3.49647e-13	2.00769e-11
g21229	-1.09535	2.3261	26.9094	2.13215e-07	3.82932e-06		g25175	1.10561	-1.10561	2.49063	19.8803	8.24464e-06	9.94044e-05
g25183	0.989844	3.65191	26.8929	2.1505e-07	3.85904e-06		g18684	1.10525	-1.10525	6.32759	44.4129	2.65923e-11	1.11026e-09
g22871	-1.48559	1.93667	26.8916	2.15189e-07	3.85904e-06		g00981	1.10479	-1.10479	2.63437	21.3919	3.74343e-06	4.9048e-05
g05578	-0.583387	5.32705	26.8524	2.19601e-07	3.93524e-06		g13741	1.10385	1.10385	1.99131	6.42255	0.011268	0.0420207
g02640	-0.588273	7.12254	26.8433	2.20634e-07	3.95082e-06		g08535	1.10376	1.10376	4.50496	54.3153	1.70765e-13	1.01677e-11
g06693	-1.64863	1.45036	26.8342	2.21683e-07	3.9665e-06		g19114	1.10346	-1.10346	2.87875	19.6702	9.20238e-06	0.000109155
g15643	-1.54771	1.54171	26.8328	2.21838e-07	3.9665e-06		g21299	1.10341	-1.10341	3.17731	10.1177	0.00146853	0.00811434
g04892	0.739645	4.231	26.8242	2.2283e-07	3.9813e-06		g13717	1.10319	1.10319	2.00951	12.768	0.000352598	0.00249304
g01398	0.938284	3.11228	26.8152	2.23875e-07	3.99702e-06		g07354	1.10307	-1.10307	5.91399	8.75288	0.00309113	0.0148795
g16927	0.65747	6.99269	26.7896	2.2685e-07	4.0439e-06		g14778	1.10289	1.10289	3.23586	28.4541	9.59474e-08	1.87202e-06
g15842	-1.06754	2.92917	26.7892	2.26898e-07	4.0439e-06		g14446	1.1021	-1.1021	7.56402	48.2672	3.71918e-12	1.78035e-10
g35635	1.18259	2.30574	26.7883	2.27003e-07	4.0439e-06		g01044	1.1013	-1.1013	1.19767	12.4365	0.00042102	0.00288393
g22497	-1.33699	1.79317	26.7797	2.28017e-07	4.05897e-06		g26831	1.101	-1.101	1.06537	6.49367	0.0108259	0.0407515
g12208	0.731726	3.5161	26.7654	2.29708e-07	4.08606e-06		g24298	1.1005	1.1005	4.84521	50.3124	1.31119e-12	6.80185e-11
g01509	-0.719229	5.54676	26.7395	2.32817e-07	4.13832e-06		g09570	1.10005	1.10005	2.1794	21.6142	3.33381e-06	4.41839e-05
g02551	0.589498	5.96353	26.7233	2.34768e-07	4.16994e-06		g32764	1.09969	1.09969	1.50929	8.48277	0.00358526	0.0167998
g07641	0.815534	4.75028	26.7204	2.35127e-07	4.17071e-06		g28460	1.09939	-1.09939	3.30909	18.4699	1.72613e-05	0.00018808
g08792	-0.970483	3.73769	26.7201	2.35157e-07	4.17071e-06		g00206	1.09927	-1.09927	4.64359	38.3171	6.01324e-10	1.9279e-08
g15396	0.862911	4.20938	26.7184	2.35373e-07	4.17149e-06		g19699	1.09878	1.09878	3.08865	27.3607	1.68829e-07	3.09519e-06
g23069	1.30782	2.54792	26.7119	2.3616e-07	4.18236e-06		g20653	1.09852	-1.09852	2.50864	7.48933	0.00620658	0.0262029
g23802	0.869791	3.2038	26.6711	2.41206e-07	4.26861e-06		singleton_rep_c1953	1.09842	-1.09842	1.45529	6.79346	0.00914925	0.0356507
g17781	-0.863006	3.44451	26.635	2.45745e-07	4.34575e-06		g00749	1.09826	1.09826	8.14801	31.6796	1.8182e-08	4.19e-07
g05569	-1.14272	4.96467	26.6296	2.46437e-07	4.3548e-06		g18039	1.09801	1.09801	4.76096	57.03	4.29214e-14	2.77429e-12
g15741	0.931945	5.40248	26.6205	2.47607e-07	4.37228e-06		g35123	1.09771	1.09771	1.43693	14.1077	0.000172639	0.00135236
g01252	0.695855	4.53998	26.6184	2.47875e-07	4.37381e-06		g11701	1.09746	-1.09746	1.17667	10.7095	0.00106587	0.00624889
g17298	1.22087	5.82679	26.6027	2.49896e-07	4.40627e-06		g04293	1.0971	1.0971	2.33939	17.9877	2.22338e-05	0.000234708
g13619	-1.30083	2.25978	26.5888	2.51692e-07	4.4347e-06		g15005	1.09709	1.09709	5.20461	28.2022	1.0928e-07	2.10665e-06
g08933	0.68211	5.75584	26.5864	2.52017e-07	4.4372e-06		g26611	1.09686	-1.09686	1.35304	12.6878	0.00036805	0.00258491
g20823	0.784216	4.53739	26.5765	2.53301e-07	4.45656e-06		g01571	1.09679	-1.09679	5.66536	14.6802	0.000127376	0.00104308
g10556	1.91961	1.08004	26.565	2.54816e-07	4.47995e-06		g16555	1.09666	-1.09666	1.81228	15.4587	8.43276e-05	0.000732233
g26945	-1.20287	3.48688	26.5591	2.55599e-07	4.49044e-06		g21951	1.09654	-1.09654	0.982733	13.813	0.000201939	0.00154679
g13557	0.746879	5.56599	26.5554	2.56082e-07	4.49535e-06		g26941	1.09633	-1.09633	3.8058	39.315	3.60656e-10	1.2109e-08
g03586	0.858053	5.95453	26.5542	2.5625e-07	4.49535e-06		g00208	1.09615	1.09615	9.073	70.699	4.161e-17	3.94463e-15
g05544	-1.0089	3.21559	26.5383	2.58362e-07	4.52912e-06		g21532	1.09581	-1.09581	1.74921	11.4177	0.000727485	0.00456074
g35708	1.29675	1.98325	26.5186	2.61016e-07	4.57233e-06		g31043	1.09579	1.09579	1.15953	8.68385	0.00321043	0.0153498
g05842	-1.10719	3.13177	26.5149	2.61514e-07	4.57773e-06		g05814	1.09574	-1.09574	2.22189	15.6668	7.55371e-05	0.000669613
g09462	0.919214	3.65134	26.5128	2.61802e-07	4.57946e-06		g33510	1.0957	-1.0957	1.49472	12.6419	0.000377199	0.00263843
g01502	-0.765831	5.56122	26.5041	2.62974e-07	4.5962e-06		g14042	1.09568	1.09568	4.79867	33.1986	8.32096e-09	2.07372e-07
g24840	-1.36687	2.6328	26.5029	2.6314e-07	4.5962e-06		g26576	1.09554	-1.09554	1.20928	6.94032	0.00842742	0.0334413
g04777	0.869012	4.85349	26.5006	2.63454e-07	4.59837e-06		g21229	1.09535	-1.09535	2.3261	26.9094	2.13215e-07	3.82932e-06
g15492	-1.01703	2.9688	26.4909	2.64786e-07	4.61828e-06		g11897	1.09456	1.09456	2.51149	40.3332	2.14135e-10	7.45892e-09
g20842	-1.35652	1.97109	26.487	2.65317e-07	4.62421e-06		g09028	1.09453	1.09453	4.56939	40.4546	2.01243e-10	7.05049e-09
g21100	0.801709	3.73269	26.4721	2.67374e-07	4.65671e-06		g08655	1.09447	-1.09447	0.9488	7.37758	0.0066042	0.0275829
g04115	-0.868508	2.86092	26.4611	2.68892e-07	4.67977e-06		g06844	1.09389	-1.09389	3.01713	19.7602	8.77913e-06	0.000104907
g15802	0.850466	6.02794	26.4506	2.70358e-07	4.7019e-06		g06614	1.09327	-1.09327	2.25174	10.8102	0.00100943	0.00597501
g18540	1.08494	3.64429	26.4481	2.70721e-07	4.70482e-06		g08896	1.09215	-1.09215	2.38473	28.4049	9.84157e-08	1.91554e-06
g20873	1.38826	3.0128	26.4345	2.7263e-07	4.7346e-06		g20181	1.09181	1.09181	2.22367	17.1439	3.46526e-05	0.000343457
g22716	-0.838495	4.16707	26.4254	2.73922e-07	4.75361e-06		g08812	1.09179	-1.09179	3.1106	14.6035	0.000132666	0.0010791
g16107	0.649753	4.32513	26.3738	2.81335e-07	4.87876e-06		g11449	1.09178	1.09178	4.43829	68.0526	1.5919e-16	1.40962e-14
g02807	1.22914	2.17568	26.3682	2.82141e-07	4.88793e-06		g06726	1.09155	1.09155	4.76999	27.8649	1.3009e-07	2.46241e-06
g22618	-1.16378	2.00817	26.3674	2.82268e-07	4.88793e-06		g12104	1.09119	1.09119	2.0155	11.7768	0.000599733	0.00387749
g07615	-0.679227	4.11459	26.3615	2.83127e-07	4.89929e-06		g35688	1.09119	-1.09119	1.04515	6.87435	0.00874417	0.0344424
g13214	1.66852	1.1449	26.3592	2.83459e-07	4.90153e-06		g39355	1.09022	-1.09022	2.31503	24.784	6.41276e-07	1.02732e-05
g16184	-0.69365	4.79036	26.3269	2.8824e-07	4.98065e-06		g12448	1.08996	-1.08996	1.42383	17.805	2.44743e-05	0.000254141
g33226	1.03792	6.21987	26.3134	2.90275e-07	5.01222e-06		g34932	1.08983	1.08983	3.98808	34.0957	5.2467e-09	1.37863e-07
g14454	-1.03911	4.8147	26.306	2.91377e-07	5.02766e-06		g39801	1.0897	-1.0897	2.13132	8.34825	0.00386059	0.0178001
g05382	-0.853978	3.75889	26.2862	2.94392e-07	5.07274e-06		g02165	1.08915	1.08915	5.54926	14.7445	0.000123105	0.00101308
g04125	0.697246	4.49165	26.286	2.94409e-07	5.07274e-06		g20895	1.08854	-1.08854	1.95837	18.7639	1.47943e-05	0.000165114
g09061	-0.918214	4.5375	26.2684	2.97109e-07	5.11561e-06		g01568	1.08835	-1.08835	11.6971	36.6339	1.42531e-09	4.25901e-08
g16795	-1.18597	4.309	26.2612	2.98222e-07	5.13112e-06		g22066	1.08817	-1.08817	1.09538	9.38162	0.00219172	0.0112504
g28963	1.05711	2.79098	26.2286	3.03295e-07	5.21469e-06		g16204	1.0881	1.0881	6.30831	32.6522	1.10213e-08	2.67769e-07
g06339	0.872153	6.27791	26.1658	3.13325e-07	5.38331e-06		g21228	1.08801	-1.08801	5.87677	30.5064	3.32773e-08	7.16974e-07
g07434	-1.24659	3.69108	26.1561	3.14897e-07	5.40648e-06		g27619	1.08785	1.08785	2.7931	8.27406	0.00402154	0.0183948
g06419	0.833944	3.63261	26.1313	3.18978e-07	5.47266e-06		g22729	1.08714	-1.08714	2.8169	17.5037	2.86755e-05	0.000291875
g22644	-0.926275	5.21918	26.0638	3.30323e-07	5.66329e-06		g08862	1.08714	-1.08714	3.33277	27.3122	1.73115e-07	3.16557e-06
g08944	-0.682022	4.27088	26.0541	3.31985e-07	5.68774e-06		g18683	1.08713	1.08713	4.874	41.4361	1.21787e-10	4.49478e-09
g20461	-0.748706	4.23406	26.0234	3.37313e-07	5.77493e-06		g07722	1.08705	1.08705	5.26964	54.4521	1.59287e-13	9.5312e-12
g09355	-0.974838	3.11903	25.9872	3.43695e-07	5.88003e-06		g20212	1.0869	-1.0869	4.2436	56.5775	5.40254e-14	3.43687e-12
g04675	0.745334	10.8003	25.9802	3.4493e-07	5.89649e-06		g24967	1.08646	-1.08646	2.00277	15.9285	6.57791e-05	0.000596677
g17855	-1.21052	2.29107	25.9784	3.45255e-07	5.89649e-06		g04801	1.08612	-1.08612	3.27115	31.5306	1.96318e-08	4.50265e-07
g15852	0.852494	3.90664	25.9777	3.45389e-07	5.89649e-06		g12030	1.08598	-1.08598	2.52732	23.7666	1.08756e-06	1.65142e-05
g13633	0.968024	11.8192	25.9596	3.48635e-07	5.9477e-06		g07213	1.08575	-1.08575	2.85858	32.7122	1.06862e-08	2.6015e-07
g04008	0.736657	4.2293	25.956	3.4928e-07	5.95451e-06		g00474	1.08544	1.08544	4.98979	35.0116	3.27751e-09	9.07566e-08
g04000	-0.587561	6.16669	25.9256	3.54838e-07	6.045e-06		g18540	1.08494	1.08494	3.64429	26.4481	2.70721e-07	4.70482e-06
g25807	0.98672	4.0359	25.923	3.55308e-07	6.04875e-06		g17708	1.08476	-1.08476	1.09523	7.40877	0.00649068	0.0271886
g25572	-1.48599	1.64252	25.9191	3.56021e-07	6.05662e-06		g04146	1.08454	1.08454	4.4478	35.7205	2.27755e-09	6.55447e-08
g29642	1.56995	1.29301	25.8904	3.61365e-07	6.1432e-06		g19617	1.0844	-1.0844	2.57183	22.8681	1.73507e-06	2.49072e-05
g31276	1.00996	3.89636	25.8875	3.61904e-07	6.14804e-06		g31135	1.08372	-1.08372	1.43118	16.9392	3.85956e-05	0.000377279
singleton_rep_c3320	1.29268	4.71497	25.8348	3.71931e-07	6.31076e-06		g24435	1.08369	1.08369	3.49778	24.9588	5.85683e-07	9.49583e-06
g25288	0.776591	3.42703	25.8344	3.72004e-07	6.31076e-06		g22333	1.08351	1.08351	1.55898	11.2887	0.000779822	0.00482998
g32178	-1.24184	2.90649	25.8274	3.73357e-07	6.32926e-06		g07647	1.0832	-1.0832	4.5636	25.388	4.68827e-07	7.75418e-06
g04921	-0.846081	3.4106	25.8211	3.74565e-07	6.3453e-06		g17053	1.0831	-1.0831	2.40583	11.8712	0.000570092	0.00372269
g16937	0.939695	4.37861	25.7969	3.79305e-07	6.4211e-06		g18259	1.08217	-1.08217	2.4575	30.5634	3.23132e-08	6.99946e-07
g00237	-0.761624	3.71583	25.7846	3.81715e-07	6.45737e-06		g21715	1.08161	-1.08161	1.40405	12.6957	0.000366502	0.00257478
g02416	1.05518	3.67014	25.7761	3.83407e-07	6.48146e-06		g24268	1.08141	-1.08141	1.36825	9.11353	0.00253726	0.0126622
g01041	0.59648	4.53014	25.7729	3.84044e-07	6.48769e-06		g29325	1.08131	1.08131	1.89025	22.2809	2.35532e-06	3.26289e-05
g06023	-0.629278	5.911	25.7027	3.98266e-07	6.72325e-06		g11740	1.08126	-1.08126	1.8157	9.18454	0.00244068	0.0122842
g03215	-0.719243	4.65823	25.6859	4.01752e-07	6.77736e-06		g24452	1.08092	1.08092	2.42333	16.4139	5.09106e-05	0.000478691
g04298	0.845236	5.7806	25.6782	4.03351e-07	6.79959e-06		g19043	1.07985	1.07985	3.48964	27.6641	1.4432e-07	2.69612e-06
g16081	0.74514	4.06987	25.6755	4.03928e-07	6.80458e-06		g10106	1.07968	-1.07968	2.93968	16.2372	5.58868e-05	0.000519618
g15941	-1.22385	2.11987	25.6679	4.05516e-07	6.82657e-06		g10422	1.07921	1.07921	2.96756	22.8254	1.77409e-06	2.53988e-05
g29562	0.952667	3.34714	25.6498	4.09331e-07	6.88599e-06		g01130	1.07906	1.07906	4.09647	51.9406	5.72059e-13	3.17178e-11
g02833	-0.779246	4.24283	25.6384	4.11768e-07	6.92217e-06		g17127	1.07906	1.07906	7.376	36.7742	1.32636e-09	3.99793e-08
g25014	-1.28134	2.63138	25.6319	4.1316e-07	6.94075e-06		g19149	1.07897	-1.07897	1.81376	10.6253	0.00111553	0.00648239
g20520	-0.662898	5.30349	25.6064	4.18646e-07	7.02802e-06		g03724	1.07883	1.07883	3.90832	19.5674	9.71105e-06	0.000114069
g03034	-1.24901	3.2475	25.5955	4.21027e-07	7.06309e-06		g13660	1.07827	1.07827	2.8625	25.0075	5.71087e-07	9.27163e-06
g07474	-0.717506	5.46235	25.5851	4.23301e-07	7.09631e-06		g40438	1.07718	1.07718	6.09531	10.5062	0.00118972	0.00684442
g01081	-0.746325	4.63595	25.5816	4.24066e-07	7.10421e-06		g15464	1.07706	-1.07706	2.80756	22.9671	1.64801e-06	2.38557e-05
g07472	-0.826312	3.5982	25.5664	4.27415e-07	7.15536e-06		g00916	1.07705	1.07705	5.16902	34.9212	3.43314e-09	9.46325e-08
g15844	1.26328	3.4646	25.5579	4.29309e-07	7.18208e-06		g04704	1.07632	1.07632	6.5036	50.4334	1.23279e-12	6.42273e-11
g03325	1.9507	2.53924	25.543	4.32641e-07	7.23283e-06		g04998	1.07619	-1.07619	1.86589	12.0693	0.000512595	0.00340987
g09732	0.691925	4.57786	25.5399	4.33321e-07	7.23919e-06		singleton_rep_c762	1.07615	1.07615	1.36892	13.5491	0.000232398	0.00174635
g02908	-0.735679	3.56615	25.5248	4.36723e-07	7.29098e-06		g35184	1.07601	1.07601	3.00418	34.5992	4.0508e-09	1.09657e-07
g02533	0.763321	5.02122	25.5213	4.37519e-07	7.29923e-06		g03669	1.07546	1.07546	1.54882	11.8501	0.000576568	0.00375484
g08877	-0.738164	4.00527	25.5025	4.41816e-07	7.36584e-06		g11770	1.07529	-1.07529	1.12805	14.1907	0.000165188	0.00130456
g23085	-0.852914	3.00998	25.4842	4.46014e-07	7.4307e-06		g04969	1.07482	1.07482	4.59005	33.9773	5.57587e-09	1.45406e-07
g06708	0.716215	4.31322	25.4823	4.46464e-07	7.43307e-06		g26273	1.0747	-1.0747	2.02126	19.9969	7.75682e-06	9.4086e-05
g02254	0.554363	5.49777	25.4801	4.4698e-07	7.43654e-06		g37792	1.07375	-1.07375	2.49664	22.9103	1.69742e-06	2.44503e-05
singleton_rep_c2294	1.47711	1.50707	25.4774	4.476e-07	7.44173e-06		g05487	1.07367	-1.07367	6.43531	58.6605	1.87364e-14	1.27947e-12
g36211	0.747174	3.55949	25.449	4.5424e-07	7.54642e-06		g07460	1.0735	-1.0735	5.79085	42.0999	8.67267e-11	3.2861e-09
g06063	0.635835	5.6175	25.4478	4.54521e-07	7.54642e-06		g20343	1.07338	1.07338	5.36105	41.6034	1.11801e-10	4.16436e-09
g20188	0.84233	3.03092	25.4339	4.57793e-07	7.59552e-06		g24812	1.0729	-1.0729	1.14181	6.64043	0.00996901	0.0382646
g06174	0.642424	5.39263	25.4265	4.59558e-07	7.61958e-06		g26094	1.07254	-1.07254	1.69814	15.6554	7.5995e-05	0.000673178
g02737	-1.04566	2.71116	25.401	4.65686e-07	7.71285e-06		g26864	1.07252	-1.07252	3.10993	28.7302	8.31982e-08	1.64272e-06
g16699	-0.819561	2.99531	25.4004	4.65821e-07	7.71285e-06		g02943	1.07156	1.07156	3.82	9.76881	0.00177497	0.00949296
g07647	-1.0832	4.5636	25.388	4.68827e-07	7.75418e-06		g38635	1.07077	1.07077	1.37772	8.63243	0.0033023	0.0156867
g27884	0.861189	2.97007	25.3874	4.68959e-07	7.75418e-06		g12410	1.07022	1.07022	2.89142	29.6763	5.10548e-08	1.05397e-06
g25860	1.65721	2.87989	25.3846	4.69644e-07	7.76021e-06		g11908	1.06936	1.06936	4.45305	40.5247	1.94148e-10	6.82402e-09
g09694	0.644784	4.55878	25.3826	4.70146e-07	7.76319e-06		g19109	1.06929	-1.06929	5.42477	19.6652	9.22683e-06	0.000109338
g02216	-0.655454	5.4832	25.3552	4.76872e-07	7.86887e-06		g29533	1.06833	1.06833	4.0104	45.4108	1.59747e-11	6.92066e-10
g01968	0.649142	4.97823	25.3452	4.79336e-07	7.90414e-06		g09017	1.06804	1.06804	5.46535	42.3424	7.6614e-11	2.93049e-09
g04630	-0.943953	3.55007	25.3318	4.82679e-07	7.95384e-06		g28761	1.06759	1.06759	1.08706	6.63783	0.00998356	0.0383071
g08592	1.00085	2.63526	25.3206	4.85484e-07	7.99461e-06		g15842	1.06754	-1.06754	2.92917	26.7892	2.26898e-07	4.0439e-06
g02477	-0.58328	7.55759	25.3079	4.88706e-07	8.04218e-06		g20380	1.06642	-1.06642	2.15299	15.7945	7.06091e-05	0.000632828
g08149	0.59843	6.13177	25.3012	4.90401e-07	8.0646e-06		g21855	1.06637	-1.06637	2.34214	22.4504	2.15636e-06	3.01841e-05
g01813	-0.743166	4.46654	25.2975	4.9135e-07	8.07471e-06		g27373	1.06631	-1.06631	1.35936	11.5789	0.000667033	0.00424227
g06106	0.677733	8.38243	25.2939	4.92268e-07	8.08429e-06		g15133	1.06583	1.06583	3.39449	31.0444	2.52198e-08	5.60868e-07
g14375	-0.582096	4.76522	25.2923	4.92663e-07	8.08529e-06		g16270	1.06581	-1.06581	1.88789	11.2413	0.000799989	0.00493478
g07798	-0.694044	6.52887	25.2802	4.95774e-07	8.13083e-06		g20779	1.06519	-1.06519	3.77613	36.7803	1.3222e-09	3.99038e-08
g05706	0.628578	4.98821	25.2544	5.02443e-07	8.23462e-06		g31207	1.06491	1.06491	3.02618	10.3385	0.00130287	0.00734849
g22147	-0.860384	4.14766	25.2433	5.0536e-07	8.2768e-06		g31973	1.06442	-1.06442	2.25549	20.7386	5.2643e-06	6.67327e-05
g19758	-1.46052	1.99919	25.2347	5.07598e-07	8.30783e-06		g13176	1.06433	1.06433	5.08615	46.8879	7.51644e-12	3.42189e-10
g19694	-1.32667	1.53873	25.2291	5.09086e-07	8.32655e-06		g22619	1.06421	1.06421	2.05643	19.4989	1.00657e-05	0.000117494
g03446	0.678211	4.47878	25.2251	5.10149e-07	8.33829e-06		g15572	1.06414	-1.06414	5.84219	32.7468	1.0498e-08	2.56083e-07
g28802	1.51721	1.95524	25.1914	5.19144e-07	8.47959e-06		g39381	1.06343	-1.06343	0.968493	6.53516	0.0105763	0.0400362
g07465	-0.704995	8.38333	25.1869	5.20343e-07	8.49342e-06		g35879	1.06297	-1.06297	2.18983	17.2071	3.35173e-05	0.000333792
g11135	-0.6962	4.90192	25.1799	5.22246e-07	8.51874e-06		g23422	1.06245	-1.06245	1.16323	12.3105	0.000450421	0.00305513
g15967	1.42625	2.14089	25.1148	5.40172e-07	8.8052e-06		g03560	1.06227	1.06227	4.16499	38.9191	4.41745e-10	1.46284e-08
singleton_rep_c3067	1.1172	2.42565	25.1128	5.40722e-07	8.80824e-06		g36157	1.06218	-1.06218	1.26021	12.0477	0.000518571	0.00344299
g00033	-0.595746	6.43181	25.1105	5.41382e-07	8.81304e-06		g13748	1.06188	1.06188	6.77645	34.8943	3.48105e-09	9.57348e-08
g15913	0.753925	4.02334	25.0905	5.47012e-07	8.89741e-06		g19522	1.06107	-1.06107	3.34416	29.7463	4.92457e-08	1.02274e-06
g01261	-0.669438	5.59127	25.0895	5.47301e-07	8.89741e-06		g26809	1.06105	1.06105	2.69569	21.1148	4.3257e-06	5.60694e-05
g10661	-1.40451	2.23914	25.0122	5.69684e-07	9.25507e-06		g25315	1.0609	1.0609	4.36607	52.8511	3.59811e-13	2.05628e-11
g13660	1.07827	2.8625	25.0075	5.71087e-07	9.27163e-06		g20187	1.06075	-1.06075	2.62561	21.8906	2.88644e-06	3.90687e-05
g10769	-1.26888	4.22	24.968	5.82894e-07	9.45697e-06		g04968	1.06047	-1.06047	2.71138	33.6796	6.4979e-09	1.66047e-07
g24435	1.08369	3.49778	24.9588	5.85683e-07	9.49583e-06		g01032	1.06044	1.06044	2.51274	12.8898	0.000330383	0.00236013
g15947	-1.05739	3.7785	24.9497	5.88462e-07	9.5345e-06		g08039	1.05968	-1.05968	2.69612	23.7738	1.08346e-06	1.64623e-05
g06479	-0.722885	4.18231	24.9252	5.9599e-07	9.64762e-06		g11793	1.05965	1.05965	1.37942	12.4712	0.000413264	0.00283975
g10428	1.81841	3.25461	24.9244	5.96242e-07	9.64762e-06		g00413	1.05952	-1.05952	5.0653	45.9524	1.21162e-11	5.3351e-10
g02021	1.33593	6.41142	24.9205	5.97423e-07	9.66027e-06		g01607	1.05932	1.05932	5.90513	16.8284	4.09174e-05	0.000395181
g10367	-0.834873	3.57751	24.9102	6.00642e-07	9.70584e-06		g01867	1.05899	1.05899	5.47736	45.3455	1.65168e-11	7.11984e-10
g19005	-1.25841	1.37624	24.9061	6.01916e-07	9.71723e-06		g12390	1.05848	1.05848	2.70991	29.7115	5.01363e-08	1.03909e-06
g08135	0.580781	7.25168	24.9053	6.02152e-07	9.71723e-06		g19709	1.05788	-1.05788	1.42523	13.1915	0.000281224	0.00206385
g16365	0.748565	4.33678	24.8896	6.07083e-07	9.79028e-06		g15947	1.05739	-1.05739	3.7785	24.9497	5.88462e-07	9.5345e-06
g25942	-1.3311	3.31089	24.8817	6.0959e-07	9.82415e-06		g08226	1.05715	-1.05715	8.20245	47.7689	4.79543e-12	2.25534e-10
g16532	-1.34709	1.83314	24.8681	6.13906e-07	9.88713e-06		g28963	1.05711	1.05711	2.79098	26.2286	3.03295e-07	5.21469e-06
g14384	-0.683109	5.32057	24.8597	6.16566e-07	9.92334e-06		g15583	1.05703	-1.05703	3.56034	13.3227	0.000262217	0.00194085
g13335	-0.887397	6.53146	24.812	6.3204e-07	1.01656e-05		g01346	1.05667	1.05667	2.54796	7.6742	0.00560158	0.0240991
g32344	0.808	3.60974	24.8104	6.32555e-07	1.01672e-05		g19763	1.05661	-1.05661	2.53946	17.6649	2.63438e-05	0.000271006
g00140	0.727116	8.94843	24.8039	6.34706e-07	1.01949e-05		g19788	1.05648	1.05648	3.7021	14.5869	0.000133844	0.00108721
g15942	-1.04064	2.51979	24.8011	6.35624e-07	1.02029e-05		g21431	1.0564	1.0564	2.8422	29.9952	4.33106e-08	9.08846e-07
g07118	-0.954014	3.46065	24.7916	6.38757e-07	1.02464e-05		g30679	1.05623	-1.05623	1.80502	9.30388	0.0022867	0.0116499
g39054	-1.76563	1.20563	24.7861	6.40579e-07	1.02688e-05		g25031	1.05601	-1.05601	1.0969	7.79966	0.0052256	0.0227487
g39355	-1.09022	2.31503	24.784	6.41276e-07	1.02732e-05		g17596	1.05587	1.05587	3.58443	23.2842	1.39744e-06	2.0536e-05
g13342	-0.737842	6.69757	24.7742	6.4454e-07	1.03186e-05		g02416	1.05518	1.05518	3.67014	25.7761	3.83407e-07	6.48146e-06
g22424	-1.15818	2.30783	24.7631	6.48257e-07	1.03712e-05		g12184	1.05464	-1.05464	1.157	13.1462	0.000288107	0.00210541
g35235	1.04755	2.87538	24.76	6.493e-07	1.03811e-05		g22849	1.05446	-1.05446	2.69051	18.6973	1.53198e-05	0.000170271
g16090	-1.02389	3.57334	24.7449	6.54433e-07	1.04562e-05		g15888	1.05419	-1.05419	4.07187	30.5257	3.2947e-08	7.11125e-07
g15871	-1.4196	3.56266	24.7381	6.56739e-07	1.04861e-05		g17387	1.05415	-1.05415	4.12264	26.9761	2.05988e-07	3.71331e-06
g14472	0.730347	4.13017	24.7096	6.66509e-07	1.06351e-05		g38740	1.05405	1.05405	1.51631	6.71808	0.00954405	0.0369503
g01234	-0.87568	4.69381	24.703	6.68794e-07	1.06645e-05		g03283	1.05396	1.05396	3.12046	27.1522	1.88055e-07	3.40783e-06
g24423	1.68225	1.5739	24.6885	6.73867e-07	1.07383e-05		g18941	1.05372	1.05372	1.97156	18.5673	1.64012e-05	0.000179974
g17992	0.980046	2.42919	24.6784	6.77374e-07	1.07871e-05		singleton_rep_c2780	1.05367	1.05367	1.82389	14.8979	0.000113488	0.00094472
g06327	0.625983	4.97157	24.6771	6.77839e-07	1.07874e-05		g14097	1.05346	1.05346	3.56385	42.1759	8.34201e-11	3.16577e-09
g06320	0.793209	3.87344	24.6639	6.82494e-07	1.08543e-05		g18639	1.05333	-1.05333	3.89323	31.8717	1.64703e-08	3.84726e-07
g09507	0.751103	5.80085	24.6472	6.88432e-07	1.09416e-05		g07972	1.05294	1.05294	4.7166	60.7917	6.34433e-15	4.61951e-13
g14460	-0.579207	6.59896	24.6206	6.98002e-07	1.10864e-05		g09868	1.05279	-1.05279	2.40631	21.9232	2.83781e-06	3.85184e-05
g27433	-1.59993	2.98837	24.617	6.99305e-07	1.10998e-05		g22023	1.05272	1.05272	3.63022	22.1953	2.46271e-06	3.39804e-05
g08932	1.18084	5.21416	24.5987	7.05998e-07	1.11962e-05		g19146	1.05234	-1.05234	1.40005	13.8173	0.000201473	0.00154371
g29319	-1.1972	2.20229	24.5979	7.06302e-07	1.11962e-05		g26100	1.05233	1.05233	3.75013	31.3095	2.20005e-08	4.97048e-07
g04727	-0.745639	4.09731	24.59	7.09191e-07	1.12346e-05		g16608	1.05197	1.05197	2.81478	22.5502	2.04726e-06	2.88238e-05
g02791	-0.630313	6.24734	24.5719	7.15868e-07	1.13329e-05		g30340	1.05195	1.05195	1.74754	19.1339	1.21861e-05	0.000138825
g03996	1.04431	5.28239	24.5703	7.16458e-07	1.13349e-05		g25311	1.05178	-1.05178	1.40401	11.6648	0.000636942	0.00408203
g11173	0.964945	2.811	24.5491	7.24414e-07	1.14532e-05		g03734	1.05112	-1.05112	2.19844	7.31324	0.00684483	0.0283237
g07504	0.582566	5.71865	24.5371	7.28944e-07	1.15173e-05		g25036	1.05025	1.05025	1.22381	8.82166	0.00297675	0.0144353
g04122	0.809277	5.93474	24.5323	7.30731e-07	1.1538e-05		singleton_rep_c2845	1.05015	1.05015	1.78182	14.6628	0.000128562	0.00105137
g33475	1.1205	1.94448	24.5212	7.34949e-07	1.1597e-05		g31832	1.04982	1.04982	2.18993	17.2169	3.33454e-05	0.000332684
g20675	-2.64737	1.57414	24.5048	7.41268e-07	1.16891e-05		g16613	1.04962	1.04962	2.88326	23.2618	1.41381e-06	2.07262e-05
g08446	-0.660169	4.49962	24.4879	7.47762e-07	1.17838e-05		g06521	1.04944	-1.04944	2.01669	18.6329	1.58466e-05	0.00017492
g08481	0.656599	5.33668	24.4597	7.58797e-07	1.19499e-05		g30719	1.04902	1.04902	2.89888	16.9424	3.85314e-05	0.000376956
g21202	1.45973	4.1403	24.4479	7.6347e-07	1.20157e-05		g01870	1.049	-1.049	1.85106	10.245	0.00137059	0.00766071
g32565	-1.59391	2.0281	24.4334	7.69234e-07	1.20985e-05		g03238	1.04872	-1.04872	2.10972	14.2911	0.000156601	0.0012457
g10488	-0.937761	2.65522	24.4283	7.71287e-07	1.21229e-05		g05159	1.04844	1.04844	6.21713	46.3076	1.01071e-11	4.53301e-10
g29499	0.849647	3.89485	24.4184	7.75264e-07	1.21775e-05		g26343	1.04821	-1.04821	1.11519	7.71727	0.00546951	0.0236478
g38106	0.768108	6.7447	24.4158	7.76287e-07	1.21857e-05		g07630	1.04821	1.04821	5.16522	75.1518	4.35884e-18	4.68314e-16
g15395	-0.959691	3.10239	24.4128	7.77515e-07	1.2197e-05		g29085	1.048	-1.048	1.89397	10.679	0.00108357	0.00633172
g07803	0.657113	6.61552	24.3947	7.84862e-07	1.23043e-05		g35235	1.04755	1.04755	2.87538	24.76	6.493e-07	1.03811e-05
g26127	-1.42016	3.29335	24.3924	7.85785e-07	1.23108e-05		g00044	1.04725	1.04725	9.54567	42.6534	6.53493e-11	2.52357e-09
g03021	-0.763995	6.05249	24.3537	8.01713e-07	1.25514e-05		g21268	1.04597	1.04597	3.562	43.1091	5.177e-11	2.04158e-09
g08702	0.795426	3.51081	24.3526	8.02183e-07	1.25514e-05		g02737	1.04566	-1.04566	2.71116	25.401	4.65686e-07	7.71285e-06
g05521	0.717866	4.25947	24.3469	8.04546e-07	1.25803e-05		g22751	1.04558	-1.04558	1.43962	14.4716	0.000142288	0.00114541
g02214	0.637193	5.61267	24.3297	8.11768e-07	1.2685e-05		g40057	1.0455	-1.0455	2.2262	6.69438	0.00967173	0.0373425
g16780	0.773781	4.63947	24.3165	8.17347e-07	1.27639e-05		g25990	1.04535	1.04535	2.888	17.9554	2.26146e-05	0.000238103
g15774	0.502812	6.73689	24.3139	8.18454e-07	1.2773e-05		g27904	1.04525	1.04525	1.26697	8.93802	0.00279296	0.0136896
g01903	0.78328	6.84094	24.2874	8.29816e-07	1.29419e-05		g00093	1.04522	1.04522	7.91461	42.807	6.04168e-11	2.35188e-09
g02935	0.81481	4.25022	24.2732	8.35954e-07	1.30292e-05		g00465	1.04519	1.04519	5.73151	39.732	2.91316e-10	9.9187e-09
g13811	-0.755102	6.84793	24.261	8.41265e-07	1.31036e-05		g23775	1.04466	-1.04466	3.95667	41.4131	1.23227e-10	4.54101e-09
g02868	-1.12182	2.75264	24.2416	8.49753e-07	1.32273e-05		g13715	1.04463	-1.04463	4.45705	47.8985	4.48863e-12	2.1193e-10
g02470	1.61475	6.79203	24.2389	8.5098e-07	1.32378e-05		g21484	1.04446	1.04446	3.66687	15.4825	8.32729e-05	0.000724339
g15092	0.534783	5.37088	24.2252	8.57029e-07	1.33234e-05		g03996	1.04431	1.04431	5.28239	24.5703	7.16458e-07	1.13349e-05
g36189	0.976204	3.0725	24.2086	8.64439e-07	1.34267e-05		g15062	1.04403	1.04403	3.35842	31.5771	1.91678e-08	4.40459e-07
g07511	-1.02412	5.08421	24.2079	8.6479e-07	1.34267e-05		g10603	1.04394	1.04394	4.04647	52.4424	4.43049e-13	2.49657e-11
g08337	-0.709412	4.97829	24.1838	8.75638e-07	1.35864e-05		g15044	1.04388	-1.04388	2.83469	22.3556	2.2655e-06	3.15111e-05
g14099	-1.51407	3.25381	24.1639	8.84769e-07	1.37193e-05		g39776	1.04364	1.04364	1.24102	8.26806	0.00403485	0.0184453
g23829	0.994739	3.09991	24.1183	9.0594e-07	1.40386e-05		g07157	1.04346	1.04346	3.2583	34.9372	3.40517e-09	9.39687e-08
g23842	-1.48957	2.13989	24.1108	9.09487e-07	1.40845e-05		g11876	1.04308	1.04308	2.38019	12.5135	0.000404023	0.00278734
g20203	-1.60576	1.76753	24.1066	9.11475e-07	1.41063e-05		g04247	1.0429	1.0429	2.83101	23.376	1.33234e-06	1.9687e-05
g21781	0.803115	3.40635	24.0999	9.14665e-07	1.41466e-05		g35697	1.04267	-1.04267	1.00205	9.53852	0.00201204	0.0105029
g23808	-1.4169	1.89073	24.0933	9.1779e-07	1.41858e-05		g18105	1.04226	1.04226	1.44845	10.6121	0.00112348	0.00652391
g10621	-1.18485	1.92305	24.0893	9.1969e-07	1.42061e-05		g05516	1.04141	1.04141	3.70908	19.5792	9.65132e-06	0.000113533
g04106	-1.0389	2.38491	24.0855	9.21517e-07	1.42253e-05		g15952	1.04089	1.04089	6.52421	40.1385	2.36585e-10	8.20547e-09
g12360	0.679409	4.80203	24.0798	9.24256e-07	1.42584e-05		g15942	1.04064	-1.04064	2.51979	24.8011	6.35624e-07	1.02029e-05
g26765	-0.989306	3.33348	24.0646	9.31559e-07	1.43619e-05		g17890	1.04035	-1.04035	2.20439	7.47289	0.00626349	0.0264155
g32188	1.80977	1.79352	24.0329	9.4705e-07	1.45915e-05		g14431	1.04028	-1.04028	5.03188	75.9891	2.85235e-18	3.09205e-16
g41013	1.83024	3.23833	24.0028	9.61974e-07	1.48119e-05		g18221	1.04012	-1.04012	2.18432	17.9544	2.26261e-05	0.000238121
g08836	-1.46705	3.8623	23.964	9.81514e-07	1.51032e-05		g17064	1.03992	-1.03992	2.17472	7.75448	0.00535795	0.0232412
g00493	-0.902899	3.8941	23.9403	9.93708e-07	1.52801e-05		g01936	1.03978	1.03978	2.75823	22.5431	2.05479e-06	2.88962e-05
g18160	-0.860335	3.40951	23.9392	9.94276e-07	1.52801e-05		g14454	1.03911	-1.03911	4.8147	26.306	2.91377e-07	5.02766e-06
g24649	-1.13144	2.61165	23.9341	9.96911e-07	1.53109e-05		g09180	1.03898	1.03898	4.44008	18.3292	1.85837e-05	0.000200465
g09540	-0.636426	3.77158	23.9242	1.00206e-06	1.53803e-05		g32603	1.03897	1.03897	3.24243	22.9381	1.67304e-06	2.41601e-05
g23800	-1.49726	2.08625	23.9187	1.00489e-06	1.54139e-05		g04106	1.0389	-1.0389	2.38491	24.0855	9.21517e-07	1.42253e-05
g12714	1.9664	1.35845	23.9173	1.00562e-06	1.54153e-05		g20993	1.03868	1.03868	1.49358	10.8195	0.00100435	0.0059493
g22350	-1.0167	3.37384	23.9069	1.01109e-06	1.54893e-05		g10692	1.03848	-1.03848	2.15054	17.3663	3.0825e-05	0.000311263
g09196	-0.826626	4.69281	23.9017	1.0138e-06	1.5521e-05		g23638	1.03848	1.03848	1.62392	16.6428	4.51222e-05	0.00043097
g02869	-1.02937	2.19205	23.8766	1.02714e-06	1.57152e-05		g13232	1.03821	1.03821	1.14583	12.3343	0.000444706	0.00302262
g11264	-0.665406	4.11814	23.8743	1.02835e-06	1.57238e-05		g39628	1.03815	-1.03815	2.05902	20.1169	7.28518e-06	8.88108e-05
g18544	0.616381	5.12151	23.862	1.03493e-06	1.58144e-05		g33226	1.03792	1.03792	6.21987	26.3134	2.90275e-07	5.01222e-06
g00475	-0.843839	5.62917	23.851	1.04088e-06	1.58953e-05		g37583	1.03764	-1.03764	1.1146	15.8898	6.71408e-05	0.000606979
singleton_rep_c643	1.15293	3.31547	23.8496	1.04162e-06	1.58965e-05		g17276	1.0372	1.0372	5.10154	62.6059	2.52498e-15	1.92552e-13
g19653	-0.88423	4.12407	23.8476	1.04269e-06	1.59028e-05		g24878	1.03717	1.03717	4.58262	34.7603	3.72896e-09	1.02204e-07
g22205	1.75062	1.76585	23.8426	1.04542e-06	1.59344e-05		g13767	1.03692	-1.03692	2.61534	33.0322	9.06438e-09	2.23684e-07
g17538	0.696421	3.99026	23.8234	1.05591e-06	1.60842e-05		g33402	1.03683	1.03683	2.19433	10.0605	0.00151485	0.00833126
g07417	0.624383	6.19521	23.7851	1.0771e-06	1.63967e-05		g24482	1.03588	-1.03588	1.75257	12.5776	0.000390395	0.00271268
g28784	-1.00945	2.79446	23.7834	1.0781e-06	1.64015e-05		g16521	1.03553	1.03553	3.76985	34.544	4.16717e-09	1.12179e-07
g10653	-0.632059	4.28766	23.7775	1.08138e-06	1.64411e-05		g25496	1.03543	-1.03543	1.29185	6.13694	0.0132386	0.047794
g08039	-1.05968	2.69612	23.7738	1.08346e-06	1.64623e-05		g20723	1.03529	-1.03529	2.40545	23.3972	1.31769e-06	1.94824e-05
g12030	-1.08598	2.52732	23.7666	1.08756e-06	1.65142e-05		g31242	1.03523	1.03523	1.62034	8.19863	0.00419221	0.0189815
g00740	0.580445	5.26037	23.7522	1.09573e-06	1.66278e-05		g10686	1.03522	1.03522	2.20455	20.7419	5.25529e-06	6.66884e-05
g03945	-0.776393	4.8186	23.746	1.09925e-06	1.66708e-05		g09007	1.03504	-1.03504	1.08896	8.74791	0.00309958	0.0149083
g00909	0.864244	2.98103	23.7406	1.10233e-06	1.67071e-05		g27107	1.0349	1.0349	2.60915	20.5705	5.74757e-06	7.21401e-05
g22134	-0.941647	2.67603	23.7384	1.10357e-06	1.67154e-05		g15344	1.03483	-1.03483	3.38423	33.1086	8.71514e-09	2.15419e-07
g04722	0.961657	2.72118	23.7358	1.10505e-06	1.67273e-05		g26936	1.03474	-1.03474	1.82473	13.2765	0.00026875	0.00198617
g14535	-0.662043	7.98435	23.716	1.11652e-06	1.68903e-05		g20328	1.03448	-1.03448	1.2561	16.8884	3.96421e-05	0.000385482
g20644	-0.716119	3.08461	23.6886	1.1325e-06	1.71214e-05		g31134	1.0343	1.0343	1.66406	10.423	0.00124457	0.00709245
g05683	-2.20981	0.881142	23.6874	1.13324e-06	1.71218e-05		g09153	1.0338	1.0338	4.40126	60.4968	7.36984e-15	5.33409e-13
g10067	-1.43303	2.00153	23.6832	1.13569e-06	1.71482e-05		g23485	1.03294	1.03294	4.01776	30.3969	3.52086e-08	7.53881e-07
g06686	-1.30462	2.60361	23.6765	1.13966e-06	1.71973e-05		g12423	1.03249	1.03249	1.22954	15.0637	0.000103942	0.000876423
g04756	0.683544	3.69064	23.6588	1.15019e-06	1.73454e-05		g20679	1.03227	-1.03227	1.11814	7.88497	0.00498473	0.0218854
g08346	-0.631398	4.70461	23.642	1.16025e-06	1.74795e-05		g27924	1.03223	-1.03223	1.46682	10.9295	0.000946434	0.00566314
g09333	-1.41611	3.14534	23.6416	1.16053e-06	1.74795e-05		g20157	1.03207	1.03207	3.98705	19.5043	1.00373e-05	0.000117218
g17583	0.79069	3.97316	23.6332	1.16559e-06	1.75448e-05		g35329	1.0315	-1.0315	1.06537	11.1422	0.000843845	0.00514389
g04711	-1.01151	4.00401	23.6278	1.16886e-06	1.75831e-05		g17011	1.03082	1.03082	2.46827	17.0345	3.67076e-05	0.000360573
g08416	0.5585	5.4905	23.6216	1.17264e-06	1.76289e-05		g14517	1.0304	-1.0304	4.82268	46.6618	8.43569e-12	3.81881e-10
g14593	0.684482	7.72016	23.6006	1.18549e-06	1.78065e-05		g32781	1.03008	-1.03008	2.62254	23.4351	1.29202e-06	1.91615e-05
g17791	0.836713	3.65497	23.5999	1.18592e-06	1.78065e-05		g09705	1.02981	1.02981	1.42549	6.89379	0.00864958	0.0341603
g31231	1.40747	2.83393	23.597	1.18773e-06	1.78226e-05		g32230	1.02966	-1.02966	2.28726	8.36543	0.00382427	0.0176663
g08809	1.12219	6.44142	23.5868	1.19403e-06	1.7906e-05		g34718	1.0296	-1.0296	1.95397	15.1395	9.98501e-05	0.000845455
g01723	-0.615906	7.22153	23.5818	1.19713e-06	1.79414e-05		g02869	1.02937	-1.02937	2.19205	23.8766	1.02714e-06	1.57152e-05
singleton_rep_c2161	-1.24376	2.86517	23.5701	1.20446e-06	1.80401e-05		g19991	1.02873	1.02873	2.90387	13.1339	0.000289999	0.00211732
g03080	-0.88298	3.28414	23.5616	1.2098e-06	1.81043e-05		g28961	1.02813	-1.02813	0.960173	10.0815	0.00149768	0.00825841
g01468	0.721715	4.15991	23.5609	1.21025e-06	1.81043e-05		g21160	1.02783	-1.02783	1.9027	16.5731	4.68101e-05	0.000444631
g10086	0.612307	4.67068	23.5573	1.21247e-06	1.81263e-05		g05805	1.0273	1.0273	3.38337	36.917	1.23267e-09	3.72483e-08
g24469	1.22359	4.02286	23.5548	1.21409e-06	1.81393e-05		g27387	1.02711	1.02711	2.28713	19.2577	1.14209e-05	0.000131034
g20043	0.547846	5.04103	23.5512	1.21635e-06	1.81619e-05		g25078	1.02673	1.02673	3.07938	19.407	1.05618e-05	0.000122222
g03621	-0.674835	4.70368	23.5369	1.22544e-06	1.82863e-05		g18563	1.02623	-1.02623	2.14833	11.8981	0.000561902	0.00367815
g06265	0.594567	5.29551	23.5203	1.23605e-06	1.84332e-05		g06706	1.02581	-1.02581	2.95591	22.8929	1.71281e-06	2.46315e-05
g02307	-0.853117	3.72012	23.5117	1.24157e-06	1.85037e-05		g24393	1.02529	-1.02529	1.90001	16.5219	4.80914e-05	0.000455014
g04213	-1.18129	2.35302	23.5106	1.24231e-06	1.85037e-05		g16097	1.02522	-1.02522	3.95381	21.7356	3.12933e-06	4.19105e-05
g05262	-0.690362	3.91504	23.5058	1.24541e-06	1.85384e-05		g08564	1.0251	1.0251	5.54824	16.6037	4.60599e-05	0.000438367
g06904	-0.998375	3.8361	23.4958	1.25189e-06	1.86235e-05		g04523	1.02484	-1.02484	2.34926	12.3505	0.000440859	0.00300206
g04441	0.564225	5.27348	23.4764	1.26454e-06	1.88001e-05		g07511	1.02412	-1.02412	5.08421	24.2079	8.6479e-07	1.34267e-05
g07683	0.564508	6.01843	23.4649	1.27216e-06	1.89018e-05		g05176	1.02406	1.02406	2.91745	28.6445	8.69617e-08	1.70634e-06
g00341	-0.527211	6.30325	23.4442	1.28589e-06	1.9094e-05		g16090	1.02389	-1.02389	3.57334	24.7449	6.54433e-07	1.04562e-05
g18063	-0.881279	3.02689	23.4389	1.28943e-06	1.91349e-05		g17702	1.02376	1.02376	3.54979	34.8325	3.59325e-09	9.87083e-08
g32781	-1.03008	2.62254	23.4351	1.29202e-06	1.91615e-05		g23647	1.02364	-1.02364	1.9811	17.9961	2.21355e-05	0.000234071
g01418	0.949381	4.49386	23.4157	1.3051e-06	1.93437e-05		g10659	1.02349	1.02349	4.61729	32.348	1.28893e-08	3.09727e-07
g18147	-0.949909	2.61762	23.414	1.30623e-06	1.93485e-05		g04753	1.02348	-1.02348	3.99196	31.0918	2.46111e-08	5.49353e-07
g00938	0.576053	5.28426	23.4065	1.31136e-06	1.94126e-05		g38275	1.02313	-1.02313	1.91582	8.81273	0.00299137	0.0144915
g09169	0.689658	4.04275	23.4013	1.31489e-06	1.9453e-05		g07963	1.02285	1.02285	5.19721	44.3336	2.76923e-11	1.15148e-09
g20723	-1.03529	2.40545	23.3972	1.31769e-06	1.94824e-05		g14842	1.0228	-1.0228	2.57753	22.2398	2.4063e-06	3.33161e-05
g04247	1.0429	2.83101	23.376	1.33234e-06	1.9687e-05		g30724	1.02273	-1.02273	1.43914	10.0209	0.00154771	0.00847627
g00814	0.607971	5.99195	23.3454	1.35366e-06	1.99802e-05		g16181	1.02263	1.02263	7.52265	15.5288	8.12586e-05	0.000709919
g08167	0.947056	2.70518	23.3452	1.35383e-06	1.99802e-05		g07568	1.02255	1.02255	1.5537	9.44386	0.00211857	0.0109386
g14783	0.890689	4.71828	23.3419	1.35613e-06	1.99994e-05		g05721	1.02213	1.02213	5.74371	54.6331	1.45269e-13	8.73567e-12
g00538	-0.754245	3.87463	23.341	1.35679e-06	1.99994e-05		g36039	1.02203	-1.02203	1.0847	8.4996	0.00355224	0.0166709
g17961	-1.59632	1.28094	23.3177	1.3733e-06	2.02304e-05		g00827	1.02171	-1.02171	1.26915	7.72603	0.00544303	0.0235553
g05663	0.612246	5.30061	23.3159	1.37456e-06	2.02367e-05		g15537	1.02143	1.02143	5.13311	51.9485	5.69752e-13	3.17178e-11
g08375	-1.28622	5.1826	23.3125	1.37699e-06	2.02602e-05		g34872	1.02135	1.02135	1.51523	12.1938	0.000479499	0.0032279
g37303	-0.761018	4.60552	23.2865	1.39579e-06	2.05243e-05		g20403	1.02131	-1.02131	3.35227	32.1348	1.43836e-08	3.42232e-07
g17596	1.05587	3.58443	23.2842	1.39744e-06	2.0536e-05		g21862	1.02112	-1.02112	1.27388	7.49632	0.00618253	0.0261151
g15435	0.893357	4.61237	23.2809	1.39983e-06	2.05586e-05		g09262	1.02095	-1.02095	1.03266	6.98905	0.00820096	0.0327416
g33691	-0.872456	3.45519	23.2718	1.40647e-06	2.06436e-05		g10573	1.02095	-1.02095	2.49126	14.9077	0.000112899	0.000940138
g16561	-0.628022	4.90599	23.268	1.40925e-06	2.06718e-05		g20753	1.02084	1.02084	2.61272	16.9731	3.79129e-05	0.000371958
g16613	1.04962	2.88326	23.2618	1.41381e-06	2.07262e-05		g19588	1.0208	-1.0208	4.1483	31.6997	1.79949e-08	4.15085e-07
g14624	-0.827601	3.34362	23.2354	1.43336e-06	2.1e-05		singleton_rep_c2106	1.02059	-1.02059	1.95968	16.5464	4.74746e-05	0.000449883
g05731	0.779265	8.71713	23.2303	1.43714e-06	2.10426e-05		g18111	1.0201	-1.0201	3.96991	18.0648	2.13514e-05	0.000226879
g05529	0.841478	5.00468	23.2014	1.45888e-06	2.1348e-05		g18108	1.01966	-1.01966	2.42588	12.4092	0.000427222	0.00292154
g04551	0.584646	5.17947	23.1906	1.4671e-06	2.14554e-05		g26152	1.01937	-1.01937	1.74365	9.41221	0.00215545	0.0110887
g17337	-0.574426	6.36701	23.1852	1.47122e-06	2.15026e-05		g02446	1.01925	1.01925	3.65494	36.6227	1.43353e-09	4.27014e-08
g16986	-0.594691	5.26117	23.1742	1.47969e-06	2.16133e-05		g13354	1.01897	-1.01897	8.27253	43.1691	5.02068e-11	1.99294e-09
g22256	1.58622	3.63773	23.1678	1.4846e-06	2.1672e-05		g23951	1.01894	-1.01894	2.47036	12.4361	0.000421124	0.00288393
g14493	-0.861092	4.9406	23.1557	1.49398e-06	2.17957e-05		g15793	1.01892	-1.01892	3.9903	6.30619	0.0120317	0.0442767
g19150	0.5643	5.32417	23.153	1.49608e-06	2.18131e-05		g25223	1.01885	-1.01885	1.55432	9.03398	0.00265007	0.0131222
g10444	1.18433	4.90774	23.148	1.49998e-06	2.18568e-05		g26470	1.01827	1.01827	2.05964	8.50417	0.00354334	0.0166356
g14885	0.539013	5.63439	23.1109	1.52922e-06	2.22694e-05		g17409	1.01766	-1.01766	3.04331	12.2388	0.000468071	0.00316066
g10207	0.901416	2.9694	23.1	1.53794e-06	2.23628e-05		g15492	1.01703	-1.01703	2.9688	26.4909	2.64786e-07	4.61828e-06
g14690	-0.801802	3.92633	23.0999	1.53795e-06	2.23628e-05		g10489	1.01682	1.01682	3.89535	38.4726	5.55277e-10	1.78977e-08
g17897	-0.888215	2.58518	23.0994	1.5384e-06	2.23628e-05		g11350	1.01671	-1.01671	1.23903	8.70422	0.00317475	0.0152063
g03860	0.554981	7.1053	23.0794	1.55445e-06	2.25825e-05		g22350	1.0167	-1.0167	3.37384	23.9069	1.01109e-06	1.54893e-05
g01809	-0.753329	6.52087	23.0414	1.58553e-06	2.30202e-05		g33277	1.01628	1.01628	1.49633	8.03455	0.00458934	0.0204239
g21811	0.917938	4.20553	23.0392	1.58731e-06	2.30322e-05		g30919	1.01613	1.01613	1.54946	13.6689	0.000218039	0.00165439
g26465	1.41194	1.53433	23.0346	1.59114e-06	2.3074e-05		g22870	1.01601	1.01601	2.26653	10.1747	0.0014238	0.00791221
g00099	0.765276	7.94223	23.026	1.59825e-06	2.31631e-05		g09359	1.01591	1.01591	1.90944	17.9329	2.28832e-05	0.000240416
g18714	-0.727264	6.45594	22.9779	1.63875e-06	2.37359e-05		g17606	1.01576	-1.01576	3.70499	33.0078	9.17881e-09	2.26186e-07
g15464	-1.07706	2.80756	22.9671	1.64801e-06	2.38557e-05		g10698	1.01528	1.01528	4.90643	35.7035	2.29751e-09	6.60404e-08
g14960	-0.708595	4.80266	22.9633	1.65123e-06	2.38738e-05		g02210	1.01509	1.01509	9.25459	49.8755	1.6382e-12	8.30225e-11
g35119	0.705468	3.70752	22.9633	1.65123e-06	2.38738e-05		g23666	1.015	-1.015	2.42066	15.5525	8.02452e-05	0.000702664
g18092	0.597184	4.61879	22.9541	1.65917e-06	2.39742e-05		g10054	1.01494	1.01494	3.00674	37.3748	9.74714e-10	2.9902e-08
g32603	1.03897	3.24243	22.9381	1.67304e-06	2.41601e-05		g19651	1.0146	-1.0146	1.3248	10.7932	0.00101874	0.00601983
g10859	0.71381	4.09248	22.9365	1.67439e-06	2.41652e-05		g23524	1.01458	1.01458	4.51313	39.1735	3.87776e-10	1.29656e-08
g15499	-0.690161	3.98767	22.9302	1.67995e-06	2.42309e-05		g02972	1.0138	-1.0138	3.58401	43.2204	4.89076e-11	1.95098e-09
g08519	1.47055	2.85603	22.914	1.69413e-06	2.44209e-05		g18149	1.01327	-1.01327	2.65024	19.7214	8.95924e-06	0.000106793
g37792	-1.07375	2.49664	22.9103	1.69742e-06	2.44503e-05		g17466	1.01283	-1.01283	3.92084	20.9862	4.62598e-06	5.94516e-05
g19405	0.516509	6.11778	22.9094	1.69819e-06	2.44503e-05		g29076	1.01279	-1.01279	1.66774	13.1867	0.000281946	0.00206789
g29181	-1.23101	5.00289	22.9082	1.69922e-06	2.44505e-05		g25016	1.01279	-1.01279	2.2389	10.7599	0.00103726	0.00610981
g06706	-1.02581	2.95591	22.8929	1.71281e-06	2.46315e-05		g14840	1.01229	1.01229	3.6037	31.7946	1.71372e-08	3.96873e-07
g11822	-1.68578	2.31307	22.8803	1.72413e-06	2.47796e-05		g04711	1.01151	-1.01151	4.00401	23.6278	1.16886e-06	1.75831e-05
g23235	-0.618362	5.39384	22.8786	1.72563e-06	2.47863e-05		g08498	1.01123	1.01123	4.66885	36.6106	1.44244e-09	4.28898e-08
g19617	-1.0844	2.57183	22.8681	1.73507e-06	2.49072e-05		g22581	1.01073	-1.01073	1.41451	10.0218	0.00154696	0.00847411
g01529	-0.799254	4.25349	22.8659	1.73709e-06	2.49214e-05		g22645	1.01066	1.01066	4.60716	19.907	8.1303e-06	9.832e-05
g31532	-0.818901	3.04179	22.8607	1.74176e-06	2.49735e-05		g03306	1.00998	-1.00998	3.01045	31.1343	2.40779e-08	5.38444e-07
g03662	0.821562	2.88757	22.8263	1.77327e-06	2.53988e-05		g31276	1.00996	1.00996	3.89636	25.8875	3.61904e-07	6.14804e-06
g10422	1.07921	2.96756	22.8254	1.77409e-06	2.53988e-05		g17319	1.00975	-1.00975	4.30449	36.4252	1.5864e-09	4.68249e-08
g19836	-0.832968	2.88936	22.8248	1.77458e-06	2.53988e-05		g25030	1.00974	-1.00974	1.3947	8.29349	0.00397875	0.0182301
g13330	0.726791	6.28322	22.8196	1.7794e-06	2.54527e-05		g18298	1.00964	1.00964	3.71583	33.1949	8.33671e-09	2.0755e-07
g17953	-1.65085	1.3417	22.8123	1.78621e-06	2.55351e-05		g28784	1.00945	-1.00945	2.79446	23.7834	1.0781e-06	1.64015e-05
g00584	-0.50845	7.46087	22.8023	1.79551e-06	2.56528e-05		g03573	1.0094	-1.0094	4.32383	57.8458	2.83493e-14	1.88273e-12
g14351	0.49317	6.45599	22.7949	1.80245e-06	2.57368e-05		g03062	1.00904	-1.00904	1.86157	6.28571	0.0121715	0.0446826
g26478	1.28981	1.33754	22.793	1.80417e-06	2.57462e-05		g28417	1.00898	1.00898	1.91716	12.156	0.000489298	0.00328108
g01893	0.746221	4.41808	22.7834	1.81327e-06	2.58608e-05		g18262	1.00895	-1.00895	2.85725	12.1232	0.000497977	0.00332728
g02500	-0.785057	3.48118	22.7812	1.81535e-06	2.58752e-05		g05544	1.0089	-1.0089	3.21559	26.5383	2.58362e-07	4.52912e-06
g11692	-1.24878	1.25379	22.7562	1.83908e-06	2.61979e-05		g30350	1.00863	1.00863	3.43033	29.1016	6.86801e-08	1.37668e-06
g00622	0.657704	4.97984	22.7272	1.86708e-06	2.65811e-05		g01838	1.00855	1.00855	3.83859	43.1221	5.14291e-11	2.03145e-09
g08824	0.777933	4.59371	22.6933	1.90032e-06	2.70384e-05		g36145	1.0084	-1.0084	1.95394	17.358	3.09585e-05	0.000312481
g07431	-0.598272	5.276	22.6873	1.90625e-06	2.71069e-05		g26263	1.00773	1.00773	1.22355	12.8627	0.000335189	0.00238952
g16743	0.893196	6.00311	22.6782	1.91527e-06	2.72191e-05		g37944	1.0071	1.0071	3.42455	29.7962	4.79929e-08	9.99294e-07
g28405	-1.22138	1.60703	22.6579	1.93567e-06	2.74928e-05		singleton_rep_c3099	1.00703	1.00703	1.46941	10.3621	0.00128628	0.007277
g18550	0.903056	6.49703	22.6526	1.94094e-06	2.75515e-05		g19470	1.00693	1.00693	5.28484	51.6203	6.73401e-13	3.69973e-11
g18310	-0.755122	5.33614	22.6321	1.96177e-06	2.78308e-05		g17430	1.00687	1.00687	4.24938	43.407	4.44594e-11	1.79127e-09
g05915	0.665058	4.86032	22.6125	1.98194e-06	2.80867e-05		g28403	1.00686	-1.00686	3.09792	30.529	3.28912e-08	7.10556e-07
g21654	-0.87285	2.62001	22.6123	1.98212e-06	2.80867e-05		g35270	1.00676	-1.00676	2.09319	15.6382	7.66911e-05	0.00067835
g09197	-0.603109	5.16885	22.6098	1.9847e-06	2.81067e-05		g04697	1.00671	1.00671	5.13122	35.651	2.36023e-09	6.76823e-08
g01105	-0.838084	4.69204	22.6029	1.99181e-06	2.81909e-05		g20970	1.00639	1.00639	3.49118	30.5468	3.25916e-08	7.05344e-07
g16057	-0.822883	4.1178	22.5977	1.99723e-06	2.8251e-05		g32376	1.00628	1.00628	1.89279	11.5905	0.000662878	0.00422175
g27353	0.770529	2.87059	22.5938	2.00129e-06	2.82856e-05		g29276	1.00582	-1.00582	3.89598	40.9054	1.5978e-10	5.79088e-09
g00979	0.567035	6.34969	22.5931	2.00201e-06	2.82856e-05		g37108	1.00518	1.00518	1.30294	7.01222	0.0080955	0.032433
g02690	0.632298	4.54843	22.5819	2.01374e-06	2.84347e-05		g07791	1.00509	1.00509	5.44319	50.7994	1.02306e-12	5.43546e-11
g04492	-0.564826	6.04685	22.5677	2.02863e-06	2.86282e-05		g08715	1.00479	-1.00479	4.68558	40.6496	1.82123e-10	6.49359e-09
g11027	-0.700072	3.89513	22.5662	2.03027e-06	2.86346e-05		g22193	1.00463	-1.00463	1.28019	11.3068	0.000772226	0.00479399
g03467	0.695418	3.92426	22.556	2.04104e-06	2.87697e-05		g09111	1.0039	1.0039	5.44681	36.3382	1.65881e-09	4.88027e-08
g30408	-1.1687	3.29021	22.5516	2.04571e-06	2.88188e-05		g10312	1.00362	-1.00362	1.48516	10.6387	0.00110745	0.00644396
g16608	1.05197	2.81478	22.5502	2.04726e-06	2.88238e-05		g23624	1.00284	-1.00284	1.50304	12.6994	0.000365773	0.00257041
g16681	-0.709663	4.42062	22.5458	2.05196e-06	2.88732e-05		g09699	1.00265	-1.00265	1.14593	11.4355	0.000720544	0.0045278
g01936	1.03978	2.75823	22.5431	2.05479e-06	2.88962e-05		g32420	1.00262	1.00262	1.85962	18.019	2.18706e-05	0.000231784
g11498	1.12395	2.894	22.5417	2.05631e-06	2.89008e-05		g09458	1.00254	-1.00254	2.48376	20.2234	6.89034e-06	8.45089e-05
g10246	0.675146	3.73098	22.535	2.06346e-06	2.89844e-05		g28194	1.0025	-1.0025	1.18408	10.4569	0.00122189	0.00699291
g11046	-0.713611	4.36843	22.5138	2.08643e-06	2.92899e-05		g09552	1.0023	-1.0023	1.85997	18.4858	1.71173e-05	0.000186983
g16594	1.82786	2.3807	22.4981	2.10348e-06	2.95122e-05		g26990	1.00223	-1.00223	1.78901	9.68667	0.0018561	0.00984623
g14392	0.566546	6.21345	22.471	2.13337e-06	2.99142e-05		g30944	1.00216	1.00216	1.72406	16.8619	4.01996e-05	0.000389962
g17916	1.78496	3.86386	22.4578	2.14811e-06	3.01034e-05		g22373	1.00215	-1.00215	1.74111	15.7657	7.16917e-05	0.00064022
g20641	-1.62402	1.85361	22.4521	2.15445e-06	3.01748e-05		g39139	1.0021	-1.0021	1.06879	7.34903	0.00670991	0.0278777
g21855	-1.06637	2.34214	22.4504	2.15636e-06	3.01841e-05		g16345	1.00202	-1.00202	6.25607	38.8578	4.55828e-10	1.50535e-08
g09072	-0.845693	3.07715	22.4422	2.16569e-06	3.02971e-05		g06553	1.00155	1.00155	5.308	10.5953	0.00113376	0.00657229
g22391	1.32816	1.46766	22.4369	2.17158e-06	3.03619e-05		g18043	1.00123	1.00123	3.161	19.5154	9.97913e-06	0.000116708
g11198	0.792416	4.72173	22.4298	2.17964e-06	3.0457e-05		g03114	1.00107	1.00107	6.81353	73.4304	1.04247e-17	1.08624e-15
g27901	0.964231	2.49906	22.4141	2.1976e-06	3.06902e-05		g08592	1.00085	1.00085	2.63526	25.3206	4.85484e-07	7.99461e-06
g15894	0.559163	6.87979	22.3876	2.22812e-06	3.10984e-05		g26533	1.00062	-1.00062	1.10561	11.3529	0.000753292	0.0047018
g15093	0.642615	4.59272	22.3768	2.24066e-06	3.12554e-05		g25900	1.00032	-1.00032	4.1221	17.1386	3.47496e-05	0.000344136
g01879	-0.773741	3.42998	22.3752	2.24249e-06	3.1263e-05		g22279	1.00017	-1.00017	0.974339	7.55296	0.00599117	0.025458
g07859	-0.635681	5.41415	22.3654	2.25404e-06	3.13902e-05		g14825	1.00002	1.00002	5.59463	37.4966	9.15747e-10	2.83448e-08
g13201	-1.10616	1.91125	22.3652	2.25421e-06	3.13902e-05		g24044	0.999829	0.999829	4.06273	11.3511	0.000754036	0.00470402
g16751	-1.21907	3.23978	22.3625	2.25733e-06	3.14155e-05		g40805	0.999407	0.999407	1.68663	7.00967	0.00810707	0.0324686
g15044	-1.04388	2.83469	22.3556	2.2655e-06	3.15111e-05		g22240	0.999349	-0.999349	1.84949	16.0256	6.2493e-05	0.000571804
g23252	-1.17091	2.45817	22.3334	2.2919e-06	3.18599e-05		singleton_rep_c945	0.999304	0.999304	1.39169	14.2392	0.000160983	0.00127636
g06297	0.762659	3.64576	22.3163	2.31239e-06	3.21263e-05		g01216	0.999237	0.999237	5.02002	57.4741	3.4246e-14	2.24353e-12
g21064	0.913405	2.72024	22.311	2.31878e-06	3.21966e-05		g31416	0.999188	-0.999188	1.29159	6.55242	0.0104742	0.0397429
g04151	-0.980554	3.44188	22.3025	2.32905e-06	3.23205e-05		singleton_rep_c848	0.999106	-0.999106	1.63843	12.837	0.000339824	0.00241615
singleton_rep_c1742	1.57694	1.23099	22.2889	2.34563e-06	3.2532e-05		g31015	0.998471	0.998471	1.56254	11.2336	0.000803313	0.00495011
g04859	0.657238	3.99816	22.2829	2.35295e-06	3.26148e-05		g06904	0.998375	-0.998375	3.8361	23.4958	1.25189e-06	1.86235e-05
g29325	1.08131	1.89025	22.2809	2.35532e-06	3.26289e-05		g01665	0.998121	0.998121	4.33868	43.4965	4.24714e-11	1.71403e-09
g14842	-1.0228	2.57753	22.2398	2.4063e-06	3.33161e-05		g21816	0.997986	-0.997986	3.79355	33.6491	6.6006e-09	1.68138e-07
g20750	0.645967	3.96193	22.234	2.41359e-06	3.33979e-05		g07922	0.997184	-0.997184	2.2196	14.3014	0.000155747	0.00124013
g30040	-0.968684	3.24432	22.2301	2.41854e-06	3.34414e-05		g02823	0.997064	-0.997064	2.588	20.1817	7.04231e-06	8.61543e-05
g02693	-1.24758	4.29855	22.2293	2.4195e-06	3.34414e-05		g06359	0.996872	-0.996872	1.48663	15.0999	0.000101966	0.000861563
g14536	0.554032	5.68626	22.215	2.43764e-06	3.36729e-05		singleton_rep_c2947	0.996855	0.996855	1.30923	8.80871	0.00299796	0.0145149
g02906	-1.15984	2.09948	22.2013	2.45511e-06	3.38948e-05		g15783	0.99668	-0.99668	2.64857	20.4956	5.977e-06	7.45553e-05
g22023	1.05272	3.63022	22.1953	2.46271e-06	3.39804e-05		g02016	0.995602	-0.995602	7.19663	12.3227	0.000447478	0.00303857
g07223	-2.13457	2.46436	22.1816	2.48043e-06	3.42053e-05		g23519	0.995484	-0.995484	1.02087	6.40727	0.0113654	0.0423079
g04067	-0.947999	3.13927	22.1609	2.50735e-06	3.45568e-05		g09633	0.995459	-0.995459	5.00713	52.9986	3.3379e-13	1.9212e-11
singleton_rep_c2229	1.39778	1.7676	22.1517	2.51932e-06	3.4702e-05		singleton_rep_c1603	0.995349	-0.995349	1.27024	10.3154	0.00131928	0.0074289
g19263	-1.60815	1.53364	22.1463	2.52636e-06	3.47792e-05		g35838	0.995315	0.995315	3.28209	14.1159	0.000171882	0.00134949
g18515	-0.908995	2.63078	22.1423	2.53165e-06	3.48322e-05		g00785	0.994816	-0.994816	5.50587	49.7475	1.74863e-12	8.77002e-11
g07019	0.635036	4.73123	22.1334	2.54348e-06	3.49561e-05		g23829	0.994739	0.994739	3.09991	24.1183	9.0594e-07	1.40386e-05
g18873	0.927719	2.69383	22.1333	2.54355e-06	3.49561e-05		g18648	0.994076	-0.994076	1.20125	11.9433	0.000548456	0.00360576
g09000	0.687846	4.6762	22.127	2.552e-06	3.50523e-05		g36923	0.99267	0.99267	1.22027	8.37372	0.00380687	0.0175994
g08100	-0.712122	6.99275	22.1189	2.56279e-06	3.51805e-05		g08106	0.99213	-0.99213	4.88798	42.1831	8.31149e-11	3.15915e-09
g07011	0.89832	3.26113	22.1103	2.57427e-06	3.53181e-05		g11760	0.992045	0.992045	1.20174	8.21015	0.00416567	0.0188968
g25675	-1.3078	4.02761	22.0949	2.59502e-06	3.55826e-05		g10754	0.991548	0.991548	4.72215	54.7493	1.36931e-13	8.27541e-12
g17543	0.731291	4.09321	22.0937	2.59665e-06	3.55847e-05		g13585	0.991367	-0.991367	5.76796	37.4336	9.45788e-10	2.91255e-08
g03897	0.501807	6.22635	22.0847	2.60885e-06	3.57317e-05		g21953	0.991304	-0.991304	1.38414	9.64013	0.00190372	0.0100401
g22362	0.937262	3.03013	22.0664	2.63385e-06	3.60537e-05		g37040	0.991081	-0.991081	1.20441	12.7865	0.000349135	0.00247217
g08694	0.876817	3.98693	22.0568	2.64707e-06	3.6214e-05		g16086	0.990192	0.990192	3.48074	30.8233	2.82624e-08	6.20541e-07
g16707	-1.14429	2.49587	22.0543	2.6505e-06	3.62405e-05		g31151	0.990172	0.990172	2.68843	20.3932	6.30521e-06	7.82053e-05
g23264	-0.888578	2.95623	22.0482	2.65896e-06	3.63356e-05		g23239	0.990105	-0.990105	2.70788	20.2457	6.81077e-06	8.37029e-05
g02644	0.5514	5.52875	22.0318	2.68171e-06	3.66258e-05		g25183	0.989844	0.989844	3.65191	26.8929	2.1505e-07	3.85904e-06
g18903	-1.47085	2.50219	22.0294	2.68512e-06	3.66471e-05		g20703	0.989567	-0.989567	3.29785	20.6847	5.41478e-06	6.83554e-05
g08263	-0.881173	3.37891	22.0285	2.6863e-06	3.66471e-05		g26765	0.989306	-0.989306	3.33348	24.0646	9.31559e-07	1.43619e-05
g18002	0.583697	5.15225	22.0265	2.68911e-06	3.66647e-05		g09442	0.989059	-0.989059	2.67682	21.5699	3.41156e-06	4.50415e-05
g28231	-1.37974	1.69121	22.0157	2.70436e-06	3.68518e-05		g24421	0.988933	-0.988933	2.1118	14.2076	0.000163706	0.00129413
g16263	-0.743757	4.24813	22.0066	2.71716e-06	3.70054e-05		g34726	0.98827	0.98827	1.84717	19.544	9.83081e-06	0.000115196
g27125	-0.653895	4.5305	22.0012	2.72484e-06	3.70791e-05		g11682	0.988197	0.988197	3.8805	21.8705	2.91679e-06	3.94354e-05
g33039	0.882566	4.14059	22.0006	2.72564e-06	3.70791e-05		g01512	0.987665	0.987665	6.69788	36.964	1.20332e-09	3.64981e-08
g21243	-1.37217	2.84189	21.9547	2.79164e-06	3.79556e-05		g05489	0.987578	-0.987578	5.7703	38.3305	5.97223e-10	1.9173e-08
g01818	-0.632674	7.85568	21.9338	2.82212e-06	3.83485e-05		g09134	0.98718	-0.98718	2.34048	10.6582	0.00109583	0.00638635
g21608	0.758862	3.16142	21.9316	2.82549e-06	3.83727e-05		g21169	0.98707	0.98707	3.30749	32.255	1.35211e-08	3.24265e-07
g09868	-1.05279	2.40631	21.9232	2.83781e-06	3.85184e-05		g11158	0.98707	0.98707	1.46204	8.87283	0.00289446	0.0141041
g09856	0.89275	3.31846	21.921	2.84114e-06	3.85419e-05		g25807	0.98672	0.98672	4.0359	25.923	3.55308e-07	6.04875e-06
g10186	-1.20812	4.47029	21.9129	2.85306e-06	3.86819e-05		g39530	0.9865	0.9865	1.83844	15.596	7.84192e-05	0.000690603
g27169	0.956189	2.91186	21.9032	2.86751e-06	3.88561e-05		g18668	0.984766	-0.984766	4.18752	40.5654	1.90147e-10	6.73005e-09
g32318	1.62593	1.53326	21.8955	2.87911e-06	3.89914e-05		g18284	0.98456	0.98456	2.0941	20.8209	5.04292e-06	6.41619e-05
g20187	-1.06075	2.62561	21.8906	2.88644e-06	3.90687e-05		singleton_rep_c1401	0.98454	0.98454	1.49129	12.7749	0.000351302	0.00248533
g38281	1.33475	1.61485	21.8732	2.91279e-06	3.94034e-05		g32389	0.984536	0.984536	1.97951	8.77772	0.00304933	0.0147105
g11682	0.988197	3.8805	21.8705	2.91679e-06	3.94354e-05		g09479	0.984391	0.984391	3.31485	17.2348	3.30329e-05	0.000330931
g06632	-0.871873	2.96849	21.8634	2.9277e-06	3.95608e-05		g13999	0.982921	-0.982921	3.62664	15.162	9.86692e-05	0.000836629
g18228	-0.705141	4.14443	21.8608	2.93166e-06	3.95921e-05		g39812	0.982821	0.982821	3.32593	15.2892	9.22445e-05	0.000791032
g01489	-0.6539	4.07957	21.8589	2.93445e-06	3.96077e-05		g14184	0.982454	0.982454	2.3597	15.2223	9.55661e-05	0.000814891
g21845	-1.65428	2.5897	21.8465	2.95353e-06	3.9843e-05		g06995	0.982401	-0.982401	3.99246	31.7703	1.7353e-08	4.01428e-07
g25628	-1.31906	1.46452	21.8211	2.99296e-06	4.03524e-05		g31710	0.982359	-0.982359	2.14857	6.42508	0.011252	0.0419825
g23120	0.655021	3.84744	21.7978	3.02952e-06	4.08225e-05		g17148	0.982225	-0.982225	3.41096	27.3381	1.70809e-07	3.12577e-06
g20760	-0.748817	5.34617	21.7935	3.0362e-06	4.08897e-05		g02224	0.982184	0.982184	6.26126	52.2381	4.9162e-13	2.7574e-11
g09493	0.659298	4.99856	21.7887	3.04389e-06	4.09705e-05		g30530	0.982017	-0.982017	2.82702	14.7685	0.000121549	0.00100318
g35283	1.3489	1.56893	21.7824	3.05393e-06	4.10828e-05		g37024	0.981936	-0.981936	2.14786	12.6592	0.000373716	0.00261785
g07015	0.825257	2.85118	21.7752	3.06533e-06	4.12131e-05		g36886	0.98083	-0.98083	3.3809	17.1691	3.41958e-05	0.000339991
g01492	0.719521	7.63729	21.7723	3.06997e-06	4.12526e-05		g01874	0.980609	0.980609	1.88451	11.5801	0.000666625	0.00424079
g21120	-1.1302	2.48064	21.7529	3.10119e-06	4.16175e-05		g04151	0.980554	-0.980554	3.44188	22.3025	2.32905e-06	3.23205e-05
g17451	-1.18135	3.05359	21.7524	3.10197e-06	4.16175e-05		g36273	0.980068	-0.980068	1.44707	10.4037	0.00125762	0.00715138
g00952	-0.562007	5.19509	21.7522	3.10237e-06	4.16175e-05		g17992	0.980046	0.980046	2.42919	24.6784	6.77374e-07	1.07871e-05
g08205	-1.11279	5.61402	21.7512	3.10401e-06	4.16175e-05		g06230	0.980008	-0.980008	4.00295	41.1009	1.4457e-10	5.27126e-09
g15640	-0.677819	4.13544	21.7359	3.12881e-06	4.19105e-05		g27581	0.979743	-0.979743	4.28679	38.279	6.13193e-10	1.96076e-08
g16097	-1.02522	3.95381	21.7356	3.12933e-06	4.19105e-05		g02520	0.979488	0.979488	7.17984	47.1874	6.45122e-12	2.97051e-10
g04899	0.573319	4.69307	21.7241	3.14814e-06	4.2139e-05		g15705	0.97934	-0.97934	2.87781	13.3599	0.000257065	0.00190681
g04191	-0.668852	4.66991	21.7079	3.17489e-06	4.24696e-05		g33498	0.979159	0.979159	2.32103	14.6057	0.000132513	0.00107821
singleton_rep_c1580	0.821712	3.13631	21.707	3.17634e-06	4.24696e-05		g29406	0.979125	-0.979125	2.57735	13.6594	0.000219141	0.0016617
g13559	0.778802	3.66185	21.7048	3.17992e-06	4.24938e-05		g03567	0.97903	-0.97903	6.35165	13.3572	0.000257433	0.00190837
g32499	-1.47509	1.60657	21.6975	3.19214e-06	4.26203e-05		g29069	0.978808	-0.978808	1.37347	7.83728	0.00511797	0.0223567
g21751	0.725846	3.446	21.697	3.19291e-06	4.26203e-05		g22079	0.978806	-0.978806	3.43529	28.03	1.19447e-07	2.27722e-06
g16082	-0.632955	6.18106	21.6816	3.21867e-06	4.29339e-05		g10753	0.978567	0.978567	5.61187	44.0143	3.25984e-11	1.33339e-09
g06324	-1.30179	2.72935	21.6808	3.21995e-06	4.29339e-05		g21079	0.978444	-0.978444	3.48406	6.81308	0.00904924	0.0353975
g03210	0.655345	4.84682	21.6792	3.2226e-06	4.29455e-05		g37766	0.978373	-0.978373	1.46261	9.17811	0.00244927	0.0123172
g16423	0.850161	4.1505	21.6696	3.2389e-06	4.31389e-05		g28096	0.978175	-0.978175	2.49091	15.9015	6.67271e-05	0.000603916
g08753	0.635915	4.76056	21.6667	3.24377e-06	4.31799e-05		g16748	0.977755	0.977755	4.59041	39.5622	3.17775e-10	1.07741e-08
g35232	0.965823	2.22367	21.6589	3.25698e-06	4.3332e-05		g15524	0.977535	-0.977535	3.13914	35.8563	2.12424e-09	6.12784e-08
g24056	-1.66704	1.24041	21.648	3.27548e-06	4.35542e-05		g05558	0.977454	-0.977454	3.18281	18.3558	1.83257e-05	0.000198036
g00727	1.50812	2.26549	21.6446	3.28134e-06	4.3608e-05		singleton_rep_c2878	0.977005	0.977005	2.3292	11.382	0.000741595	0.00463848
g16251	-1.60555	2.07084	21.6408	3.28782e-06	4.36702e-05		g10389	0.976738	-0.976738	2.57202	8.99206	0.00271155	0.0133719
g12530	-1.38043	2.03467	21.6335	3.30035e-06	4.38126e-05		g12298	0.976734	0.976734	1.52608	12.6586	0.000373844	0.00261799
g24048	0.720688	4.86751	21.6249	3.31524e-06	4.39861e-05		g23609	0.976668	-0.976668	2.0819	14.8557	0.000116057	0.000962788
g16810	-0.963167	4.25388	21.6182	3.32674e-06	4.41144e-05		g04528	0.976588	-0.976588	4.71405	19.5698	9.69921e-06	0.000113986
g09570	1.10005	2.1794	21.6142	3.33381e-06	4.41839e-05		g36189	0.976204	0.976204	3.0725	24.2086	8.64439e-07	1.34267e-05
g34010	-1.20248	1.84744	21.5975	3.36284e-06	4.45347e-05		g27400	0.976004	0.976004	3.32775	37.4846	9.21356e-10	2.84819e-08
g35064	-0.774377	3.73527	21.5969	3.36396e-06	4.45347e-05		g29879	0.975702	-0.975702	1.60673	9.87575	0.00167471	0.00906301
g18626	-0.974608	4.36787	21.5938	3.36944e-06	4.45828e-05		g07807	0.975689	0.975689	5.3206	35.5536	2.48126e-09	7.0728e-08
g21960	0.887168	3.11504	21.5754	3.40187e-06	4.49874e-05		g21793	0.975689	0.975689	5.27766	18.1215	2.07252e-05	0.000221099
g09210	0.620283	5.35186	21.5742	3.40409e-06	4.49875e-05		g11489	0.975275	-0.975275	1.52432	8.83484	0.00295533	0.0143487
g30782	-1.31031	1.90798	21.5733	3.40561e-06	4.49875e-05		g27522	0.975026	0.975026	2.21543	18.6665	1.55698e-05	0.000172495
g09442	-0.989059	2.67682	21.5699	3.41156e-06	4.50415e-05		g27200	0.974904	-0.974904	1.67238	9.26903	0.00233062	0.0118287
g01660	0.822314	4.88171	21.5504	3.44659e-06	4.54792e-05		g09355	0.974838	-0.974838	3.11903	25.9872	3.43695e-07	5.88003e-06
g00949	-0.695408	5.4938	21.5407	3.46391e-06	4.56828e-05		g02688	0.974685	-0.974685	2.0644	11.7501	0.000608403	0.00392515
g15744	0.541072	4.79139	21.4982	3.54154e-06	4.66812e-05		g18626	0.974608	-0.974608	4.36787	21.5938	3.36944e-06	4.45828e-05
g13542	-1.30502	1.45933	21.4842	3.56748e-06	4.69974e-05		g27015	0.974407	-0.974407	2.51867	18.4158	1.77579e-05	0.000192416
g04512	-0.542489	4.78661	21.4811	3.57341e-06	4.70499e-05		g07691	0.974109	-0.974109	2.04545	20.0228	7.6525e-06	9.29606e-05
g25872	0.690824	5.123	21.4693	3.59547e-06	4.73146e-05		g24356	0.974092	0.974092	2.23655	8.68284	0.0032122	0.0153553
g35641	1.69378	1.98297	21.4464	3.63867e-06	4.78571e-05		g07423	0.97395	0.97395	6.32234	76.8866	1.81058e-18	2.00775e-16
g07879	-0.595477	5.03184	21.427	3.67565e-06	4.83171e-05		g24448	0.973798	0.973798	5.334	53.0402	3.26786e-13	1.88989e-11
g02326	0.582995	6.17116	21.4174	3.69404e-06	4.85144e-05		g40639	0.973599	-0.973599	2.41279	21.0645	4.4409e-06	5.73474e-05
g13174	1.3434	3.27336	21.4171	3.69467e-06	4.85144e-05		g05413	0.972967	0.972967	8.88613	36.5078	1.52059e-09	4.49923e-08
g08781	-0.627989	4.9111	21.4127	3.7031e-06	4.85987e-05		g17540	0.972754	0.972754	2.17649	13.894	0.000193412	0.0014914
g24965	0.943573	3.36097	21.4064	3.71525e-06	4.87316e-05		g20228	0.972306	-0.972306	4.14223	31.8163	1.69466e-08	3.9467e-07
g16459	1.3449	3.85691	21.3999	3.72781e-06	4.88699e-05		g09075	0.972269	-0.972269	6.13255	15.0797	0.000103068	0.000870467
g00981	-1.10479	2.63437	21.3919	3.74343e-06	4.9048e-05		g05972	0.972166	-0.972166	1.10165	11.4454	0.000716728	0.00451116
g27826	0.782702	3.40232	21.3861	3.75486e-06	4.91711e-05		g19524	0.971834	0.971834	3.90981	33.5656	6.89005e-09	1.74775e-07
g05230	-0.66438	7.24134	21.3827	3.76145e-06	4.92309e-05		g17353	0.97166	0.97166	3.70565	15.5565	8.00751e-05	0.000701862
g07592	-0.631463	7.04005	21.3413	3.84366e-06	5.02796e-05		g14950	0.971553	0.971553	6.87618	71.6107	2.62129e-17	2.56436e-15
g14004	-1.75839	1.23707	21.325	3.87649e-06	5.06816e-05		g10651	0.971536	0.971536	1.07096	8.85879	0.00291681	0.0142016
g15647	-1.11327	3.18812	21.3233	3.87983e-06	5.06979e-05		g32709	0.971484	-0.971484	4.36205	31.8049	1.70458e-08	3.96217e-07
g18159	-0.763543	3.0122	21.3164	3.89394e-06	5.08547e-05		g08914	0.971355	-0.971355	1.9026	9.88733	0.0016642	0.00901623
g01995	-2.52119	4.07348	21.289	3.94984e-06	5.15569e-05		g28733	0.970851	-0.970851	1.67518	8.16249	0.00427656	0.0192876
g11757	-1.39969	3.125	21.287	3.95413e-06	5.15851e-05		g02352	0.970803	-0.970803	5.3842	20.3255	6.53254e-06	8.06672e-05
g20052	2.38847	3.14702	21.2766	3.97549e-06	5.18357e-05		g08792	0.970483	-0.970483	3.73769	26.7201	2.35157e-07	4.17071e-06
g24537	-1.30757	1.55216	21.2658	3.9981e-06	5.21025e-05		g19606	0.970336	-0.970336	2.56164	17.2554	3.26772e-05	0.000327911
g26966	0.754599	3.04314	21.2586	4.01308e-06	5.22696e-05		g15605	0.970322	-0.970322	3.66275	36.3374	1.65946e-09	4.88027e-08
g40399	-1.56827	1.48075	21.2554	4.01969e-06	5.23273e-05		g32067	0.970163	0.970163	1.8617	11.9731	0.000539732	0.00355671
g03911	-0.643324	4.43791	21.2104	4.11532e-06	5.35435e-05		g05200	0.969301	-0.969301	2.5615	17.2115	3.34408e-05	0.00033336
g01894	0.559577	8.01604	21.1873	4.16511e-06	5.41622e-05		g08365	0.968949	-0.968949	3.67073	33.7818	6.16516e-09	1.59025e-07
g11903	0.822014	2.87826	21.1586	4.22811e-06	5.49517e-05		g23676	0.968803	-0.968803	2.21162	17.3369	3.13053e-05	0.000315717
g09292	0.902139	2.37075	21.1439	4.26052e-06	5.53433e-05		g30040	0.968684	-0.968684	3.24432	22.2301	2.41854e-06	3.34414e-05
g17924	-0.706378	4.75248	21.1329	4.28519e-06	5.56338e-05		g11808	0.968527	-0.968527	1.63588	10.5649	0.00115255	0.0066626
g11592	-1.35809	1.56733	21.1303	4.29079e-06	5.56766e-05		g08709	0.968404	0.968404	3.65751	11.4736	0.000705924	0.00445097
g00812	-0.763557	3.60638	21.1279	4.29623e-06	5.57173e-05		g06886	0.968307	0.968307	2.96916	9.13772	0.00250393	0.0125399
g26809	1.06105	2.69569	21.1148	4.3257e-06	5.60694e-05		g08969	0.968303	0.968303	3.73719	31.1829	2.34821e-08	5.28544e-07
g18625	-1.42317	1.47129	21.1135	4.32861e-06	5.60771e-05		g34837	0.968104	-0.968104	0.975009	10.9297	0.000946363	0.00566314
g08290	0.539525	6.87192	21.1003	4.35857e-06	5.6435e-05		g13633	0.968024	0.968024	11.8192	25.9596	3.48635e-07	5.9477e-06
g19891	-1.41384	0.943181	21.0937	4.37371e-06	5.66007e-05		g23546	0.967608	0.967608	1.18084	9.94925	0.00160915	0.00875722
g15042	-0.740956	3.36188	21.0883	4.38601e-06	5.67295e-05		g01617	0.967449	0.967449	4.69476	28.6613	8.62095e-08	1.69571e-06
g19641	-0.860768	3.58727	21.0866	4.38996e-06	5.67501e-05		g21453	0.967365	0.967365	1.61492	7.03977	0.00797192	0.0320488
g04944	0.602796	4.37827	21.0706	4.42667e-06	5.71941e-05		g19853	0.967263	-0.967263	2.80222	17.9365	2.28397e-05	0.00024016
g40639	-0.973599	2.41279	21.0645	4.4409e-06	5.73474e-05		g36261	0.966571	0.966571	2.73202	29.1237	6.79008e-08	1.36332e-06
g36243	-1.36392	1.26304	21.0568	4.45868e-06	5.75462e-05		g35269	0.966392	-0.966392	2.08792	14.4556	0.000143505	0.00115329
g10995	0.714641	3.92185	21.0534	4.46663e-06	5.76181e-05		g27465	0.966253	0.966253	1.59071	9.81178	0.00173398	0.00931285
g22046	-0.507125	5.90597	21.0309	4.51927e-06	5.82661e-05		g19214	0.966049	0.966049	4.18121	33.619	6.70333e-09	1.70217e-07
g19765	-1.474	1.65069	21.0164	4.5537e-06	5.86787e-05		singleton_rep_c1772	0.965825	0.965825	5.38199	45.8259	1.29244e-11	5.68065e-10
g29461	0.754405	3.14849	21.0112	4.56608e-06	5.88068e-05		g35232	0.965823	0.965823	2.22367	21.6589	3.25698e-06	4.3332e-05
singleton_rep_c1073	1.14767	1.28946	20.9964	4.60143e-06	5.92306e-05		g05300	0.965752	0.965752	3.31209	17.8759	2.35791e-05	0.000246968
g20769	0.836077	2.68655	20.9872	4.62371e-06	5.94516e-05		g10290	0.96567	-0.96567	0.978403	8.79261	0.00302453	0.0146032
g19446	0.926839	3.26635	20.9868	4.62461e-06	5.94516e-05		g19893	0.965531	0.965531	4.50376	45.4485	1.56706e-11	6.8011e-10
g17466	-1.01283	3.92084	20.9862	4.62598e-06	5.94516e-05		g31598	0.965074	-0.965074	1.56109	9.84429	0.0017036	0.0091962
g20899	0.821608	2.76575	20.9817	4.6369e-06	5.95603e-05		g11173	0.964945	0.964945	2.811	24.5491	7.24414e-07	1.14532e-05
g18755	0.914418	4.66475	20.9792	4.64299e-06	5.96068e-05		g15359	0.964742	-0.964742	4.32453	36.2747	1.71378e-09	5.02169e-08
g07757	0.683054	6.16278	20.9742	4.65505e-06	5.973e-05		g35884	0.964683	0.964683	1.47594	8.1617	0.00427844	0.0192892
g18904	-0.88823	3.61378	20.9719	4.6606e-06	5.97694e-05		g18019	0.964593	0.964593	1.46464	8.02023	0.00462576	0.0205746
g23847	1.31873	2.8345	20.9697	4.66609e-06	5.98081e-05		g04449	0.964359	-0.964359	1.53246	6.06254	0.0138079	0.0494069
g35510	1.13994	1.82423	20.9465	4.72279e-06	6.05028e-05		g27901	0.964231	0.964231	2.49906	22.4141	2.1976e-06	3.06902e-05
singleton_rep_c427	-1.6455	5.64094	20.9151	4.80084e-06	6.14533e-05		g05186	0.96405	-0.96405	1.76121	10.5457	0.00116458	0.00672062
g16476	0.910643	6.40893	20.9147	4.80207e-06	6.14533e-05		g21613	0.963807	0.963807	3.96479	31.3992	2.10072e-08	4.7858e-07
g26432	1.71046	1.41789	20.9096	4.81468e-06	6.15821e-05		g00818	0.963656	-0.963656	1.57109	12.9917	0.000312874	0.00225169
g17707	-0.809233	3.27401	20.9076	4.81976e-06	6.16145e-05		g18737	0.963397	-0.963397	1.2576	9.22291	0.00239006	0.0120621
g01422	-1.3763	2.04947	20.9037	4.82973e-06	6.17093e-05		g16191	0.963275	-0.963275	3.93787	27.1718	1.86158e-07	3.37851e-06
g32325	0.922908	2.29016	20.9006	4.83752e-06	6.17761e-05		g16810	0.963167	-0.963167	4.25388	21.6182	3.32674e-06	4.41144e-05
g19922	-0.879528	3.87228	20.8821	4.88439e-06	6.23417e-05		g39526	0.963143	0.963143	2.15427	6.35994	0.0116726	0.0431919
g16830	-0.563438	4.97234	20.8708	4.91334e-06	6.26781e-05		g20362	0.96287	-0.96287	1.31483	11.7793	0.000598938	0.00387339
g15355	-0.681354	4.80712	20.8654	4.92718e-06	6.28215e-05		g16150	0.962818	-0.962818	2.82263	18.2084	1.98007e-05	0.000212079
g04582	-0.743521	3.66519	20.8567	4.94964e-06	6.30746e-05		g15864	0.96273	-0.96273	3.51494	28.0736	1.16787e-07	2.23178e-06
g09313	-0.919629	6.79272	20.8438	4.98313e-06	6.34679e-05		g36690	0.962652	0.962652	1.61653	8.81415	0.00298903	0.0144862
g00204	-0.718596	8.59795	20.8375	4.99953e-06	6.36433e-05		g28731	0.962627	-0.962627	0.761044	7.872	0.00502061	0.0220205
g18284	0.98456	2.0941	20.8209	5.04292e-06	6.41619e-05		g15748	0.962407	-0.962407	1.8477	12.2781	0.000458294	0.0031007
g17709	0.726845	4.68081	20.8184	5.04965e-06	6.42137e-05		g04722	0.961657	0.961657	2.72118	23.7358	1.10505e-06	1.67273e-05
g14363	0.476517	6.05043	20.8085	5.07576e-06	6.45118e-05		g16464	0.960959	0.960959	5.10498	54.9356	1.24547e-13	7.60302e-12
g16286	-0.649483	4.13694	20.8006	5.0967e-06	6.47438e-05		g27504	0.960652	0.960652	2.41702	16.7592	4.24369e-05	0.00040775
g23824	-1.40519	1.74123	20.7767	5.1606e-06	6.55211e-05		singleton_rep_c2527	0.960484	-0.960484	1.12221	9.71329	0.00182941	0.00972782
g10686	1.03522	2.20455	20.7419	5.25529e-06	6.66884e-05		g04988	0.960447	-0.960447	1.72082	16.1248	5.93027e-05	0.000548006
g23437	-0.868642	6.38139	20.7392	5.26285e-06	6.67327e-05		g19206	0.960355	-0.960355	4.32126	40.5692	1.89775e-10	6.72671e-09
g31973	-1.06442	2.25549	20.7386	5.2643e-06	6.67327e-05		g39019	0.960335	-0.960335	1.75247	7.83267	0.00513102	0.0223975
g10379	-0.9078	1.84188	20.7369	5.26905e-06	6.67579e-05		g20509	0.959909	-0.959909	1.99242	13.5719	0.000229601	0.00172909
g05709	0.58774	5.23984	20.7345	5.2756e-06	6.68058e-05		g15395	0.959691	-0.959691	3.10239	24.4128	7.77515e-07	1.2197e-05
g09475	-1.16705	2.08659	20.7276	5.29462e-06	6.70116e-05		g17599	0.959672	-0.959672	2.44421	19.8128	8.54068e-06	0.000102514
g16849	-0.495344	5.69104	20.722	5.31017e-06	6.71732e-05		g20471	0.959331	-0.959331	2.15921	8.43176	0.00368723	0.0171612
g15736	0.694306	4.81732	20.7127	5.33619e-06	6.74671e-05		g10984	0.958659	-0.958659	1.39474	7.29446	0.00691675	0.0285968
g22969	1.20591	3.65284	20.6897	5.40064e-06	6.82463e-05		g10582	0.958638	-0.958638	1.6877	14.9123	0.000112628	0.000938453
g20703	-0.989567	3.29785	20.6847	5.41478e-06	6.83554e-05		g04875	0.958144	-0.958144	3.52843	32.9171	9.6175e-09	2.36274e-07
g01327	-1.15081	2.35202	20.6846	5.41493e-06	6.83554e-05		g17267	0.958038	0.958038	6.64587	33.7388	6.30315e-09	1.61583e-07
singleton_rep_c960	0.632435	3.92582	20.675	5.44217e-06	6.86634e-05		g14474	0.957894	0.957894	4.52207	15.6209	7.7394e-05	0.000682917
g05891	0.818581	4.94258	20.6733	5.44703e-06	6.86889e-05		g29322	0.957328	-0.957328	1.53291	9.50822	0.00204553	0.0106485
g08142	0.557163	5.68845	20.6664	5.46668e-06	6.89007e-05		g13575	0.957165	-0.957165	1.40939	9.32852	0.00225614	0.0115136
g18571	0.607632	3.97734	20.6587	5.48872e-06	6.91424e-05		g04669	0.956773	-0.956773	4.21042	28.0076	1.20839e-07	2.30195e-06
g13442	-0.714534	4.96134	20.6298	5.57216e-06	7.0157e-05		g03296	0.956553	-0.956553	1.59484	10.7033	0.00106945	0.00626738
g23124	-1.26462	1.17308	20.6265	5.58189e-06	7.02429e-05		g26396	0.956511	-0.956511	3.52298	32.0824	1.47768e-08	3.49873e-07
g04266	0.840765	6.69804	20.6115	5.62562e-06	7.07397e-05		g27169	0.956189	0.956189	2.91186	21.9032	2.86751e-06	3.88561e-05
g25734	-0.715881	5.10419	20.611	5.62722e-06	7.07397e-05		g23674	0.956028	0.956028	4.30117	39.3541	3.53508e-10	1.18855e-08
g21936	-0.492986	5.99642	20.6009	5.65683e-06	7.1075e-05		g03787	0.955863	-0.955863	2.62389	14.7306	0.000124017	0.00101972
g15329	-0.890792	2.71015	20.5982	5.6649e-06	7.11394e-05		g14822	0.955421	-0.955421	3.84863	36.9388	1.21893e-09	3.68791e-08
g27107	1.0349	2.60915	20.5705	5.74757e-06	7.21401e-05		g22842	0.955338	0.955338	3.52864	17.761	2.50463e-05	0.000259003
g08816	0.835795	5.46438	20.5624	5.77187e-06	7.24074e-05		g24655	0.955098	0.955098	2.26089	18.8439	1.41868e-05	0.000159364
g21815	0.686464	3.66123	20.5504	5.80831e-06	7.28268e-05		g01728	0.954763	0.954763	2.99025	13.9692	0.000185831	0.00144095
g17887	1.94126	3.74476	20.5442	5.82706e-06	7.3024e-05		g26989	0.95432	0.95432	3.01318	42.4171	7.37432e-11	2.83413e-09
g27744	0.749832	3.47392	20.543	5.83056e-06	7.303e-05		g16367	0.954146	-0.954146	2.08378	16.2729	5.48442e-05	0.00051071
g22569	-1.12896	2.04815	20.5261	5.88223e-06	7.3639e-05		g09566	0.954039	-0.954039	3.55404	38.5842	5.24404e-10	1.69705e-08
g16116	0.722273	3.20134	20.5241	5.88841e-06	7.36783e-05		g07118	0.954014	-0.954014	3.46065	24.7916	6.38757e-07	1.02464e-05
g15566	-0.498789	5.97493	20.5193	5.90326e-06	7.38259e-05		g08051	0.953788	-0.953788	1.33014	9.97895	0.0015834	0.00864042
g21157	-0.834136	2.86414	20.5145	5.91825e-06	7.39528e-05		g15993	0.953741	-0.953741	3.07785	20.3223	6.54343e-06	8.07457e-05
g20309	-0.883196	2.52426	20.514	5.91952e-06	7.39528e-05		g02664	0.953303	0.953303	7.55357	44.2059	2.9559e-11	1.21731e-09
g23415	1.50337	1.43157	20.506	5.9445e-06	7.42264e-05		g34447	0.953107	0.953107	1.22808	7.85844	0.00505841	0.0221445
g23369	-0.909018	2.35981	20.5027	5.95468e-06	7.43151e-05		g14048	0.952739	-0.952739	2.48669	12.6108	0.000383517	0.00267558
g15783	-0.99668	2.64857	20.4956	5.977e-06	7.45553e-05		g29562	0.952667	0.952667	3.34714	25.6498	4.09331e-07	6.88599e-06
g17734	-0.862436	3.19327	20.4931	5.98468e-06	7.46125e-05		g03710	0.952633	0.952633	1.5412	10.0883	0.0014921	0.00823328
g24793	-1.16163	1.66176	20.4916	5.98946e-06	7.46336e-05		g05546	0.952374	-0.952374	2.8125	19.8905	8.20065e-06	9.89728e-05
g06487	0.792836	3.50856	20.469	6.06034e-06	7.54779e-05		g17212	0.952313	0.952313	4.08479	52.5654	4.16149e-13	2.35516e-11
g19510	0.675615	4.14347	20.4607	6.0867e-06	7.57671e-05		g19911	0.951941	-0.951941	2.61083	8.95276	0.0027705	0.0135961
g00193	0.610016	5.19345	20.4577	6.09633e-06	7.5848e-05		g00655	0.951852	0.951852	4.64956	13.9368	0.000189062	0.00146393
g07937	0.553767	4.90849	20.4429	6.14359e-06	7.63967e-05		g00656	0.951798	0.951798	4.5735	40.9591	1.55446e-10	5.64227e-09
g15540	0.672436	6.03651	20.4108	6.24767e-06	7.76001e-05		g05439	0.951618	-0.951618	4.82014	31.8137	1.69695e-08	3.94823e-07
g39981	2.27991	1.54075	20.4108	6.24771e-06	7.76001e-05		g12132	0.951566	0.951566	4.40985	34.3927	4.50399e-09	1.20977e-07
g13362	-0.673302	5.37157	20.4101	6.24999e-06	7.76001e-05		g24446	0.951326	0.951326	6.49599	12.1796	0.000483161	0.00324894
g04459	0.615738	5.11074	20.3986	6.28744e-06	7.8025e-05		g16058	0.951278	-0.951278	4.27423	6.61915	0.0100888	0.038614
g31151	0.990172	2.68843	20.3932	6.30521e-06	7.82053e-05		g34166	0.950868	-0.950868	1.88923	11.2159	0.000810987	0.00497838
g24029	1.83798	4.85967	20.3914	6.31111e-06	7.82384e-05		g19775	0.950733	-0.950733	2.42226	11.899	0.000561643	0.00367745
g09195	-1.59613	1.80022	20.3713	6.37793e-06	7.90262e-05		g02700	0.950638	-0.950638	7.42435	40.6096	1.85895e-10	6.59885e-09
g19534	-1.69835	1.05838	20.3702	6.38146e-06	7.90294e-05		g12548	0.950567	0.950567	2.47456	20.3251	6.53373e-06	8.06672e-05
g05911	0.505581	7.36989	20.3495	6.45091e-06	7.98486e-05		g10724	0.950412	0.950412	1.84183	9.85176	0.0016967	0.00916352
g33052	0.623701	5.63288	20.341	6.47961e-06	8.01627e-05		g09786	0.950178	-0.950178	1.08072	7.05863	0.00788843	0.0318037
g19812	0.845946	3.3595	20.3394	6.48515e-06	8.01903e-05		g18147	0.949909	-0.949909	2.61762	23.414	1.30623e-06	1.93485e-05
g27204	0.849431	5.10075	20.3379	6.49014e-06	8.0211e-05		g06568	0.949866	-0.949866	1.84048	7.76324	0.00533203	0.0231471
g02352	-0.970803	5.3842	20.3255	6.53254e-06	8.06672e-05		g14747	0.949784	0.949784	7.50918	32.0999	1.46448e-08	3.47764e-07
g12548	0.950567	2.47456	20.3251	6.53373e-06	8.06672e-05		g17613	0.949704	0.949704	3.4972	35.3523	2.75148e-09	7.77036e-08
g15993	-0.953741	3.07785	20.3223	6.54343e-06	8.07457e-05		g17784	0.949483	-0.949483	4.0115	12.4701	0.000413528	0.00284061
g01129	0.697302	4.33171	20.3184	6.55684e-06	8.08699e-05		g01418	0.949381	0.949381	4.49386	23.4157	1.3051e-06	1.93437e-05
g07689	-0.578806	5.44571	20.3169	6.56168e-06	8.08883e-05		g24745	0.949232	0.949232	1.60789	7.06927	0.00784171	0.0316576
g01355	0.69097	4.01526	20.297	6.63045e-06	8.16945e-05		g01985	0.949105	-0.949105	3.42918	42.7202	6.31572e-11	2.44674e-09
g11948	0.626989	3.95599	20.2578	6.76774e-06	8.33435e-05		g29572	0.948702	-0.948702	1.40191	13.2168	0.000277449	0.00203915
g17524	-0.635968	5.78407	20.2544	6.77985e-06	8.34501e-05		g34716	0.948235	-0.948235	1.09138	7.12432	0.00760453	0.0308343
g19477	1.12	5.41163	20.2513	6.79082e-06	8.35426e-05		g06592	0.948215	0.948215	5.14605	31.9401	1.59001e-08	3.72812e-07
g12624	0.835866	5.62209	20.25	6.7953e-06	8.35553e-05		g00600	0.948195	0.948195	3.40298	19.5657	9.71986e-06	0.000114081
g23239	-0.990105	2.70788	20.2457	6.81077e-06	8.37029e-05		g35544	0.94804	-0.94804	3.19783	7.35905	0.0066726	0.0277794
g00869	0.707014	4.59269	20.2436	6.81808e-06	8.37501e-05		g04067	0.947999	-0.947999	3.13927	22.1609	2.50735e-06	3.45568e-05
g05769	1.65434	2.95565	20.2403	6.82984e-06	8.3852e-05		g14558	0.947843	-0.947843	4.26178	27.7251	1.3984e-07	2.62053e-06
g19975	-0.937016	2.6198	20.2374	6.84029e-06	8.39377e-05		g21651	0.94775	0.94775	2.86622	11.2721	0.000786792	0.00486567
g09458	-1.00254	2.48376	20.2234	6.89034e-06	8.45089e-05		g05519	0.947546	0.947546	6.73831	40.3503	2.12273e-10	7.40473e-09
g11003	-2.24218	0.70621	20.205	6.95724e-06	8.52862e-05		g20316	0.947353	-0.947353	2.30416	14.2151	0.000163054	0.0012915
g22928	-1.32895	2.0006	20.198	6.98273e-06	8.55552e-05		g19083	0.947251	0.947251	3.78234	43.3646	4.54328e-11	1.82744e-09
g30302	-1.13306	2.52855	20.1845	7.03197e-06	8.61149e-05		g08167	0.947056	0.947056	2.70518	23.3452	1.35383e-06	1.99802e-05
g31396	0.907795	3.8901	20.1834	7.03597e-06	8.61203e-05		g07457	0.94687	-0.94687	5.46304	28.9754	7.33018e-08	1.46084e-06
g02823	-0.997064	2.588	20.1817	7.04231e-06	8.61543e-05		g01863	0.946863	-0.946863	3.70962	37.9805	7.14561e-10	2.25212e-08
g26596	-0.642256	5.42267	20.1721	7.0776e-06	8.65422e-05		g39233	0.946842	0.946842	3.55051	30.4637	3.40169e-08	7.31606e-07
g23960	-0.915954	2.56379	20.1711	7.08162e-06	8.65475e-05		g07664	0.946767	-0.946767	6.90538	28.1066	1.14812e-07	2.201e-06
g15725	-0.669213	3.93389	20.159	7.12641e-06	8.7051e-05		g29510	0.94671	0.94671	2.55815	20.0164	7.67817e-06	9.32255e-05
g00195	-0.86187	4.18671	20.1353	7.21516e-06	8.80906e-05		g01165	0.946498	-0.946498	4.17456	32.5503	1.1615e-08	2.81343e-07
g03656	-0.838208	4.61751	20.1296	7.23661e-06	8.83078e-05		g37674	0.946484	-0.946484	1.23961	9.55771	0.00199112	0.0104162
g19390	-0.733906	2.76932	20.1249	7.25453e-06	8.84819e-05		g25593	0.946147	0.946147	2.84738	18.3073	1.87985e-05	0.00020233
g39628	-1.03815	2.05902	20.1169	7.28518e-06	8.88108e-05		g03618	0.945828	-0.945828	1.11457	7.21178	0.00724268	0.0296302
g09835	0.829984	3.17658	20.1069	7.32306e-06	8.92276e-05		g03674	0.945323	-0.945323	9.98172	33.6446	6.61579e-09	1.68348e-07
g22008	-1.99528	0.91875	20.0933	7.37564e-06	8.98231e-05		g17121	0.944747	0.944747	4.63036	50.6752	1.08986e-12	5.72744e-11
g01826	-0.695342	4.63844	20.0915	7.38244e-06	8.98606e-05		singleton_rep_c1264	0.944524	0.944524	1.57306	9.46951	0.00208915	0.0108195
g30076	-1.90268	0.781054	20.0491	7.54803e-06	9.18299e-05		g05453	0.944262	0.944262	2.78435	27.7879	1.35373e-07	2.54275e-06
g28751	0.822384	2.74289	20.0278	7.63236e-06	9.27774e-05		g28670	0.944183	0.944183	2.38474	19.1206	1.22713e-05	0.00013969
g18357	-1.34072	1.52289	20.0275	7.63359e-06	9.27774e-05		g23783	0.944099	0.944099	4.60177	41.0351	1.49516e-10	5.4352e-09
g07691	-0.974109	2.04545	20.0228	7.6525e-06	9.29606e-05		g25076	0.944014	0.944014	1.97076	14.2116	0.000163364	0.00129226
g29510	0.94671	2.55815	20.0164	7.67817e-06	9.32255e-05		g04630	0.943953	-0.943953	3.55007	25.3318	4.82679e-07	7.95384e-06
g07727	0.611275	7.75588	20.0105	7.70173e-06	9.34647e-05		g16221	0.943841	-0.943841	6.02825	28.7939	8.05035e-08	1.59255e-06
g26273	-1.0747	2.02126	19.9969	7.75682e-06	9.4086e-05		g24965	0.943573	0.943573	3.36097	21.4064	3.71525e-06	4.87316e-05
g00176	0.576773	6.20031	19.9799	7.82601e-06	9.48776e-05		g24013	0.943282	0.943282	1.55927	10.5118	0.00118615	0.00682717
g23439	0.735841	4.35277	19.9739	7.85045e-06	9.51262e-05		g04477	0.942865	0.942865	3.17868	30.1216	4.05797e-08	8.58995e-07
g19695	0.62132	5.39697	19.9617	7.90096e-06	9.56903e-05		g40392	0.942809	-0.942809	1.88817	10.6473	0.0011023	0.00641942
g05776	-0.681247	4.42284	19.9501	7.94897e-06	9.62236e-05		g07851	0.942726	-0.942726	1.67482	11.7155	0.000619815	0.00398601
[truncated: 22,177 more rows]
