# Supplementary material for: Transcriptomic response to heat stress among ecologically divergent populations of redband trout
Source: BMC Genomics. 2015 Feb 21;16(1):103. doi: 10.1186/s12864-015-1246-5 (PMC4337095; doi:10.1186/s12864-015-1246-5)
Supplement: Additional file 4: Table S4. — Annotated genes for Little Jacks Cr. redband trout that were strongly differentially expressed (>4 fold change and FDR ≤ 0.05). SeqName is the gene identification number from the reference transcriptome [18], and GO-Groups are abbreviated as P – Process, F – Function, C – Cellular. [file 12864_2015_1246_MOESM4_ESM.xlsx]

## Sheet: Table S4 - LJ annotated genes
Table S4 Annotated genes for Little Jacks Cr. redband trout that were strongly differentially expressed (>4 fold change and FDR ≤ 0.05). SeqName is the gene identification number from the reference transcriptome [18], and GO-Groups are abbreviated as P – Process, F – Function, C – Cellular.
GO-ID	SeqName	Hit-Desc	GO-Group	Term
GO:0046686	G01823C00001	heat shock protein 70	P	response to cadmium ion
GO:0048593	G01823C00001	heat shock protein 70	P	camera-type eye morphogenesis
GO:0005524	G01823C00001	heat shock protein 70	F	ATP binding
GO:0009408	G01823C00001	heat shock protein 70	P	response to heat
GO:0009410	G01823C00001	heat shock protein 70	P	response to xenobiotic stimulus
GO:0006313	G00016C00001	transposase	P	transposition, DNA-mediated
GO:0004803	G00016C00001	transposase	F	transposase activity
GO:0003677	G00016C00001	transposase	F	DNA binding
GO:0015074	G00016C00001	transposase	P	DNA integration
GO:0005488	G00036C00001	retrotransposable element tf2 155 kda protein type 1	F	binding
GO:0006457	G14470C00001	heat shock protein hsp 90-alpha-like	P	protein folding
GO:0006950	G14470C00001	heat shock protein hsp 90-alpha-like	P	response to stress
GO:0005524	G14470C00001	heat shock protein hsp 90-alpha-like	F	ATP binding
GO:0051082	G14470C00001	heat shock protein hsp 90-alpha-like	F	unfolded protein binding
GO:0008026	G00045C00001	transposable element tcb1 transposase	F	ATP-dependent helicase activity
GO:0006313	G00045C00001	transposable element tcb1 transposase	P	transposition, DNA-mediated
GO:0003677	G00045C00001	transposable element tcb1 transposase	F	DNA binding
GO:0003723	G00045C00001	transposable element tcb1 transposase	F	RNA binding
GO:0006810	G00045C00001	transposable element tcb1 transposase	P	transport
GO:0005524	G00045C00001	transposable element tcb1 transposase	F	ATP binding
GO:0016021	G00045C00001	transposable element tcb1 transposase	C	integral to membrane
GO:0004803	G00045C00001	transposable element tcb1 transposase	F	transposase activity
GO:0015074	G00045C00001	transposable element tcb1 transposase	P	DNA integration
GO:0006457	G03867C00001	heat shock protein hsp 90-alpha-like	P	protein folding
GO:0006950	G03867C00001	heat shock protein hsp 90-alpha-like	P	response to stress
GO:0005524	G03867C00001	heat shock protein hsp 90-alpha-like	F	ATP binding
GO:0051082	G03867C00001	heat shock protein hsp 90-alpha-like	F	unfolded protein binding
GO:0031072	G00082C00001	dnaj homolog subfamily a member 4-like	F	heat shock protein binding
GO:0030317	G00082C00001	dnaj homolog subfamily a member 4-like	P	sperm motility
GO:0006457	G00082C00001	dnaj homolog subfamily a member 4-like	P	protein folding
GO:0046872	G00082C00001	dnaj homolog subfamily a member 4-like	F	metal ion binding
GO:0009408	G00082C00001	dnaj homolog subfamily a member 4-like	P	response to heat
GO:0007283	G00082C00001	dnaj homolog subfamily a member 4-like	P	spermatogenesis
GO:0005524	G00082C00001	dnaj homolog subfamily a member 4-like	F	ATP binding
GO:0050750	G00082C00001	dnaj homolog subfamily a member 4-like	F	low-density lipoprotein particle receptor binding
GO:0051082	G00082C00001	dnaj homolog subfamily a member 4-like	F	unfolded protein binding
GO:0006986	G00082C00001	dnaj homolog subfamily a member 4-like	P	response to unfolded protein
GO:0030521	G00082C00001	dnaj homolog subfamily a member 4-like	P	androgen receptor signaling pathway
GO:0016020	G00082C00001	dnaj homolog subfamily a member 4-like	C	membrane
GO:0015937	G00019C00001	pantothenate kinase 1 isoform x1	P	coenzyme A biosynthetic process
GO:0005524	G00019C00001	pantothenate kinase 1 isoform x1	F	ATP binding
GO:0016310	G00019C00001	pantothenate kinase 1 isoform x1	P	phosphorylation
GO:0004594	G00019C00001	pantothenate kinase 1 isoform x1	F	pantothenate kinase activity
GO:0019805	G00005C00001	kynurenine 3-monooxygenase-like	P	quinolinate biosynthetic process
GO:0055114	G00005C00001	kynurenine 3-monooxygenase-like	P	oxidation-reduction process
GO:0016021	G00005C00001	kynurenine 3-monooxygenase-like	C	integral to membrane
GO:0034354	G00005C00001	kynurenine 3-monooxygenase-like	P	'de novo' NAD biosynthetic process from tryptophan
GO:0043420	G00005C00001	kynurenine 3-monooxygenase-like	P	anthranilate metabolic process
GO:0005741	G00005C00001	kynurenine 3-monooxygenase-like	C	mitochondrial outer membrane
GO:0006569	G00005C00001	kynurenine 3-monooxygenase-like	P	tryptophan catabolic process
GO:0050660	G00005C00001	kynurenine 3-monooxygenase-like	F	flavin adenine dinucleotide binding
GO:0004502	G00005C00001	kynurenine 3-monooxygenase-like	F	kynurenine 3-monooxygenase activity
GO:0050811	G00013C00001	gamma-aminobutyric acid receptor subunit beta-1	F	GABA receptor binding
GO:0009636	G00013C00001	gamma-aminobutyric acid receptor subunit beta-1	P	response to toxic substance
GO:0030054	G00013C00001	gamma-aminobutyric acid receptor subunit beta-1	C	cell junction
GO:0043235	G00013C00001	gamma-aminobutyric acid receptor subunit beta-1	C	receptor complex
GO:0005230	G00013C00001	gamma-aminobutyric acid receptor subunit beta-1	F	extracellular ligand-gated ion channel activity
GO:0030425	G00013C00001	gamma-aminobutyric acid receptor subunit beta-1	C	dendrite
GO:0034707	G00013C00001	gamma-aminobutyric acid receptor subunit beta-1	C	chloride channel complex
GO:0006821	G00013C00001	gamma-aminobutyric acid receptor subunit beta-1	P	chloride transport
GO:0004890	G00013C00001	gamma-aminobutyric acid receptor subunit beta-1	F	GABA-A receptor activity
GO:0045211	G00013C00001	gamma-aminobutyric acid receptor subunit beta-1	C	postsynaptic membrane
GO:0005635	G00013C00001	gamma-aminobutyric acid receptor subunit beta-1	C	nuclear envelope
GO:0005254	G00013C00001	gamma-aminobutyric acid receptor subunit beta-1	F	chloride channel activity
GO:0005737	G00013C00001	gamma-aminobutyric acid receptor subunit beta-1	C	cytoplasm
GO:0005886	G00013C00001	gamma-aminobutyric acid receptor subunit beta-1	C	plasma membrane
GO:0005524	G05680C00001	heat shock 70 kda protein 4-like	F	ATP binding
GO:0006950	G05680C00001	heat shock 70 kda protein 4-like	P	response to stress
GO:0035889	G01701C00001	endoplasmin precursor	P	otolith tethering
GO:0006457	G01701C00001	endoplasmin precursor	P	protein folding
GO:0006950	G01701C00001	endoplasmin precursor	P	response to stress
GO:0005524	G01701C00001	endoplasmin precursor	F	ATP binding
GO:0051082	G01701C00001	endoplasmin precursor	F	unfolded protein binding
GO:0006457	G31048C00001	dnaj homolog subfamily b member 1-like	P	protein folding
GO:0051082	G31048C00001	dnaj homolog subfamily b member 1-like	F	unfolded protein binding
GO:0046686	G03437C00001	heat shock protein 70	P	response to cadmium ion
GO:0005524	G03437C00001	heat shock protein 70	F	ATP binding
GO:0009408	G03437C00001	heat shock protein 70	P	response to heat
GO:0031101	G05713C00001	heat shock cognate 70 kda protein	P	fin regeneration
GO:0005524	G05713C00001	heat shock cognate 70 kda protein	F	ATP binding
GO:0004623	G00120C00001	phosphatidylcholine-sterol acyltransferase-like	F	phospholipase A2 activity
GO:0004607	G00120C00001	phosphatidylcholine-sterol acyltransferase-like	F	phosphatidylcholine-sterol O-acyltransferase activity
GO:0006629	G00120C00001	phosphatidylcholine-sterol acyltransferase-like	P	lipid metabolic process
GO:0006259	G00159C00001	transposable element tcb1 transposase	P	DNA metabolic process
GO:0051603	G14633C00001	78 kda glucose-regulated protein precursor	P	proteolysis involved in cellular protein catabolic process
GO:0071353	G14633C00001	78 kda glucose-regulated protein precursor	P	cellular response to interleukin-4
GO:0030512	G14633C00001	78 kda glucose-regulated protein precursor	P	negative regulation of transforming growth factor beta receptor signaling pathway
GO:0021680	G14633C00001	78 kda glucose-regulated protein precursor	P	cerebellar Purkinje cell layer development
GO:0030176	G14633C00001	78 kda glucose-regulated protein precursor	C	integral to endoplasmic reticulum membrane
GO:0005793	G14633C00001	78 kda glucose-regulated protein precursor	C	endoplasmic reticulum-Golgi intermediate compartment
GO:0021589	G14633C00001	78 kda glucose-regulated protein precursor	P	cerebellum structural organization
GO:0005788	G14633C00001	78 kda glucose-regulated protein precursor	C	endoplasmic reticulum lumen
GO:0008180	G14633C00001	78 kda glucose-regulated protein precursor	C	COP9 signalosome
GO:0031398	G14633C00001	78 kda glucose-regulated protein precursor	P	positive regulation of protein ubiquitination
GO:0043022	G14633C00001	78 kda glucose-regulated protein precursor	F	ribosome binding
GO:0006983	G14633C00001	78 kda glucose-regulated protein precursor	P	ER overload response
GO:0005576	G14633C00001	78 kda glucose-regulated protein precursor	C	extracellular region
GO:0009986	G14633C00001	78 kda glucose-regulated protein precursor	C	cell surface
GO:0019904	G14633C00001	78 kda glucose-regulated protein precursor	F	protein domain specific binding
GO:0031625	G14633C00001	78 kda glucose-regulated protein precursor	F	ubiquitin protein ligase binding
GO:0006987	G14633C00001	78 kda glucose-regulated protein precursor	P	activation of signaling protein activity involved in unfolded protein response
GO:0042149	G14633C00001	78 kda glucose-regulated protein precursor	P	cellular response to glucose starvation
GO:0030496	G14633C00001	78 kda glucose-regulated protein precursor	C	midbody
GO:0034663	G14633C00001	78 kda glucose-regulated protein precursor	C	endoplasmic reticulum chaperone complex
GO:0051787	G14633C00001	78 kda glucose-regulated protein precursor	F	misfolded protein binding
GO:0005524	G14633C00001	78 kda glucose-regulated protein precursor	F	ATP binding
GO:0051087	G01638C00001	activator of 90 kda heat shock protein atpase homolog 1-like	F	chaperone binding
GO:0032781	G01638C00001	activator of 90 kda heat shock protein atpase homolog 1-like	P	positive regulation of ATPase activity
GO:0001671	G01638C00001	activator of 90 kda heat shock protein atpase homolog 1-like	F	ATPase activator activity
GO:0005737	G01638C00001	activator of 90 kda heat shock protein atpase homolog 1-like	C	cytoplasm
GO:0006950	G01638C00001	activator of 90 kda heat shock protein atpase homolog 1-like	P	response to stress
GO:0010951	G00042C00001	angiotensinogen precursor	P	negative regulation of endopeptidase activity
GO:0005615	G00042C00001	angiotensinogen precursor	C	extracellular space
GO:0004867	G00042C00001	angiotensinogen precursor	F	serine-type endopeptidase inhibitor activity
GO:0030162	G00042C00001	angiotensinogen precursor	P	regulation of proteolysis
GO:0006313	G00188C00001	paired box protein and transposase domain containing protein	P	transposition, DNA-mediated
GO:0004803	G00188C00001	paired box protein and transposase domain containing protein	F	transposase activity
GO:0003677	G00188C00001	paired box protein and transposase domain containing protein	F	DNA binding
GO:0015074	G00188C00001	paired box protein and transposase domain containing protein	P	DNA integration
GO:0005737	G08342C00001	serpin h1-like isoform x1	C	cytoplasm
GO:0010951	G08342C00001	serpin h1-like isoform x1	P	negative regulation of endopeptidase activity
GO:0005615	G08342C00001	serpin h1-like isoform x1	C	extracellular space
GO:0004867	G08342C00001	serpin h1-like isoform x1	F	serine-type endopeptidase inhibitor activity
GO:0006950	G08342C00001	serpin h1-like isoform x1	P	response to stress
GO:0030162	G08342C00001	serpin h1-like isoform x1	P	regulation of proteolysis
GO:0042866	G00141C00001	serine--pyruvate mitochondrial-like	P	pyruvate biosynthetic process
GO:0046487	G00141C00001	serine--pyruvate mitochondrial-like	P	glyoxylate metabolic process
GO:0005777	G00141C00001	serine--pyruvate mitochondrial-like	C	peroxisome
GO:0005739	G00141C00001	serine--pyruvate mitochondrial-like	C	mitochondrion
GO:0006625	G00141C00001	serine--pyruvate mitochondrial-like	P	protein targeting to peroxisome
GO:0008453	G00141C00001	serine--pyruvate mitochondrial-like	F	alanine-glyoxylate transaminase activity
GO:0071391	G00141C00001	serine--pyruvate mitochondrial-like	P	cellular response to estrogen stimulus
GO:0004760	G00141C00001	serine--pyruvate mitochondrial-like	F	serine-pyruvate transaminase activity
GO:0030170	G00141C00001	serine--pyruvate mitochondrial-like	F	pyridoxal phosphate binding
GO:0005737	G00056C00001	protein phosphatase 1 regulatory subunit 14b-like	C	cytoplasm
GO:0042325	G00056C00001	protein phosphatase 1 regulatory subunit 14b-like	P	regulation of phosphorylation
GO:0005488	G14370C00001	endonuclease-reverse transcriptase	F	binding
GO:0006457	G05828C00001	heat shock protein hsp 90-alpha isoform x1	P	protein folding
GO:0006950	G05828C00001	heat shock protein hsp 90-alpha isoform x1	P	response to stress
GO:0005524	G05828C00001	heat shock protein hsp 90-alpha isoform x1	F	ATP binding
GO:0051082	G05828C00001	heat shock protein hsp 90-alpha isoform x1	F	unfolded protein binding
GO:0031503	G01800C00001	peptidyl-prolyl cis-trans isomerase fkbp4-like	P	protein complex localization
GO:0061077	G01800C00001	peptidyl-prolyl cis-trans isomerase fkbp4-like	P	chaperone-mediated protein folding
GO:0005528	G01800C00001	peptidyl-prolyl cis-trans isomerase fkbp4-like	F	FK506 binding
GO:0044295	G01800C00001	peptidyl-prolyl cis-trans isomerase fkbp4-like	C	axonal growth cone
GO:0016020	G01800C00001	peptidyl-prolyl cis-trans isomerase fkbp4-like	C	membrane
GO:0051219	G01800C00001	peptidyl-prolyl cis-trans isomerase fkbp4-like	F	phosphoprotein binding
GO:0005525	G01800C00001	peptidyl-prolyl cis-trans isomerase fkbp4-like	F	GTP binding
GO:0030521	G01800C00001	peptidyl-prolyl cis-trans isomerase fkbp4-like	P	androgen receptor signaling pathway
GO:0030850	G01800C00001	peptidyl-prolyl cis-trans isomerase fkbp4-like	P	prostate gland development
GO:0048156	G01800C00001	peptidyl-prolyl cis-trans isomerase fkbp4-like	F	tau protein binding
GO:0005730	G01800C00001	peptidyl-prolyl cis-trans isomerase fkbp4-like	C	nucleolus
GO:0030674	G01800C00001	peptidyl-prolyl cis-trans isomerase fkbp4-like	F	protein binding, bridging
GO:0005829	G01800C00001	peptidyl-prolyl cis-trans isomerase fkbp4-like	C	cytosol
GO:0005874	G01800C00001	peptidyl-prolyl cis-trans isomerase fkbp4-like	C	microtubule
GO:0031072	G01800C00001	peptidyl-prolyl cis-trans isomerase fkbp4-like	F	heat shock protein binding
GO:0006463	G01800C00001	peptidyl-prolyl cis-trans isomerase fkbp4-like	P	steroid hormone receptor complex assembly
GO:0043025	G01800C00001	peptidyl-prolyl cis-trans isomerase fkbp4-like	C	neuronal cell body
GO:0007566	G01800C00001	peptidyl-prolyl cis-trans isomerase fkbp4-like	P	embryo implantation
GO:0031115	G01800C00001	peptidyl-prolyl cis-trans isomerase fkbp4-like	P	negative regulation of microtubule polymerization
GO:0032767	G01800C00001	peptidyl-prolyl cis-trans isomerase fkbp4-like	F	copper-dependent protein binding
GO:0003755	G01800C00001	peptidyl-prolyl cis-trans isomerase fkbp4-like	F	peptidyl-prolyl cis-trans isomerase activity
GO:0046661	G01800C00001	peptidyl-prolyl cis-trans isomerase fkbp4-like	P	male sex differentiation
GO:0010977	G01800C00001	peptidyl-prolyl cis-trans isomerase fkbp4-like	P	negative regulation of neuron projection development
GO:0048471	G01800C00001	peptidyl-prolyl cis-trans isomerase fkbp4-like	C	perinuclear region of cytoplasm
GO:0006825	G01800C00001	peptidyl-prolyl cis-trans isomerase fkbp4-like	P	copper ion transport
GO:0035259	G01800C00001	peptidyl-prolyl cis-trans isomerase fkbp4-like	F	glucocorticoid receptor binding
GO:0000413	G01800C00001	peptidyl-prolyl cis-trans isomerase fkbp4-like	P	protein peptidyl-prolyl isomerization
GO:0005524	G01800C00001	peptidyl-prolyl cis-trans isomerase fkbp4-like	F	ATP binding
GO:0005739	G01800C00001	peptidyl-prolyl cis-trans isomerase fkbp4-like	C	mitochondrion
GO:0005737	G29426C00001	dnaj homolog subfamily b member 1-like	C	cytoplasm
GO:0005730	G29426C00001	dnaj homolog subfamily b member 1-like	C	nucleolus
GO:0051085	G29426C00001	dnaj homolog subfamily b member 1-like	P	chaperone mediated protein folding requiring cofactor
GO:0006986	G29426C00001	dnaj homolog subfamily b member 1-like	P	response to unfolded protein
GO:0070389	G29426C00001	dnaj homolog subfamily b member 1-like	P	chaperone cofactor-dependent protein refolding
GO:0051082	G29426C00001	dnaj homolog subfamily b member 1-like	F	unfolded protein binding
GO:0030018	G05506C00001	heat shock protein hsp 90-alpha 1-like	C	Z disc
GO:0006457	G05506C00001	heat shock protein hsp 90-alpha 1-like	P	protein folding
GO:0030240	G05506C00001	heat shock protein hsp 90-alpha 1-like	P	skeletal muscle thin filament assembly
GO:0030235	G05506C00001	heat shock protein hsp 90-alpha 1-like	F	nitric-oxide synthase regulator activity
GO:0007517	G05506C00001	heat shock protein hsp 90-alpha 1-like	P	muscle organ development
GO:0048769	G05506C00001	heat shock protein hsp 90-alpha 1-like	P	sarcomerogenesis
GO:0042470	G05506C00001	heat shock protein hsp 90-alpha 1-like	C	melanosome
GO:0005524	G05506C00001	heat shock protein hsp 90-alpha 1-like	F	ATP binding
GO:0048471	G05506C00001	heat shock protein hsp 90-alpha 1-like	C	perinuclear region of cytoplasm
GO:0051082	G05506C00001	heat shock protein hsp 90-alpha 1-like	F	unfolded protein binding
GO:0045429	G05506C00001	heat shock protein hsp 90-alpha 1-like	P	positive regulation of nitric oxide biosynthetic process
GO:0050790	G05506C00001	heat shock protein hsp 90-alpha 1-like	P	regulation of catalytic activity
GO:0030241	G05506C00001	heat shock protein hsp 90-alpha 1-like	P	skeletal muscle myosin thick filament assembly
GO:0006950	G05506C00001	heat shock protein hsp 90-alpha 1-like	P	response to stress
GO:0005789	G07500C00001	cytochrome p450 1a	C	endoplasmic reticulum membrane
GO:0009055	G07500C00001	cytochrome p450 1a	F	electron carrier activity
GO:0005506	G07500C00001	cytochrome p450 1a	F	iron ion binding
GO:0020037	G07500C00001	cytochrome p450 1a	F	heme binding
GO:0070330	G07500C00001	cytochrome p450 1a	F	aromatase activity
GO:0055114	G07500C00001	cytochrome p450 1a	P	oxidation-reduction process
GO:0005524	G17287C00001	heat shock 70 kda protein 4-like	F	ATP binding
GO:0006950	G17287C00001	heat shock 70 kda protein 4-like	P	response to stress
GO:0044763	G09532C00001	tumor protein p53-inducible nuclear protein 1	P	single-organism cellular process
GO:0050794	G09532C00001	tumor protein p53-inducible nuclear protein 1	P	regulation of cellular process
GO:0044699	G33336C00001	g-protein coupled receptor family c group 6 member a-like	P	single-organism process
GO:0050896	G33336C00001	g-protein coupled receptor family c group 6 member a-like	P	response to stimulus
GO:0004888	G33336C00001	g-protein coupled receptor family c group 6 member a-like	F	transmembrane signaling receptor activity
GO:0005524	G15675C00001	heat shock 70 kda protein 4-like	F	ATP binding
GO:0006950	G15675C00001	heat shock 70 kda protein 4-like	P	response to stress
GO:0005739	G00335C00001	zinc finger bed domain-containing protein 5-like	C	mitochondrion
GO:0009987	G35915C00001	rna-directed dna polymerase from mobile element jockey-like	P	cellular process
GO:0050896	G35915C00001	rna-directed dna polymerase from mobile element jockey-like	P	response to stimulus
GO:0005737	G16556C00001	serpin h1-like	C	cytoplasm
GO:0010951	G16556C00001	serpin h1-like	P	negative regulation of endopeptidase activity
GO:0005615	G16556C00001	serpin h1-like	C	extracellular space
GO:0004867	G16556C00001	serpin h1-like	F	serine-type endopeptidase inhibitor activity
GO:0006950	G16556C00001	serpin h1-like	P	response to stress
GO:0030162	G16556C00001	serpin h1-like	P	regulation of proteolysis
GO:0006259	G00365C00001	transposable element tcb1 transposase	P	DNA metabolic process
GO:0050896	G03168C00001	ank accession number ab073376 non-ltr retrotransposable element partially supported by genscan in oryzias latipes	P	response to stimulus
GO:0003723	G03168C00001	ank accession number ab073376 non-ltr retrotransposable element partially supported by genscan in oryzias latipes	F	RNA binding
GO:0006278	G03168C00001	ank accession number ab073376 non-ltr retrotransposable element partially supported by genscan in oryzias latipes	P	RNA-dependent DNA replication
GO:0003964	G03168C00001	ank accession number ab073376 non-ltr retrotransposable element partially supported by genscan in oryzias latipes	F	RNA-directed DNA polymerase activity
GO:0060047	G02206C00001	bag family molecular chaperone regulator 3	P	heart contraction
GO:0005488	G00683C00001	gag-like protein	F	binding
GO:0005488	G00634C00001	zinc finger protein 184-like	F	binding
GO:0031503	G02486C00001	peptidyl-prolyl cis-trans isomerase fkbp4-like	P	protein complex localization
GO:0061077	G02486C00001	peptidyl-prolyl cis-trans isomerase fkbp4-like	P	chaperone-mediated protein folding
GO:0005528	G02486C00001	peptidyl-prolyl cis-trans isomerase fkbp4-like	F	FK506 binding
GO:0044295	G02486C00001	peptidyl-prolyl cis-trans isomerase fkbp4-like	C	axonal growth cone
GO:0016020	G02486C00001	peptidyl-prolyl cis-trans isomerase fkbp4-like	C	membrane
GO:0051219	G02486C00001	peptidyl-prolyl cis-trans isomerase fkbp4-like	F	phosphoprotein binding
GO:0005525	G02486C00001	peptidyl-prolyl cis-trans isomerase fkbp4-like	F	GTP binding
GO:0030521	G02486C00001	peptidyl-prolyl cis-trans isomerase fkbp4-like	P	androgen receptor signaling pathway
GO:0030850	G02486C00001	peptidyl-prolyl cis-trans isomerase fkbp4-like	P	prostate gland development
GO:0048156	G02486C00001	peptidyl-prolyl cis-trans isomerase fkbp4-like	F	tau protein binding
GO:0005730	G02486C00001	peptidyl-prolyl cis-trans isomerase fkbp4-like	C	nucleolus
GO:0030674	G02486C00001	peptidyl-prolyl cis-trans isomerase fkbp4-like	F	protein binding, bridging
GO:0005829	G02486C00001	peptidyl-prolyl cis-trans isomerase fkbp4-like	C	cytosol
GO:0005874	G02486C00001	peptidyl-prolyl cis-trans isomerase fkbp4-like	C	microtubule
GO:0031072	G02486C00001	peptidyl-prolyl cis-trans isomerase fkbp4-like	F	heat shock protein binding
GO:0006463	G02486C00001	peptidyl-prolyl cis-trans isomerase fkbp4-like	P	steroid hormone receptor complex assembly
GO:0043025	G02486C00001	peptidyl-prolyl cis-trans isomerase fkbp4-like	C	neuronal cell body
GO:0007566	G02486C00001	peptidyl-prolyl cis-trans isomerase fkbp4-like	P	embryo implantation
GO:0031115	G02486C00001	peptidyl-prolyl cis-trans isomerase fkbp4-like	P	negative regulation of microtubule polymerization
GO:0032767	G02486C00001	peptidyl-prolyl cis-trans isomerase fkbp4-like	F	copper-dependent protein binding
GO:0003755	G02486C00001	peptidyl-prolyl cis-trans isomerase fkbp4-like	F	peptidyl-prolyl cis-trans isomerase activity
GO:0046661	G02486C00001	peptidyl-prolyl cis-trans isomerase fkbp4-like	P	male sex differentiation
GO:0010977	G02486C00001	peptidyl-prolyl cis-trans isomerase fkbp4-like	P	negative regulation of neuron projection development
GO:0048471	G02486C00001	peptidyl-prolyl cis-trans isomerase fkbp4-like	C	perinuclear region of cytoplasm
GO:0006825	G02486C00001	peptidyl-prolyl cis-trans isomerase fkbp4-like	P	copper ion transport
GO:0035259	G02486C00001	peptidyl-prolyl cis-trans isomerase fkbp4-like	F	glucocorticoid receptor binding
GO:0000413	G02486C00001	peptidyl-prolyl cis-trans isomerase fkbp4-like	P	protein peptidyl-prolyl isomerization
GO:0005524	G02486C00001	peptidyl-prolyl cis-trans isomerase fkbp4-like	F	ATP binding
GO:0005739	G02486C00001	peptidyl-prolyl cis-trans isomerase fkbp4-like	C	mitochondrion
GO:0005488	G01012C00001	zinc finger protein 45-like	F	binding
GO:0004984	G39629C00001	extracellular calcium-sensing receptor-like	F	olfactory receptor activity
GO:0016021	G39629C00001	extracellular calcium-sensing receptor-like	C	integral to membrane
GO:0004930	G39629C00001	extracellular calcium-sensing receptor-like	F	G-protein coupled receptor activity
GO:0050911	G39629C00001	extracellular calcium-sensing receptor-like	P	detection of chemical stimulus involved in sensory perception of smell
GO:0007186	G39629C00001	extracellular calcium-sensing receptor-like	P	G-protein coupled receptor signaling pathway
GO:0046872	G01631C00001	gag-like protein	F	metal ion binding
GO:0097159	G01631C00001	gag-like protein	F	organic cyclic compound binding
GO:1901363	G01631C00001	gag-like protein	F	heterocyclic compound binding
GO:0004950	G35342C00001	extracellular calcium-sensing receptor-like	F	chemokine receptor activity
GO:0003723	G35342C00001	extracellular calcium-sensing receptor-like	F	RNA binding
GO:0006278	G35342C00001	extracellular calcium-sensing receptor-like	P	RNA-dependent DNA replication
GO:0016021	G35342C00001	extracellular calcium-sensing receptor-like	C	integral to membrane
GO:0003964	G35342C00001	extracellular calcium-sensing receptor-like	F	RNA-directed DNA polymerase activity
GO:0006935	G35342C00001	extracellular calcium-sensing receptor-like	P	chemotaxis
GO:0070098	G35342C00001	extracellular calcium-sensing receptor-like	P	chemokine-mediated signaling pathway
GO:0007186	G35342C00001	extracellular calcium-sensing receptor-like	P	G-protein coupled receptor signaling pathway
GO:0030154	G04547C00001	tubulin-folding cofactor b	P	cell differentiation
GO:0007399	G04547C00001	tubulin-folding cofactor b	P	nervous system development
GO:0007023	G04547C00001	tubulin-folding cofactor b	P	post-chaperonin tubulin folding pathway
GO:0005829	G04547C00001	tubulin-folding cofactor b	C	cytosol
GO:0005874	G04547C00001	tubulin-folding cofactor b	C	microtubule
GO:0031418	G14677C00001	prolyl 4-hydroxylase subunit alpha-1-like	F	L-ascorbic acid binding
GO:0005506	G14677C00001	prolyl 4-hydroxylase subunit alpha-1-like	F	iron ion binding
GO:0004656	G14677C00001	prolyl 4-hydroxylase subunit alpha-1-like	F	procollagen-proline 4-dioxygenase activity
GO:0016702	G14677C00001	prolyl 4-hydroxylase subunit alpha-1-like	F	oxidoreductase activity, acting on single donors with incorporation of molecular oxygen, incorporation of two atoms of oxygen
GO:0005783	G14677C00001	prolyl 4-hydroxylase subunit alpha-1-like	C	endoplasmic reticulum
GO:0055114	G14677C00001	prolyl 4-hydroxylase subunit alpha-1-like	P	oxidation-reduction process
GO:0005829	G15709C00001	prostaglandin e synthase 3	C	cytosol
GO:0070389	G15709C00001	prostaglandin e synthase 3	P	chaperone cofactor-dependent protein refolding
GO:0005730	G15709C00001	prostaglandin e synthase 3	C	nucleolus
GO:0050220	G15709C00001	prostaglandin e synthase 3	F	prostaglandin-E synthase activity
GO:0000723	G15709C00001	prostaglandin e synthase 3	P	telomere maintenance
GO:0003720	G15709C00001	prostaglandin e synthase 3	F	telomerase activity
GO:0005697	G15709C00001	prostaglandin e synthase 3	C	telomerase holoenzyme complex
GO:0000781	G15709C00001	prostaglandin e synthase 3	C	chromosome, telomeric region
GO:0019371	G15709C00001	prostaglandin e synthase 3	P	cyclooxygenase pathway
GO:0007165	G15709C00001	prostaglandin e synthase 3	P	signal transduction
GO:0051082	G15709C00001	prostaglandin e synthase 3	F	unfolded protein binding
GO:0045665	G14432C00001	calreticulin precursor	P	negative regulation of neuron differentiation
GO:0051082	G14432C00001	calreticulin precursor	F	unfolded protein binding
GO:0008284	G14432C00001	calreticulin precursor	P	positive regulation of cell proliferation
GO:0031625	G14432C00001	calreticulin precursor	F	ubiquitin protein ligase binding
GO:0030246	G14432C00001	calreticulin precursor	F	carbohydrate binding
GO:0005829	G14432C00001	calreticulin precursor	C	cytosol
GO:0030866	G14432C00001	calreticulin precursor	P	cortical actin cytoskeleton organization
GO:0005178	G14432C00001	calreticulin precursor	F	integrin binding
GO:0003729	G14432C00001	calreticulin precursor	F	mRNA binding
GO:0005788	G14432C00001	calreticulin precursor	C	endoplasmic reticulum lumen
GO:0005615	G14432C00001	calreticulin precursor	C	extracellular space
GO:0005844	G14432C00001	calreticulin precursor	C	polysome
GO:0045740	G14432C00001	calreticulin precursor	P	positive regulation of DNA replication
GO:0002502	G14432C00001	calreticulin precursor	P	peptide antigen assembly with MHC class I protein complex
GO:0006611	G14432C00001	calreticulin precursor	P	protein export from nucleus
GO:0050681	G14432C00001	calreticulin precursor	F	androgen receptor binding
GO:0042824	G14432C00001	calreticulin precursor	C	MHC class I peptide loading complex
GO:0009897	G14432C00001	calreticulin precursor	C	external side of plasma membrane
GO:0007050	G14432C00001	calreticulin precursor	P	cell cycle arrest
GO:0000122	G14432C00001	calreticulin precursor	P	negative regulation of transcription from RNA polymerase II promoter
GO:0040020	G14432C00001	calreticulin precursor	P	regulation of meiosis
GO:0050821	G14432C00001	calreticulin precursor	P	protein stabilization
GO:0050766	G14432C00001	calreticulin precursor	P	positive regulation of phagocytosis
GO:0048387	G14432C00001	calreticulin precursor	P	negative regulation of retinoic acid receptor signaling pathway
GO:0045787	G14432C00001	calreticulin precursor	P	positive regulation of cell cycle
GO:1900026	G14432C00001	calreticulin precursor	P	positive regulation of substrate adhesion-dependent cell spreading
GO:0033144	G14432C00001	calreticulin precursor	P	negative regulation of intracellular steroid hormone receptor signaling pathway
GO:0010628	G14432C00001	calreticulin precursor	P	positive regulation of gene expression
GO:2000510	G14432C00001	calreticulin precursor	P	positive regulation of dendritic cell chemotaxis
GO:0005509	G14432C00001	calreticulin precursor	F	calcium ion binding
GO:0090398	G14432C00001	calreticulin precursor	P	cellular senescence
GO:0034504	G14432C00001	calreticulin precursor	P	protein localization to nucleus
GO:0006457	G14432C00001	calreticulin precursor	P	protein folding
GO:0097159	G00074C00001	endonuclease-reverse transcriptase	F	organic cyclic compound binding
GO:1901363	G00074C00001	endonuclease-reverse transcriptase	F	heterocyclic compound binding
GO:0006259	G11269C00001	transposable element tcb1 transposase	P	DNA metabolic process
GO:0005737	G03522C00001	dnaj homolog subfamily b member 1-like	C	cytoplasm
GO:0005730	G03522C00001	dnaj homolog subfamily b member 1-like	C	nucleolus
GO:0006950	G03522C00001	dnaj homolog subfamily b member 1-like	P	response to stress
GO:0051085	G03522C00001	dnaj homolog subfamily b member 1-like	P	chaperone mediated protein folding requiring cofactor
GO:0070389	G03522C00001	dnaj homolog subfamily b member 1-like	P	chaperone cofactor-dependent protein refolding
GO:0051082	G03522C00001	dnaj homolog subfamily b member 1-like	F	unfolded protein binding
GO:0003723	G12658C00001	extracellular calcium-sensing receptor-like	F	RNA binding
GO:0006278	G12658C00001	extracellular calcium-sensing receptor-like	P	RNA-dependent DNA replication
GO:0004930	G12658C00001	extracellular calcium-sensing receptor-like	F	G-protein coupled receptor activity
GO:0003964	G12658C00001	extracellular calcium-sensing receptor-like	F	RNA-directed DNA polymerase activity
GO:0042221	G12658C00001	extracellular calcium-sensing receptor-like	P	response to chemical stimulus
GO:0007166	G12658C00001	extracellular calcium-sensing receptor-like	P	cell surface receptor signaling pathway
GO:0016020	G12658C00001	extracellular calcium-sensing receptor-like	C	membrane
GO:0006355	G17367C00001	ccaat enhancer-binding protein beta	P	regulation of transcription, DNA-dependent
GO:0044030	G17367C00001	ccaat enhancer-binding protein beta	P	regulation of DNA methylation
GO:0009617	G17367C00001	ccaat enhancer-binding protein beta	P	response to bacterium
GO:0043565	G17367C00001	ccaat enhancer-binding protein beta	F	sequence-specific DNA binding
GO:0003700	G17367C00001	ccaat enhancer-binding protein beta	F	sequence-specific DNA binding transcription factor activity
GO:0006468	G08773C00001	map kinase-interacting serine threonine-protein kinase 2	P	protein phosphorylation
GO:0007243	G08773C00001	map kinase-interacting serine threonine-protein kinase 2	P	intracellular protein kinase cascade
GO:0004674	G08773C00001	map kinase-interacting serine threonine-protein kinase 2	F	protein serine/threonine kinase activity
GO:0006417	G08773C00001	map kinase-interacting serine threonine-protein kinase 2	P	regulation of translation
GO:0006915	G08773C00001	map kinase-interacting serine threonine-protein kinase 2	P	apoptotic process
GO:0046872	G08773C00001	map kinase-interacting serine threonine-protein kinase 2	F	metal ion binding
GO:0030097	G08773C00001	map kinase-interacting serine threonine-protein kinase 2	P	hemopoiesis
GO:0005524	G08773C00001	map kinase-interacting serine threonine-protein kinase 2	F	ATP binding
GO:0007166	G08773C00001	map kinase-interacting serine threonine-protein kinase 2	P	cell surface receptor signaling pathway
GO:0016605	G08773C00001	map kinase-interacting serine threonine-protein kinase 2	C	PML body
GO:0071243	G08773C00001	map kinase-interacting serine threonine-protein kinase 2	P	cellular response to arsenic-containing substance
GO:0005737	G08773C00001	map kinase-interacting serine threonine-protein kinase 2	C	cytoplasm
GO:0030018	G02200C00001	protein unc-45 homolog b-like	C	Z disc
GO:0048738	G02200C00001	protein unc-45 homolog b-like	P	cardiac muscle tissue development
GO:0030239	G02200C00001	protein unc-45 homolog b-like	P	myofibril assembly
GO:0007519	G02200C00001	protein unc-45 homolog b-like	P	skeletal muscle tissue development
GO:0005515	G02200C00001	protein unc-45 homolog b-like	F	protein binding
GO:0005829	G02200C00001	protein unc-45 homolog b-like	C	cytosol
GO:0048471	G02200C00001	protein unc-45 homolog b-like	C	perinuclear region of cytoplasm
GO:0006457	G04436C00001	peptidyl-prolyl cis-trans isomerase fkbp5-like	P	protein folding
GO:0005528	G04436C00001	peptidyl-prolyl cis-trans isomerase fkbp5-like	F	FK506 binding
GO:0000413	G04436C00001	peptidyl-prolyl cis-trans isomerase fkbp5-like	P	protein peptidyl-prolyl isomerization
GO:0016020	G04436C00001	peptidyl-prolyl cis-trans isomerase fkbp5-like	C	membrane
GO:0003755	G04436C00001	peptidyl-prolyl cis-trans isomerase fkbp5-like	F	peptidyl-prolyl cis-trans isomerase activity
GO:0009987	G12515C00001	endonuclease-reverse transcriptase	P	cellular process
GO:0097159	G12515C00001	endonuclease-reverse transcriptase	F	organic cyclic compound binding
GO:1901363	G12515C00001	endonuclease-reverse transcriptase	F	heterocyclic compound binding
GO:0003824	G12515C00001	endonuclease-reverse transcriptase	F	catalytic activity
GO:0008270	G00302C00001	an1-type zinc finger protein 2b	F	zinc ion binding
GO:0004707	G00090C00001	mitogen-activated protein kinase 12-like	F	MAP kinase activity
GO:0006468	G00090C00001	mitogen-activated protein kinase 12-like	P	protein phosphorylation
GO:0006355	G00090C00001	mitogen-activated protein kinase 12-like	P	regulation of transcription, DNA-dependent
GO:0023014	G00090C00001	mitogen-activated protein kinase 12-like	P	signal transduction by phosphorylation
GO:0005524	G00090C00001	mitogen-activated protein kinase 12-like	F	ATP binding
GO:0005737	G00090C00001	mitogen-activated protein kinase 12-like	C	cytoplasm
GO:0006950	G00090C00001	mitogen-activated protein kinase 12-like	P	response to stress
GO:0000165	G00090C00001	mitogen-activated protein kinase 12-like	P	MAPK cascade
GO:0006470	G05391C00001	tc1-like transporase	P	protein dephosphorylation
GO:0004803	G05391C00001	tc1-like transporase	F	transposase activity
GO:0006355	G05391C00001	tc1-like transporase	P	regulation of transcription, DNA-dependent
GO:0003677	G05391C00001	tc1-like transporase	F	DNA binding
GO:0006313	G05391C00001	tc1-like transporase	P	transposition, DNA-mediated
GO:0007275	G05391C00001	tc1-like transporase	P	multicellular organismal development
GO:0004721	G05391C00001	tc1-like transporase	F	phosphoprotein phosphatase activity
GO:0015074	G05391C00001	tc1-like transporase	P	DNA integration
GO:0005634	G05391C00001	tc1-like transporase	C	nucleus
GO:0005840	G00301C00001	39s ribosomal protein mitochondrial precursor	C	ribosome
GO:0003735	G00301C00001	39s ribosomal protein mitochondrial precursor	F	structural constituent of ribosome
GO:0006412	G00301C00001	39s ribosomal protein mitochondrial precursor	P	translation
GO:0005739	G00301C00001	39s ribosomal protein mitochondrial precursor	C	mitochondrion
GO:0043547	G00912C00001	rab gtpase-binding effector protein 2-like	P	positive regulation of GTPase activity
GO:0005096	G00912C00001	rab gtpase-binding effector protein 2-like	F	GTPase activator activity
GO:0008083	G00912C00001	rab gtpase-binding effector protein 2-like	F	growth factor activity
GO:0009888	G16770C00001	forkhead box protein q1-like	P	tissue development
GO:0031624	G16770C00001	forkhead box protein q1-like	F	ubiquitin conjugating enzyme binding
GO:0009410	G16770C00001	forkhead box protein q1-like	P	response to xenobiotic stimulus
GO:0007389	G16770C00001	forkhead box protein q1-like	P	pattern specification process
GO:0048513	G16770C00001	forkhead box protein q1-like	P	organ development
GO:0005667	G16770C00001	forkhead box protein q1-like	C	transcription factor complex
GO:0006309	G16770C00001	forkhead box protein q1-like	P	apoptotic DNA fragmentation
GO:0051090	G16770C00001	forkhead box protein q1-like	P	regulation of sequence-specific DNA binding transcription factor activity
GO:0003705	G16770C00001	forkhead box protein q1-like	F	RNA polymerase II distal enhancer sequence-specific DNA binding transcription factor activity
GO:0043565	G16770C00001	forkhead box protein q1-like	F	sequence-specific DNA binding
GO:0009790	G16770C00001	forkhead box protein q1-like	P	embryo development
GO:0030331	G16770C00001	forkhead box protein q1-like	F	estrogen receptor binding
GO:0045944	G16770C00001	forkhead box protein q1-like	P	positive regulation of transcription from RNA polymerase II promoter
GO:0003690	G16770C00001	forkhead box protein q1-like	F	double-stranded DNA binding
GO:0043280	G16770C00001	forkhead box protein q1-like	P	positive regulation of cysteine-type endopeptidase activity involved in apoptotic process
GO:0008134	G16770C00001	forkhead box protein q1-like	F	transcription factor binding
GO:0005634	G16770C00001	forkhead box protein q1-like	C	nucleus
GO:0008301	G16770C00001	forkhead box protein q1-like	F	DNA binding, bending
GO:0043028	G16770C00001	forkhead box protein q1-like	F	cysteine-type endopeptidase regulator activity involved in apoptotic process
GO:0005743	G00731C00001	nadh dehydrogenase	C	mitochondrial inner membrane
GO:0016651	G00731C00001	nadh dehydrogenase	F	oxidoreductase activity, acting on NAD(P)H
GO:0022904	G00731C00001	nadh dehydrogenase	P	respiratory electron transport chain
GO:0005488	G18575C00001	gag-like protein	F	binding
GO:0005576	G09178C00001	cholecystokinin precursor	C	extracellular region
GO:0005179	G09178C00001	cholecystokinin precursor	F	hormone activity
GO:0006457	G14733C00001	protein disulfide-isomerase a4-like	P	protein folding
GO:0005788	G14733C00001	protein disulfide-isomerase a4-like	C	endoplasmic reticulum lumen
GO:0009055	G14733C00001	protein disulfide-isomerase a4-like	F	electron carrier activity
GO:0045454	G14733C00001	protein disulfide-isomerase a4-like	P	cell redox homeostasis
GO:0006662	G14733C00001	protein disulfide-isomerase a4-like	P	glycerol ether metabolic process
GO:0003756	G14733C00001	protein disulfide-isomerase a4-like	F	protein disulfide isomerase activity
GO:0015035	G14733C00001	protein disulfide-isomerase a4-like	F	protein disulfide oxidoreductase activity
GO:0055114	G14733C00001	protein disulfide-isomerase a4-like	P	oxidation-reduction process
GO:0005615	G10530C00001	interleukin-1 beta	C	extracellular space
GO:0051781	G10530C00001	interleukin-1 beta	P	positive regulation of cell division
GO:0005125	G10530C00001	interleukin-1 beta	F	cytokine activity
GO:0005149	G10530C00001	interleukin-1 beta	F	interleukin-1 receptor binding
GO:0001660	G10530C00001	interleukin-1 beta	P	fever generation
GO:0006955	G10530C00001	interleukin-1 beta	P	immune response
GO:0005488	G37608C00001	olfactory receptor family c subfamily 2 member 2	F	binding
GO:0005737	G00373C00001	long-chain-fatty-acid-- ligase acsbg2-like	C	cytoplasm
GO:0004467	G00373C00001	long-chain-fatty-acid-- ligase acsbg2-like	F	long-chain fatty acid-CoA ligase activity
GO:0001676	G00373C00001	long-chain-fatty-acid-- ligase acsbg2-like	P	long-chain fatty acid metabolic process
GO:0005524	G00373C00001	long-chain-fatty-acid-- ligase acsbg2-like	F	ATP binding
GO:0006313	G04314C00001	transposase	P	transposition, DNA-mediated
GO:0004803	G04314C00001	transposase	F	transposase activity
GO:0003677	G04314C00001	transposase	F	DNA binding
GO:0015074	G04314C00001	transposase	P	DNA integration
GO:0044260	G11766C00001	tc1-like transporase	P	cellular macromolecule metabolic process
GO:0090304	G11766C00001	tc1-like transporase	P	nucleic acid metabolic process
GO:0005488	G00137C00001	pol polyprotein	F	binding
GO:0044238	G00137C00001	pol polyprotein	P	primary metabolic process
GO:0004871	G00137C00001	pol polyprotein	F	signal transducer activity
GO:0044260	G00137C00001	pol polyprotein	P	cellular macromolecule metabolic process
GO:0007165	G00137C00001	pol polyprotein	P	signal transduction
GO:0005789	G00679C00001	3-hydroxymethyl-3-methylglutaryl- cytoplasmic-like	C	endoplasmic reticulum membrane
GO:0046872	G00679C00001	3-hydroxymethyl-3-methylglutaryl- cytoplasmic-like	F	metal ion binding
GO:0046951	G00679C00001	3-hydroxymethyl-3-methylglutaryl- cytoplasmic-like	P	ketone body biosynthetic process
GO:0004419	G00679C00001	3-hydroxymethyl-3-methylglutaryl- cytoplasmic-like	F	hydroxymethylglutaryl-CoA lyase activity
GO:0005829	G00679C00001	3-hydroxymethyl-3-methylglutaryl- cytoplasmic-like	C	cytosol
GO:0048471	G00679C00001	3-hydroxymethyl-3-methylglutaryl- cytoplasmic-like	C	perinuclear region of cytoplasm
GO:0004386	G00317C00001	dna helicase restriction enzyme type iii r subunit	F	helicase activity
GO:0090305	G00317C00001	dna helicase restriction enzyme type iii r subunit	P	nucleic acid phosphodiester bond hydrolysis
GO:0003677	G00317C00001	dna helicase restriction enzyme type iii r subunit	F	DNA binding
GO:0004518	G00317C00001	dna helicase restriction enzyme type iii r subunit	F	nuclease activity
GO:0005524	G00317C00001	dna helicase restriction enzyme type iii r subunit	F	ATP binding
GO:0032259	G00317C00001	dna helicase restriction enzyme type iii r subunit	P	methylation
GO:0008168	G00317C00001	dna helicase restriction enzyme type iii r subunit	F	methyltransferase activity
GO:0005488	G00128C00001	endonuclease-reverse transcriptase	F	binding
GO:0003723	G00484C00001	serine arginine-rich splicing factor 2	F	RNA binding
GO:0006369	G00484C00001	serine arginine-rich splicing factor 2	P	termination of RNA polymerase II transcription
GO:0005681	G00484C00001	serine arginine-rich splicing factor 2	C	spliceosomal complex
GO:0000398	G00484C00001	serine arginine-rich splicing factor 2	P	mRNA splicing, via spliceosome
GO:0016607	G00484C00001	serine arginine-rich splicing factor 2	C	nuclear speck
GO:0031124	G00484C00001	serine arginine-rich splicing factor 2	P	mRNA 3'-end processing
GO:0003714	G00484C00001	serine arginine-rich splicing factor 2	F	transcription corepressor activity
GO:0016605	G00484C00001	serine arginine-rich splicing factor 2	C	PML body
GO:0005515	G00484C00001	serine arginine-rich splicing factor 2	F	protein binding
GO:0000166	G00484C00001	serine arginine-rich splicing factor 2	F	nucleotide binding
GO:0006406	G00484C00001	serine arginine-rich splicing factor 2	P	mRNA export from nucleus
GO:0071704	G00515C00001	pol polyprotein	P	organic substance metabolic process
GO:0005488	G00515C00001	pol polyprotein	F	binding
GO:0044237	G00515C00001	pol polyprotein	P	cellular metabolic process
GO:0004386	G40366C00001	dna helicase restriction enzyme type iii r subunit	F	helicase activity
GO:0003677	G40366C00001	dna helicase restriction enzyme type iii r subunit	F	DNA binding
GO:0005524	G40366C00001	dna helicase restriction enzyme type iii r subunit	F	ATP binding
GO:0032259	G40366C00001	dna helicase restriction enzyme type iii r subunit	P	methylation
GO:0008168	G40366C00001	dna helicase restriction enzyme type iii r subunit	F	methyltransferase activity
GO:0006355	G16881C00001	ccaat enhancer-binding protein beta	P	regulation of transcription, DNA-dependent
GO:0044030	G16881C00001	ccaat enhancer-binding protein beta	P	regulation of DNA methylation
GO:0009617	G16881C00001	ccaat enhancer-binding protein beta	P	response to bacterium
GO:0043565	G16881C00001	ccaat enhancer-binding protein beta	F	sequence-specific DNA binding
GO:0003700	G16881C00001	ccaat enhancer-binding protein beta	F	sequence-specific DNA binding transcription factor activity
GO:0003676	G05833C00001	rna-binding single-stranded-interacting protein 2-like isoform x2	F	nucleic acid binding
GO:0000166	G05833C00001	rna-binding single-stranded-interacting protein 2-like isoform x2	F	nucleotide binding
GO:0005788	G15699C00001	dnaj homolog subfamily c member 3	C	endoplasmic reticulum lumen
GO:0051087	G15699C00001	dnaj homolog subfamily c member 3	F	chaperone binding
GO:0051787	G15699C00001	dnaj homolog subfamily c member 3	F	misfolded protein binding
GO:0031205	G15699C00001	dnaj homolog subfamily c member 3	C	endoplasmic reticulum Sec complex
GO:0051603	G15699C00001	dnaj homolog subfamily c member 3	P	proteolysis involved in cellular protein catabolic process
GO:0008013	G15128C00001	transcription factor ap-1	F	beta-catenin binding
GO:0006355	G15128C00001	transcription factor ap-1	P	regulation of transcription, DNA-dependent
GO:0005667	G15128C00001	transcription factor ap-1	C	transcription factor complex
GO:0043565	G15128C00001	transcription factor ap-1	F	sequence-specific DNA binding
GO:0060070	G15128C00001	transcription factor ap-1	P	canonical Wnt receptor signaling pathway
GO:0003700	G15128C00001	transcription factor ap-1	F	sequence-specific DNA binding transcription factor activity
GO:0046686	G15128C00001	transcription factor ap-1	P	response to cadmium ion
GO:0051597	G15128C00001	transcription factor ap-1	P	response to methylmercury
GO:0005634	G15128C00001	transcription factor ap-1	C	nucleus
GO:0006952	G04894C00001	tartrate-resistant acid phosphatase type 5-like	P	defense response
GO:0016311	G04894C00001	tartrate-resistant acid phosphatase type 5-like	P	dephosphorylation
GO:0001818	G04894C00001	tartrate-resistant acid phosphatase type 5-like	P	negative regulation of cytokine production
GO:0009617	G04894C00001	tartrate-resistant acid phosphatase type 5-like	P	response to bacterium
GO:0003993	G04894C00001	tartrate-resistant acid phosphatase type 5-like	F	acid phosphatase activity
GO:0031324	G04894C00001	tartrate-resistant acid phosphatase type 5-like	P	negative regulation of cellular metabolic process
GO:0005506	G04894C00001	tartrate-resistant acid phosphatase type 5-like	F	iron ion binding
GO:0010033	G04894C00001	tartrate-resistant acid phosphatase type 5-like	P	response to organic substance
GO:0005654	G03858C00001	dual specificity protein phosphatase 1-like	C	nucleoplasm
GO:0008330	G03858C00001	dual specificity protein phosphatase 1-like	F	protein tyrosine/threonine phosphatase activity
GO:0005515	G03858C00001	dual specificity protein phosphatase 1-like	F	protein binding
GO:0042542	G03858C00001	dual specificity protein phosphatase 1-like	P	response to hydrogen peroxide
GO:0004726	G03858C00001	dual specificity protein phosphatase 1-like	F	non-membrane spanning protein tyrosine phosphatase activity
GO:0032526	G03858C00001	dual specificity protein phosphatase 1-like	P	response to retinoic acid
GO:0051592	G03858C00001	dual specificity protein phosphatase 1-like	P	response to calcium ion
GO:0033574	G03858C00001	dual specificity protein phosphatase 1-like	P	response to testosterone stimulus
GO:0051384	G03858C00001	dual specificity protein phosphatase 1-like	P	response to glucocorticoid stimulus
GO:0035335	G03858C00001	dual specificity protein phosphatase 1-like	P	peptidyl-tyrosine dephosphorylation
GO:0043065	G03858C00001	dual specificity protein phosphatase 1-like	P	positive regulation of apoptotic process
GO:0017017	G03858C00001	dual specificity protein phosphatase 1-like	F	MAP kinase tyrosine/serine/threonine phosphatase activity
GO:0000188	G03858C00001	dual specificity protein phosphatase 1-like	P	inactivation of MAPK activity
GO:0051591	G03858C00001	dual specificity protein phosphatase 1-like	P	response to cAMP
GO:0009416	G03858C00001	dual specificity protein phosphatase 1-like	P	response to light stimulus
GO:0001706	G03858C00001	dual specificity protein phosphatase 1-like	P	endoderm formation
GO:0032870	G03858C00001	dual specificity protein phosphatase 1-like	P	cellular response to hormone stimulus
GO:0032355	G03858C00001	dual specificity protein phosphatase 1-like	P	response to estradiol stimulus
GO:0007049	G03858C00001	dual specificity protein phosphatase 1-like	P	cell cycle
GO:0003677	G29043C00001	acidic leucine-rich nuclear phosphoprotein 32 family member b	F	DNA binding
GO:0060371	G02100C00001	sodium channel subunit beta-2-like	P	regulation of atrial cardiac muscle cell membrane depolarization
GO:0086002	G02100C00001	sodium channel subunit beta-2-like	P	regulation of cardiac muscle cell action potential involved in contraction
GO:0046684	G02100C00001	sodium channel subunit beta-2-like	P	response to pyrethroid
GO:0017080	G02100C00001	sodium channel subunit beta-2-like	F	sodium channel regulator activity
GO:0086091	G02100C00001	sodium channel subunit beta-2-like	P	regulation of heart rate by cardiac conduction
GO:2000649	G02100C00001	sodium channel subunit beta-2-like	P	regulation of sodium ion transmembrane transporter activity
GO:0086006	G02100C00001	sodium channel subunit beta-2-like	F	voltage-gated sodium channel activity involved in regulation of cardiac muscle cell action potential
GO:0001518	G02100C00001	sodium channel subunit beta-2-like	C	voltage-gated sodium channel complex
GO:0016021	G00224C00001	cd9 antigen	C	integral to membrane
GO:0003723	G12206C00001	ank accession number ab073376 non-ltr retrotransposable element partially supported by genscan in oryzias latipes	F	RNA binding
GO:0006278	G12206C00001	ank accession number ab073376 non-ltr retrotransposable element partially supported by genscan in oryzias latipes	P	RNA-dependent DNA replication
GO:0003964	G12206C00001	ank accession number ab073376 non-ltr retrotransposable element partially supported by genscan in oryzias latipes	F	RNA-directed DNA polymerase activity
GO:0005634	G35558C00001	stress-induced-phosphoprotein 1-like	C	nucleus
GO:0005737	G35558C00001	stress-induced-phosphoprotein 1-like	C	cytoplasm
GO:0003714	G14507C00001	histone-lysine n-methyltransferase smyd1 isoform x2	F	transcription corepressor activity
GO:0071690	G14507C00001	histone-lysine n-methyltransferase smyd1 isoform x2	P	cardiac muscle myosin thick filament assembly
GO:0048769	G14507C00001	histone-lysine n-methyltransferase smyd1 isoform x2	P	sarcomerogenesis
GO:0017022	G14507C00001	histone-lysine n-methyltransferase smyd1 isoform x2	F	myosin binding
GO:0045892	G14507C00001	histone-lysine n-methyltransferase smyd1 isoform x2	P	negative regulation of transcription, DNA-dependent
GO:0005737	G14507C00001	histone-lysine n-methyltransferase smyd1 isoform x2	C	cytoplasm
GO:0018022	G14507C00001	histone-lysine n-methyltransferase smyd1 isoform x2	P	peptidyl-lysine methylation
GO:0046872	G14507C00001	histone-lysine n-methyltransferase smyd1 isoform x2	F	metal ion binding
GO:0003677	G14507C00001	histone-lysine n-methyltransferase smyd1 isoform x2	F	DNA binding
GO:0006338	G14507C00001	histone-lysine n-methyltransferase smyd1 isoform x2	P	chromatin remodeling
GO:0051568	G14507C00001	histone-lysine n-methyltransferase smyd1 isoform x2	P	histone H3-K4 methylation
GO:0042800	G14507C00001	histone-lysine n-methyltransferase smyd1 isoform x2	F	histone methyltransferase activity (H3-K4 specific)
GO:0045663	G14507C00001	histone-lysine n-methyltransferase smyd1 isoform x2	P	positive regulation of myoblast differentiation
GO:0030241	G14507C00001	histone-lysine n-methyltransferase smyd1 isoform x2	P	skeletal muscle myosin thick filament assembly
GO:0010831	G14507C00001	histone-lysine n-methyltransferase smyd1 isoform x2	P	positive regulation of myotube differentiation
GO:0005634	G14507C00001	histone-lysine n-methyltransferase smyd1 isoform x2	C	nucleus
GO:0043462	G08897C00001	troponin slow skeletal and cardiac muscles	P	regulation of ATPase activity
GO:0055010	G08897C00001	troponin slow skeletal and cardiac muscles	P	ventricular cardiac muscle tissue morphogenesis
GO:0031014	G08897C00001	troponin slow skeletal and cardiac muscles	F	troponin T binding
GO:0014823	G08897C00001	troponin slow skeletal and cardiac muscles	P	response to activity
GO:0060048	G08897C00001	troponin slow skeletal and cardiac muscles	P	cardiac muscle contraction
GO:0048306	G08897C00001	troponin slow skeletal and cardiac muscles	F	calcium-dependent protein binding
GO:0005509	G08897C00001	troponin slow skeletal and cardiac muscles	F	calcium ion binding
GO:0032972	G08897C00001	troponin slow skeletal and cardiac muscles	P	regulation of muscle filament sliding speed
GO:0010038	G08897C00001	troponin slow skeletal and cardiac muscles	P	response to metal ion
GO:0031013	G08897C00001	troponin slow skeletal and cardiac muscles	F	troponin I binding
GO:0005861	G08897C00001	troponin slow skeletal and cardiac muscles	C	troponin complex
GO:0051015	G08897C00001	troponin slow skeletal and cardiac muscles	F	actin filament binding
GO:0006950	G08897C00001	troponin slow skeletal and cardiac muscles	P	response to stress
GO:0042803	G08897C00001	troponin slow skeletal and cardiac muscles	F	protein homodimerization activity
GO:0002086	G08897C00001	troponin slow skeletal and cardiac muscles	P	diaphragm contraction
GO:0005488	G00927C00001	pol-like protein	F	binding
GO:0003899	G02331C00001	dna-directed rna polymerase iii subunit rpc10	F	DNA-directed RNA polymerase activity
GO:0005829	G02331C00001	dna-directed rna polymerase iii subunit rpc10	C	cytosol
GO:0008270	G02331C00001	dna-directed rna polymerase iii subunit rpc10	F	zinc ion binding
GO:0006386	G02331C00001	dna-directed rna polymerase iii subunit rpc10	P	termination of RNA polymerase III transcription
GO:0045087	G02331C00001	dna-directed rna polymerase iii subunit rpc10	P	innate immune response
GO:0003677	G02331C00001	dna-directed rna polymerase iii subunit rpc10	F	DNA binding
GO:0032481	G02331C00001	dna-directed rna polymerase iii subunit rpc10	P	positive regulation of type I interferon production
GO:0005666	G02331C00001	dna-directed rna polymerase iii subunit rpc10	C	DNA-directed RNA polymerase III complex
GO:0051607	G02331C00001	dna-directed rna polymerase iii subunit rpc10	P	defense response to virus
GO:0006385	G02331C00001	dna-directed rna polymerase iii subunit rpc10	P	transcription elongation from RNA polymerase III promoter
GO:0008270	G05059C00001	phd finger protein 20-like isoform x3	F	zinc ion binding
GO:0008270	G00251C00001	cysteine-rich protein 2	F	zinc ion binding
GO:0006950	G07353C00001	heat shock protein beta-11-like	P	response to stress
GO:0051087	G15050C00001	bag family molecular chaperone regulator 2	F	chaperone binding
GO:0019538	G15050C00001	bag family molecular chaperone regulator 2	P	protein metabolic process
GO:0005488	G06057C00001	reverse transcriptase	F	binding
GO:0005388	G01444C00001	plasma membrane calcium-transporting atpase 2-like isoform x7	F	calcium-transporting ATPase activity
GO:0021707	G01444C00001	plasma membrane calcium-transporting atpase 2-like isoform x7	P	cerebellar granule cell differentiation
GO:0046068	G01444C00001	plasma membrane calcium-transporting atpase 2-like isoform x7	P	cGMP metabolic process
GO:0050885	G01444C00001	plasma membrane calcium-transporting atpase 2-like isoform x7	P	neuromuscular process controlling balance
GO:0016324	G01444C00001	plasma membrane calcium-transporting atpase 2-like isoform x7	C	apical plasma membrane
GO:0008022	G01444C00001	plasma membrane calcium-transporting atpase 2-like isoform x7	F	protein C-terminus binding
GO:0048167	G01444C00001	plasma membrane calcium-transporting atpase 2-like isoform x7	P	regulation of synaptic plasticity
GO:0006996	G01444C00001	plasma membrane calcium-transporting atpase 2-like isoform x7	P	organelle organization
GO:0005783	G01444C00001	plasma membrane calcium-transporting atpase 2-like isoform x7	C	endoplasmic reticulum
GO:0032809	G01444C00001	plasma membrane calcium-transporting atpase 2-like isoform x7	C	neuronal cell body membrane
GO:0060088	G01444C00001	plasma membrane calcium-transporting atpase 2-like isoform x7	P	auditory receptor cell stereocilium organization
GO:0045299	G01444C00001	plasma membrane calcium-transporting atpase 2-like isoform x7	P	otolith mineralization
GO:0006200	G01444C00001	plasma membrane calcium-transporting atpase 2-like isoform x7	P	ATP catabolic process
GO:0045121	G01444C00001	plasma membrane calcium-transporting atpase 2-like isoform x7	C	membrane raft
GO:0051928	G01444C00001	plasma membrane calcium-transporting atpase 2-like isoform x7	P	positive regulation of calcium ion transport
GO:1901660	G01444C00001	plasma membrane calcium-transporting atpase 2-like isoform x7	P	calcium ion export
GO:0050910	G01444C00001	plasma membrane calcium-transporting atpase 2-like isoform x7	P	detection of mechanical stimulus involved in sensory perception of sound
GO:0007626	G01444C00001	plasma membrane calcium-transporting atpase 2-like isoform x7	P	locomotory behavior
GO:0050808	G01444C00001	plasma membrane calcium-transporting atpase 2-like isoform x7	P	synapse organization
GO:0033130	G01444C00001	plasma membrane calcium-transporting atpase 2-like isoform x7	F	acetylcholine receptor binding
GO:0016021	G01444C00001	plasma membrane calcium-transporting atpase 2-like isoform x7	C	integral to membrane
GO:0008361	G01444C00001	plasma membrane calcium-transporting atpase 2-like isoform x7	P	regulation of cell size
GO:0035254	G01444C00001	plasma membrane calcium-transporting atpase 2-like isoform x7	F	glutamate receptor binding
GO:0005524	G01444C00001	plasma membrane calcium-transporting atpase 2-like isoform x7	F	ATP binding
GO:0090102	G01444C00001	plasma membrane calcium-transporting atpase 2-like isoform x7	P	cochlea development
GO:0005929	G01444C00001	plasma membrane calcium-transporting atpase 2-like isoform x7	C	cilium
GO:0030425	G01444C00001	plasma membrane calcium-transporting atpase 2-like isoform x7	C	dendrite
GO:0030899	G01444C00001	plasma membrane calcium-transporting atpase 2-like isoform x7	F	calcium-dependent ATPase activity
GO:0005516	G01444C00001	plasma membrane calcium-transporting atpase 2-like isoform x7	F	calmodulin binding
GO:0030165	G01444C00001	plasma membrane calcium-transporting atpase 2-like isoform x7	F	PDZ domain binding
GO:0042428	G01444C00001	plasma membrane calcium-transporting atpase 2-like isoform x7	P	serotonin metabolic process
GO:0005509	G01444C00001	plasma membrane calcium-transporting atpase 2-like isoform x7	F	calcium ion binding
GO:0040011	G01444C00001	plasma membrane calcium-transporting atpase 2-like isoform x7	P	locomotion
GO:0070588	G01444C00001	plasma membrane calcium-transporting atpase 2-like isoform x7	P	calcium ion transmembrane transport
GO:0007595	G01444C00001	plasma membrane calcium-transporting atpase 2-like isoform x7	P	lactation
GO:0051480	G01444C00001	plasma membrane calcium-transporting atpase 2-like isoform x7	P	cytosolic calcium ion homeostasis
GO:0021702	G01444C00001	plasma membrane calcium-transporting atpase 2-like isoform x7	P	cerebellar Purkinje cell differentiation
GO:0055114	G13140C00001	mitochondrial peptide methionine sulfoxide reductase-like isoform x1	P	oxidation-reduction process
GO:0008113	G13140C00001	mitochondrial peptide methionine sulfoxide reductase-like isoform x1	F	peptide-methionine (S)-S-oxide reductase activity
GO:0004984	G29597C00001	gamma-aminobutyric acid receptor subunit gamma-3- partial	F	olfactory receptor activity
GO:0016021	G29597C00001	gamma-aminobutyric acid receptor subunit gamma-3- partial	C	integral to membrane
GO:0004930	G29597C00001	gamma-aminobutyric acid receptor subunit gamma-3- partial	F	G-protein coupled receptor activity
GO:0003677	G29597C00001	gamma-aminobutyric acid receptor subunit gamma-3- partial	F	DNA binding
GO:0050911	G29597C00001	gamma-aminobutyric acid receptor subunit gamma-3- partial	P	detection of chemical stimulus involved in sensory perception of smell
GO:0007186	G29597C00001	gamma-aminobutyric acid receptor subunit gamma-3- partial	P	G-protein coupled receptor signaling pathway
GO:0004950	G35162C00001	rna-directed dna polymerase from mobile element jockey-like	F	chemokine receptor activity
GO:0003723	G35162C00001	rna-directed dna polymerase from mobile element jockey-like	F	RNA binding
GO:0006278	G35162C00001	rna-directed dna polymerase from mobile element jockey-like	P	RNA-dependent DNA replication
GO:0016021	G35162C00001	rna-directed dna polymerase from mobile element jockey-like	C	integral to membrane
GO:0003964	G35162C00001	rna-directed dna polymerase from mobile element jockey-like	F	RNA-directed DNA polymerase activity
GO:0006935	G35162C00001	rna-directed dna polymerase from mobile element jockey-like	P	chemotaxis
GO:0070098	G35162C00001	rna-directed dna polymerase from mobile element jockey-like	P	chemokine-mediated signaling pathway
GO:0007186	G35162C00001	rna-directed dna polymerase from mobile element jockey-like	P	G-protein coupled receptor signaling pathway
GO:0006313	G12521C00001	transposable element tcb1 transposase	P	transposition, DNA-mediated
GO:0004803	G12521C00001	transposable element tcb1 transposase	F	transposase activity
GO:0003677	G12521C00001	transposable element tcb1 transposase	F	DNA binding
GO:0015074	G12521C00001	transposable element tcb1 transposase	P	DNA integration
GO:0050896	G01596C00001	ank accession number ab073376 non-ltr retrotransposable element partially supported by genscan in oryzias latipes	P	response to stimulus
GO:0003723	G01596C00001	ank accession number ab073376 non-ltr retrotransposable element partially supported by genscan in oryzias latipes	F	RNA binding
GO:0006278	G01596C00001	ank accession number ab073376 non-ltr retrotransposable element partially supported by genscan in oryzias latipes	P	RNA-dependent DNA replication
GO:0004871	G01596C00001	ank accession number ab073376 non-ltr retrotransposable element partially supported by genscan in oryzias latipes	F	signal transducer activity
GO:0003964	G01596C00001	ank accession number ab073376 non-ltr retrotransposable element partially supported by genscan in oryzias latipes	F	RNA-directed DNA polymerase activity
GO:0044699	G01596C00001	ank accession number ab073376 non-ltr retrotransposable element partially supported by genscan in oryzias latipes	P	single-organism process
GO:0060338	G10824C00001	hsp90 co-chaperone cdc37	P	regulation of type I interferon-mediated signaling pathway
GO:0060334	G10824C00001	hsp90 co-chaperone cdc37	P	regulation of interferon-gamma-mediated signaling pathway
GO:0051879	G10824C00001	hsp90 co-chaperone cdc37	F	Hsp90 protein binding
GO:0007049	G10824C00001	hsp90 co-chaperone cdc37	P	cell cycle
GO:0019901	G10824C00001	hsp90 co-chaperone cdc37	F	protein kinase binding
GO:0005829	G10824C00001	hsp90 co-chaperone cdc37	C	cytosol
GO:0051301	G10824C00001	hsp90 co-chaperone cdc37	P	cell division
GO:0009986	G11472C00001	heat shock cognate 70 kda protein	C	cell surface
GO:0045892	G11472C00001	heat shock cognate 70 kda protein	P	negative regulation of transcription, DNA-dependent
GO:0070062	G11472C00001	heat shock cognate 70 kda protein	C	extracellular vesicular exosome
GO:0006892	G11472C00001	heat shock cognate 70 kda protein	P	post-Golgi vesicle-mediated transport
GO:0019048	G11472C00001	heat shock cognate 70 kda protein	P	modulation by virus of host morphology or physiology
GO:0005681	G11472C00001	heat shock cognate 70 kda protein	C	spliceosomal complex
GO:0051082	G11472C00001	heat shock cognate 70 kda protein	F	unfolded protein binding
GO:0043005	G11472C00001	heat shock cognate 70 kda protein	C	neuron projection
GO:0061202	G11472C00001	heat shock cognate 70 kda protein	C	clathrin-sculpted gamma-aminobutyric acid transport vesicle membrane
GO:0007411	G11472C00001	heat shock cognate 70 kda protein	P	axon guidance
GO:0005102	G11472C00001	heat shock cognate 70 kda protein	F	receptor binding
GO:0005829	G11472C00001	heat shock cognate 70 kda protein	C	cytosol
GO:0000974	G11472C00001	heat shock cognate 70 kda protein	C	Prp19 complex
GO:0051726	G11472C00001	heat shock cognate 70 kda protein	P	regulation of cell cycle
GO:0051085	G11472C00001	heat shock cognate 70 kda protein	P	chaperone mediated protein folding requiring cofactor
GO:0006200	G11472C00001	heat shock cognate 70 kda protein	P	ATP catabolic process
GO:0008380	G11472C00001	heat shock cognate 70 kda protein	P	RNA splicing
GO:0006986	G11472C00001	heat shock cognate 70 kda protein	P	response to unfolded protein
GO:0005886	G11472C00001	heat shock cognate 70 kda protein	C	plasma membrane
GO:0042623	G11472C00001	heat shock cognate 70 kda protein	F	ATPase activity, coupled
GO:0005524	G11472C00001	heat shock cognate 70 kda protein	F	ATP binding
GO:0042470	G11472C00001	heat shock cognate 70 kda protein	C	melanosome
GO:0016044	G11472C00001	heat shock cognate 70 kda protein	P	cellular membrane organization
GO:0043531	G11472C00001	heat shock cognate 70 kda protein	F	ADP binding
GO:0006397	G11472C00001	heat shock cognate 70 kda protein	P	mRNA processing
GO:0005730	G11472C00001	heat shock cognate 70 kda protein	C	nucleolus
GO:0043025	G11472C00001	heat shock cognate 70 kda protein	C	neuronal cell body
GO:0007269	G11472C00001	heat shock cognate 70 kda protein	P	neurotransmitter secretion
GO:0008021	G11472C00001	heat shock cognate 70 kda protein	C	synaptic vesicle
GO:0046872	G05832C00001	zinc finger ccch domain-containing protein 14-like	F	metal ion binding
GO:0003723	G05832C00001	zinc finger ccch domain-containing protein 14-like	F	RNA binding
GO:0005737	G05832C00001	zinc finger ccch domain-containing protein 14-like	C	cytoplasm
GO:0016607	G05832C00001	zinc finger ccch domain-containing protein 14-like	C	nuclear speck
GO:0004984	G11063C00001	extracellular calcium-sensing receptor-like	F	olfactory receptor activity
GO:0003723	G11063C00001	extracellular calcium-sensing receptor-like	F	RNA binding
GO:0006278	G11063C00001	extracellular calcium-sensing receptor-like	P	RNA-dependent DNA replication
GO:0016021	G11063C00001	extracellular calcium-sensing receptor-like	C	integral to membrane
GO:0004930	G11063C00001	extracellular calcium-sensing receptor-like	F	G-protein coupled receptor activity
GO:0003964	G11063C00001	extracellular calcium-sensing receptor-like	F	RNA-directed DNA polymerase activity
GO:0050911	G11063C00001	extracellular calcium-sensing receptor-like	P	detection of chemical stimulus involved in sensory perception of smell
GO:0007186	G11063C00001	extracellular calcium-sensing receptor-like	P	G-protein coupled receptor signaling pathway
GO:0055114	G18010C00001	nadp oxidoreductase coenzyme f420-dependent	P	oxidation-reduction process
GO:0016491	G18010C00001	nadp oxidoreductase coenzyme f420-dependent	F	oxidoreductase activity
GO:0003676	G00496C00001	sjchgc03015 protein	F	nucleic acid binding
GO:0008270	G00496C00001	sjchgc03015 protein	F	zinc ion binding
GO:0004066	G00511C00001	asparagine synthetase domain-containing protein 1	F	asparagine synthase (glutamine-hydrolyzing) activity
GO:0006541	G00511C00001	asparagine synthetase domain-containing protein 1	P	glutamine metabolic process
GO:0006529	G00511C00001	asparagine synthetase domain-containing protein 1	P	asparagine biosynthetic process
GO:0003676	G03152C00001	methyltransferase-like protein 4-like	F	nucleic acid binding
GO:0032259	G03152C00001	methyltransferase-like protein 4-like	P	methylation
GO:0006139	G03152C00001	methyltransferase-like protein 4-like	P	nucleobase-containing compound metabolic process
GO:0008168	G03152C00001	methyltransferase-like protein 4-like	F	methyltransferase activity
GO:0006259	G02755C00001	sjchgc03018 protein	P	DNA metabolic process
GO:0044699	G02755C00001	sjchgc03018 protein	P	single-organism process
GO:0006351	G02755C00001	sjchgc03018 protein	P	transcription, DNA-dependent
GO:0005488	G11103C00001	endonuclease-reverse transcriptase	F	binding
GO:0000122	G01771C00001	camp-dependent protein kinase inhibitor alpha	P	negative regulation of transcription from RNA polymerase II promoter
GO:0010389	G01771C00001	camp-dependent protein kinase inhibitor alpha	P	regulation of G2/M transition of mitotic cell cycle
GO:0042308	G01771C00001	camp-dependent protein kinase inhibitor alpha	P	negative regulation of protein import into nucleus
GO:0005737	G01771C00001	camp-dependent protein kinase inhibitor alpha	C	cytoplasm
GO:0034236	G01771C00001	camp-dependent protein kinase inhibitor alpha	F	protein kinase A catalytic subunit binding
GO:0004862	G01771C00001	camp-dependent protein kinase inhibitor alpha	F	cAMP-dependent protein kinase inhibitor activity
GO:0005634	G01771C00001	camp-dependent protein kinase inhibitor alpha	C	nucleus
GO:2000480	G01771C00001	camp-dependent protein kinase inhibitor alpha	P	negative regulation of cAMP-dependent protein kinase activity
GO:0044260	G13694C00001	transposase domain containing protein	P	cellular macromolecule metabolic process
GO:0090304	G13694C00001	transposase domain containing protein	P	nucleic acid metabolic process
GO:0015798	G15715C00001	sodium myo-inositol cotransporter-like	P	myo-inositol transport
GO:0043576	G15715C00001	sodium myo-inositol cotransporter-like	P	regulation of respiratory gaseous exchange
GO:0006020	G15715C00001	sodium myo-inositol cotransporter-like	P	inositol metabolic process
GO:0055085	G15715C00001	sodium myo-inositol cotransporter-like	P	transmembrane transport
GO:0016021	G15715C00001	sodium myo-inositol cotransporter-like	C	integral to membrane
GO:0007422	G15715C00001	sodium myo-inositol cotransporter-like	P	peripheral nervous system development
GO:0015293	G15715C00001	sodium myo-inositol cotransporter-like	F	symporter activity
GO:0006814	G15715C00001	sodium myo-inositol cotransporter-like	P	sodium ion transport
GO:0004871	G02258C00001	pol polyprotein	F	signal transducer activity
GO:0007165	G02258C00001	pol polyprotein	P	signal transduction
GO:0005789	G17169C00001	very-long-chain -3-hydroxyacyl-	C	endoplasmic reticulum membrane
GO:0006633	G17169C00001	very-long-chain -3-hydroxyacyl-	P	fatty acid biosynthetic process
GO:0016021	G17169C00001	very-long-chain -3-hydroxyacyl-	C	integral to membrane
GO:0016829	G17169C00001	very-long-chain -3-hydroxyacyl-	F	lyase activity
GO:0003676	G03261C00001	gag-like protein	F	nucleic acid binding
GO:0008270	G03261C00001	gag-like protein	F	zinc ion binding
GO:0000166	G03261C00001	gag-like protein	F	nucleotide binding
GO:0008277	G02313C00001	g-protein-signaling modulator 2-like	P	regulation of G-protein coupled receptor protein signaling pathway
GO:0000132	G02313C00001	g-protein-signaling modulator 2-like	P	establishment of mitotic spindle orientation
GO:0005092	G02313C00001	g-protein-signaling modulator 2-like	F	GDP-dissociation inhibitor activity
GO:0090304	G28995C00001	novel protein dna polymerases	P	nucleic acid metabolic process
GO:0032268	G04621C00001	dnaj homolog subfamily b member 2-like isoform x2	P	regulation of cellular protein metabolic process
GO:0048523	G04621C00001	dnaj homolog subfamily b member 2-like isoform x2	P	negative regulation of cellular process
GO:0005515	G04621C00001	dnaj homolog subfamily b member 2-like isoform x2	F	protein binding
GO:0005488	G27611C00001	tcb1 transposase	F	binding
GO:0008152	G27611C00001	tcb1 transposase	P	metabolic process
GO:0005737	G17903C00001	heat shock 70 kda protein 4l	C	cytoplasm
GO:0006457	G17903C00001	heat shock 70 kda protein 4l	P	protein folding
GO:0004713	G17903C00001	heat shock 70 kda protein 4l	F	protein tyrosine kinase activity
GO:0006468	G17903C00001	heat shock 70 kda protein 4l	P	protein phosphorylation
GO:0006986	G17903C00001	heat shock 70 kda protein 4l	P	response to unfolded protein
GO:0005524	G17903C00001	heat shock 70 kda protein 4l	F	ATP binding
GO:0005634	G17903C00001	heat shock 70 kda protein 4l	C	nucleus
GO:0005739	G18748C00001	2310061i04rik protein	C	mitochondrion
GO:0016874	G03451C00001	e3 ubiquitin-protein ligase znrf2-like	F	ligase activity
GO:0042734	G03451C00001	e3 ubiquitin-protein ligase znrf2-like	C	presynaptic membrane
GO:0030054	G03451C00001	e3 ubiquitin-protein ligase znrf2-like	C	cell junction
GO:0005886	G03451C00001	e3 ubiquitin-protein ligase znrf2-like	C	plasma membrane
GO:0016567	G03451C00001	e3 ubiquitin-protein ligase znrf2-like	P	protein ubiquitination
GO:0005765	G03451C00001	e3 ubiquitin-protein ligase znrf2-like	C	lysosomal membrane
GO:0008270	G03451C00001	e3 ubiquitin-protein ligase znrf2-like	F	zinc ion binding
GO:0010008	G03451C00001	e3 ubiquitin-protein ligase znrf2-like	C	endosome membrane
GO:0006470	G04667C00001	serine threonine tyrosine-interacting-like protein 1	P	protein dephosphorylation
GO:0008138	G04667C00001	serine threonine tyrosine-interacting-like protein 1	F	protein tyrosine/serine/threonine phosphatase activity
GO:0044260	G32377C00001	tc1-like transporase	P	cellular macromolecule metabolic process
GO:0090304	G32377C00001	tc1-like transporase	P	nucleic acid metabolic process
GO:0008016	G11842C00001	sarcoplasmic endoplasmic reticulum calcium atpase 2-like isoform x2	P	regulation of heart contraction
GO:0016021	G11842C00001	sarcoplasmic endoplasmic reticulum calcium atpase 2-like isoform x2	C	integral to membrane
GO:0001947	G11842C00001	sarcoplasmic endoplasmic reticulum calcium atpase 2-like isoform x2	P	heart looping
GO:0046872	G11842C00001	sarcoplasmic endoplasmic reticulum calcium atpase 2-like isoform x2	F	metal ion binding
GO:0005388	G11842C00001	sarcoplasmic endoplasmic reticulum calcium atpase 2-like isoform x2	F	calcium-transporting ATPase activity
GO:0070588	G11842C00001	sarcoplasmic endoplasmic reticulum calcium atpase 2-like isoform x2	P	calcium ion transmembrane transport
GO:0006200	G11842C00001	sarcoplasmic endoplasmic reticulum calcium atpase 2-like isoform x2	P	ATP catabolic process
GO:0005524	G11842C00001	sarcoplasmic endoplasmic reticulum calcium atpase 2-like isoform x2	F	ATP binding
GO:0005488	G02840C00001	acyl-coenzyme a thioesterase 4-like isoform x1	F	binding
GO:0004930	G18009C00001	cysteinyl leukotriene receptor 2	F	G-protein coupled receptor activity
GO:0003677	G16550C00001	extracellular calcium-sensing receptor-like	F	DNA binding
GO:0043005	G00562C00001	calnexin	C	neuron projection
GO:0006457	G00562C00001	calnexin	P	protein folding
GO:0005515	G00562C00001	calnexin	F	protein binding
GO:0005788	G00562C00001	calnexin	C	endoplasmic reticulum lumen
GO:0009306	G00562C00001	calnexin	P	protein secretion
GO:0002474	G00562C00001	calnexin	P	antigen processing and presentation of peptide antigen via MHC class I
GO:0019886	G00562C00001	calnexin	P	antigen processing and presentation of exogenous peptide antigen via MHC class II
GO:0006897	G00562C00001	calnexin	P	endocytosis
GO:0071556	G00562C00001	calnexin	C	integral to lumenal side of endoplasmic reticulum membrane
GO:0043687	G00562C00001	calnexin	P	post-translational protein modification
GO:0018279	G00562C00001	calnexin	P	protein N-linked glycosylation via asparagine
GO:0003676	G15342C00001	krueppel-like factor 9	F	nucleic acid binding
GO:0006355	G15342C00001	krueppel-like factor 9	P	regulation of transcription, DNA-dependent
GO:0097067	G15342C00001	krueppel-like factor 9	P	cellular response to thyroid hormone stimulus
GO:1901653	G15342C00001	krueppel-like factor 9	P	cellular response to peptide
GO:0008152	G25189C00001	tc1-like transposase	P	metabolic process
GO:0016301	G05864C00001	line-1 type transposase domain-containing protein 1-like	F	kinase activity
GO:0005576	G24998C00001	cathelicidin	C	extracellular region
GO:0006952	G24998C00001	cathelicidin	P	defense response
GO:0051087	G13430C00001	bag family molecular chaperone regulator 2	F	chaperone binding
GO:0019538	G13430C00001	bag family molecular chaperone regulator 2	P	protein metabolic process
GO:0005488	G01960C00001	pol polyprotein	F	binding
GO:0043170	G01960C00001	pol polyprotein	P	macromolecule metabolic process
GO:0044238	G01960C00001	pol polyprotein	P	primary metabolic process
GO:0003824	G01960C00001	pol polyprotein	F	catalytic activity
GO:0005789	G05445C00001	cholesterol 25-hydroxylase-like	C	endoplasmic reticulum membrane
GO:0006633	G05445C00001	cholesterol 25-hydroxylase-like	P	fatty acid biosynthetic process
GO:0004497	G05445C00001	cholesterol 25-hydroxylase-like	F	monooxygenase activity
GO:0005506	G05445C00001	cholesterol 25-hydroxylase-like	F	iron ion binding
GO:0016021	G05445C00001	cholesterol 25-hydroxylase-like	C	integral to membrane
GO:0016126	G05445C00001	cholesterol 25-hydroxylase-like	P	sterol biosynthetic process
GO:0055114	G05445C00001	cholesterol 25-hydroxylase-like	P	oxidation-reduction process
GO:0016020	G03334C00001	p2y purinoceptor 1-like	C	membrane
GO:0004871	G03334C00001	p2y purinoceptor 1-like	F	signal transducer activity
GO:0007165	G03334C00001	p2y purinoceptor 1-like	P	signal transduction
GO:0005737	G00983C00001	carbonic anhydrase-related protein	C	cytoplasm
GO:0009790	G00983C00001	carbonic anhydrase-related protein	P	embryo development
GO:0006730	G00983C00001	carbonic anhydrase-related protein	P	one-carbon metabolic process
GO:0021549	G00983C00001	carbonic anhydrase-related protein	P	cerebellum development
GO:0036269	G00983C00001	carbonic anhydrase-related protein	P	swimming behavior
GO:0048015	G00983C00001	carbonic anhydrase-related protein	P	phosphatidylinositol-mediated signaling
GO:0004089	G00983C00001	carbonic anhydrase-related protein	F	carbonate dehydratase activity
GO:0008270	G00983C00001	carbonic anhydrase-related protein	F	zinc ion binding
GO:0033334	G29349C00001	procollagen- -oxoglutarate 5-dioxygenase 1-like	P	fin morphogenesis
GO:0031418	G29349C00001	procollagen- -oxoglutarate 5-dioxygenase 1-like	F	L-ascorbic acid binding
GO:0005506	G29349C00001	procollagen- -oxoglutarate 5-dioxygenase 1-like	F	iron ion binding
GO:0016702	G29349C00001	procollagen- -oxoglutarate 5-dioxygenase 1-like	F	oxidoreductase activity, acting on single donors with incorporation of molecular oxygen, incorporation of two atoms of oxygen
GO:0001666	G29349C00001	procollagen- -oxoglutarate 5-dioxygenase 1-like	P	response to hypoxia
GO:0008475	G29349C00001	procollagen- -oxoglutarate 5-dioxygenase 1-like	F	procollagen-lysine 5-dioxygenase activity
GO:0005783	G29349C00001	procollagen- -oxoglutarate 5-dioxygenase 1-like	C	endoplasmic reticulum
GO:0055114	G29349C00001	procollagen- -oxoglutarate 5-dioxygenase 1-like	P	oxidation-reduction process
GO:0005581	G29349C00001	procollagen- -oxoglutarate 5-dioxygenase 1-like	C	collagen
GO:0000166	G05800C00001	rna-binding single-stranded-interacting protein 3 isoform x3	F	nucleotide binding
GO:0003723	G05800C00001	rna-binding single-stranded-interacting protein 3 isoform x3	F	RNA binding
GO:0005488	G00998C00001	pol polyprotein	F	binding
GO:0005622	G00998C00001	pol polyprotein	C	intracellular
GO:2000299	G16258C00001	cysteine and histidine-rich domain-containing protein 1	P	negative regulation of Rho-dependent protein serine/threonine kinase activity
GO:0008270	G16258C00001	cysteine and histidine-rich domain-containing protein 1	F	zinc ion binding
GO:0051879	G16258C00001	cysteine and histidine-rich domain-containing protein 1	F	Hsp90 protein binding
GO:1900034	G16258C00001	cysteine and histidine-rich domain-containing protein 1	P	regulation of cellular response to heat
GO:0010824	G16258C00001	cysteine and histidine-rich domain-containing protein 1	P	regulation of centrosome duplication
GO:0061077	G16258C00001	cysteine and histidine-rich domain-containing protein 1	P	chaperone-mediated protein folding
GO:0004803	G37743C00001	transposable element tcb1 transposase	F	transposase activity
GO:0003677	G37743C00001	transposable element tcb1 transposase	F	DNA binding
GO:0006313	G37743C00001	transposable element tcb1 transposase	P	transposition, DNA-mediated
GO:0015074	G37743C00001	transposable element tcb1 transposase	P	DNA integration
GO:0006313	G18783C00001	transposase	P	transposition, DNA-mediated
GO:0004803	G18783C00001	transposase	F	transposase activity
GO:0003677	G18783C00001	transposase	F	DNA binding
GO:0015074	G18783C00001	transposase	P	DNA integration
GO:0019902	G08519C00001	protein phosphatase 1 regulatory subunit 27-like	F	phosphatase binding
GO:0010923	G08519C00001	protein phosphatase 1 regulatory subunit 27-like	P	negative regulation of phosphatase activity
GO:0006313	G08328C00001	transposable element tcb1 transposase	P	transposition, DNA-mediated
GO:0004803	G08328C00001	transposable element tcb1 transposase	F	transposase activity
GO:0003677	G08328C00001	transposable element tcb1 transposase	F	DNA binding
GO:0015074	G08328C00001	transposable element tcb1 transposase	P	DNA integration
GO:0003723	G12387C00001	rna-directed dna polymerase from mobile element jockey-like	F	RNA binding
GO:0006278	G12387C00001	rna-directed dna polymerase from mobile element jockey-like	P	RNA-dependent DNA replication
GO:0004930	G12387C00001	rna-directed dna polymerase from mobile element jockey-like	F	G-protein coupled receptor activity
GO:0003964	G12387C00001	rna-directed dna polymerase from mobile element jockey-like	F	RNA-directed DNA polymerase activity
GO:0042221	G12387C00001	rna-directed dna polymerase from mobile element jockey-like	P	response to chemical stimulus
GO:0007166	G12387C00001	rna-directed dna polymerase from mobile element jockey-like	P	cell surface receptor signaling pathway
GO:0016020	G12387C00001	rna-directed dna polymerase from mobile element jockey-like	C	membrane
GO:0043967	G17167C00001	phd finger protein 20	P	histone H4 acetylation
GO:0010485	G17167C00001	phd finger protein 20	F	H4 histone acetyltransferase activity
GO:0043234	G17167C00001	phd finger protein 20	C	protein complex
GO:0008270	G17167C00001	phd finger protein 20	F	zinc ion binding
GO:0044451	G17167C00001	phd finger protein 20	C	nucleoplasm part
GO:0005515	G23216C00001	heat shock cognate 70 kda protein	F	protein binding
GO:0036128	G23216C00001	heat shock cognate 70 kda protein	C	CatSper complex
GO:0031101	G23216C00001	heat shock cognate 70 kda protein	P	fin regeneration
GO:0009986	G23216C00001	heat shock cognate 70 kda protein	C	cell surface
GO:0022402	G23216C00001	heat shock cognate 70 kda protein	P	cell cycle process
GO:0009408	G23216C00001	heat shock cognate 70 kda protein	P	response to heat
GO:0005634	G23216C00001	heat shock cognate 70 kda protein	C	nucleus
GO:0005524	G23216C00001	heat shock cognate 70 kda protein	F	ATP binding
GO:0048610	G23216C00001	heat shock cognate 70 kda protein	P	cellular process involved in reproduction
GO:0016740	G05250C00001	line-1 type transposase domain-containing protein 1-like	F	transferase activity
GO:0005488	G08367C00001	zinc finger bed domain-containing protein 5-like	F	binding
GO:0048384	G09953C00001	camp-responsive element modulator isoform x8	P	retinoic acid receptor signaling pathway
GO:0006631	G09953C00001	camp-responsive element modulator isoform x8	P	fatty acid metabolic process
GO:0006687	G09953C00001	camp-responsive element modulator isoform x8	P	glycosphingolipid metabolic process
GO:0042752	G09953C00001	camp-responsive element modulator isoform x8	P	regulation of circadian rhythm
GO:0045944	G09953C00001	camp-responsive element modulator isoform x8	P	positive regulation of transcription from RNA polymerase II promoter
GO:0005667	G09953C00001	camp-responsive element modulator isoform x8	C	transcription factor complex
GO:0007283	G09953C00001	camp-responsive element modulator isoform x8	P	spermatogenesis
GO:0043565	G09953C00001	camp-responsive element modulator isoform x8	F	sequence-specific DNA binding
GO:0030154	G09953C00001	camp-responsive element modulator isoform x8	P	cell differentiation
GO:0005515	G09953C00001	camp-responsive element modulator isoform x8	F	protein binding
GO:0003700	G09953C00001	camp-responsive element modulator isoform x8	F	sequence-specific DNA binding transcription factor activity
GO:0019933	G09953C00001	camp-responsive element modulator isoform x8	P	cAMP-mediated signaling
GO:0006006	G09953C00001	camp-responsive element modulator isoform x8	P	glucose metabolic process
GO:0007275	G09953C00001	camp-responsive element modulator isoform x8	P	multicellular organismal development
GO:0008140	G09953C00001	camp-responsive element modulator isoform x8	F	cAMP response element binding protein binding
GO:0005634	G09953C00001	camp-responsive element modulator isoform x8	C	nucleus
GO:0016740	G24863C00001	line-1 type transposase domain-containing protein 1-like	F	transferase activity
GO:0003964	G36877C00001	rna-directed dna polymerase from mobile element jockey-like	F	RNA-directed DNA polymerase activity
GO:0006278	G36877C00001	rna-directed dna polymerase from mobile element jockey-like	P	RNA-dependent DNA replication
GO:0003723	G36877C00001	rna-directed dna polymerase from mobile element jockey-like	F	RNA binding
GO:0005080	G05571C00001	14-3-3 protein gamma-1	F	protein kinase C binding
GO:0030659	G05571C00001	14-3-3 protein gamma-1	C	cytoplasmic vesicle membrane
GO:0032869	G05571C00001	14-3-3 protein gamma-1	P	cellular response to insulin stimulus
GO:0007507	G05571C00001	14-3-3 protein gamma-1	P	heart development
GO:0030971	G05571C00001	14-3-3 protein gamma-1	F	receptor tyrosine kinase binding
GO:0006469	G05571C00001	14-3-3 protein gamma-1	P	negative regulation of protein kinase activity
GO:1900740	G05571C00001	14-3-3 protein gamma-1	P	positive regulation of protein insertion into mitochondrial membrane involved in apoptotic signaling pathway
GO:0006605	G05571C00001	14-3-3 protein gamma-1	P	protein targeting
GO:0048167	G05571C00001	14-3-3 protein gamma-1	P	regulation of synaptic plasticity
GO:0005829	G05571C00001	14-3-3 protein gamma-1	C	cytosol
GO:0097193	G05571C00001	14-3-3 protein gamma-1	P	intrinsic apoptotic signaling pathway
GO:0004497	G05571C00001	14-3-3 protein gamma-1	F	monooxygenase activity
GO:0007420	G05571C00001	14-3-3 protein gamma-1	P	brain development
GO:0019904	G05571C00001	14-3-3 protein gamma-1	F	protein domain specific binding
GO:0045664	G05571C00001	14-3-3 protein gamma-1	P	regulation of neuron differentiation
GO:0008426	G05571C00001	14-3-3 protein gamma-1	F	protein kinase C inhibitor activity
GO:0055114	G05571C00001	14-3-3 protein gamma-1	P	oxidation-reduction process
GO:0005159	G05571C00001	14-3-3 protein gamma-1	F	insulin-like growth factor receptor binding
GO:0000086	G05571C00001	14-3-3 protein gamma-1	P	G2/M transition of mitotic cell cycle
GO:0012505	G19129C00001	lysosomal-associated transmembrane protein 4b-like	C	endomembrane system
GO:0006810	G19129C00001	lysosomal-associated transmembrane protein 4b-like	P	transport
GO:0016021	G19129C00001	lysosomal-associated transmembrane protein 4b-like	C	integral to membrane
GO:0034220	G06955C00001	cytochrome c oxidase subunit vib isoform 1	P	ion transmembrane transport
GO:0015992	G06955C00001	cytochrome c oxidase subunit vib isoform 1	P	proton transport
GO:0005739	G06955C00001	cytochrome c oxidase subunit vib isoform 1	C	mitochondrion
GO:0055114	G06955C00001	cytochrome c oxidase subunit vib isoform 1	P	oxidation-reduction process
GO:0004129	G06955C00001	cytochrome c oxidase subunit vib isoform 1	F	cytochrome-c oxidase activity
GO:0005576	G08496C00001	immunoglobulin superfamily member 21	C	extracellular region
GO:0003677	G08817C00001	cold shock domain-containing protein c2-like	F	DNA binding
GO:0006355	G08817C00001	cold shock domain-containing protein c2-like	P	regulation of transcription, DNA-dependent
GO:0005730	G23141C00001	heat shock protein beta-1-like	C	nucleolus
GO:0005737	G23141C00001	heat shock protein beta-1-like	C	cytoplasm
GO:0009408	G23141C00001	heat shock protein beta-1-like	P	response to heat
GO:0046685	G23141C00001	heat shock protein beta-1-like	P	response to arsenic-containing substance
GO:0004950	G38010C00001	extracellular calcium-sensing receptor-like	F	chemokine receptor activity
GO:0003723	G38010C00001	extracellular calcium-sensing receptor-like	F	RNA binding
GO:0006278	G38010C00001	extracellular calcium-sensing receptor-like	P	RNA-dependent DNA replication
GO:0016021	G38010C00001	extracellular calcium-sensing receptor-like	C	integral to membrane
GO:0003964	G38010C00001	extracellular calcium-sensing receptor-like	F	RNA-directed DNA polymerase activity
GO:0006935	G38010C00001	extracellular calcium-sensing receptor-like	P	chemotaxis
GO:0070098	G38010C00001	extracellular calcium-sensing receptor-like	P	chemokine-mediated signaling pathway
GO:0007186	G38010C00001	extracellular calcium-sensing receptor-like	P	G-protein coupled receptor signaling pathway
GO:0004930	G23599C00001	extracellular calcium-sensing receptor-like	F	G-protein coupled receptor activity
GO:0007166	G23599C00001	extracellular calcium-sensing receptor-like	P	cell surface receptor signaling pathway
GO:0042221	G23599C00001	extracellular calcium-sensing receptor-like	P	response to chemical stimulus
GO:0016020	G23599C00001	extracellular calcium-sensing receptor-like	C	membrane
GO:0003700	G10544C00001	pituitary homeobox 1-like isoform x2	F	sequence-specific DNA binding transcription factor activity
GO:0043565	G10544C00001	pituitary homeobox 1-like isoform x2	F	sequence-specific DNA binding
GO:0007275	G10544C00001	pituitary homeobox 1-like isoform x2	P	multicellular organismal development
GO:0005634	G10544C00001	pituitary homeobox 1-like isoform x2	C	nucleus
GO:0006355	G10544C00001	pituitary homeobox 1-like isoform x2	P	regulation of transcription, DNA-dependent
GO:0005525	G21269C00001	gtpase imap family member 7	F	GTP binding
GO:0003723	G11305C00001	serine arginine-rich splicing factor 5-like	F	RNA binding
GO:0006369	G11305C00001	serine arginine-rich splicing factor 5-like	P	termination of RNA polymerase II transcription
GO:0005730	G11305C00001	serine arginine-rich splicing factor 5-like	C	nucleolus
GO:0051726	G11305C00001	serine arginine-rich splicing factor 5-like	P	regulation of cell cycle
GO:0009611	G11305C00001	serine arginine-rich splicing factor 5-like	P	response to wounding
GO:0050733	G11305C00001	serine arginine-rich splicing factor 5-like	F	RS domain binding
GO:0016607	G11305C00001	serine arginine-rich splicing factor 5-like	C	nuclear speck
GO:0031124	G11305C00001	serine arginine-rich splicing factor 5-like	P	mRNA 3'-end processing
GO:0006376	G11305C00001	serine arginine-rich splicing factor 5-like	P	mRNA splice site selection
GO:0000166	G11305C00001	serine arginine-rich splicing factor 5-like	F	nucleotide binding
GO:0006406	G11305C00001	serine arginine-rich splicing factor 5-like	P	mRNA export from nucleus
GO:0005737	G11305C00001	serine arginine-rich splicing factor 5-like	C	cytoplasm
GO:0050896	G12723C00001	collagen type xi alpha2	P	response to stimulus
GO:0003723	G12723C00001	collagen type xi alpha2	F	RNA binding
GO:0006278	G12723C00001	collagen type xi alpha2	P	RNA-dependent DNA replication
GO:0003964	G12723C00001	collagen type xi alpha2	F	RNA-directed DNA polymerase activity
GO:0005488	G02977C00001	rho gtpase-activating protein 7-like isoform x1	F	binding
GO:0005622	G02977C00001	rho gtpase-activating protein 7-like isoform x1	C	intracellular
GO:0007165	G02977C00001	rho gtpase-activating protein 7-like isoform x1	P	signal transduction
GO:0003333	G01144C00001	cystine glutamate transporter-like	P	amino acid transmembrane transport
GO:0015171	G01144C00001	cystine glutamate transporter-like	F	amino acid transmembrane transporter activity
GO:0016021	G01144C00001	cystine glutamate transporter-like	C	integral to membrane
GO:0004984	G04720C00001	gamma-aminobutyric acid receptor subunit gamma-3- partial	F	olfactory receptor activity
GO:0016021	G04720C00001	gamma-aminobutyric acid receptor subunit gamma-3- partial	C	integral to membrane
GO:0004930	G04720C00001	gamma-aminobutyric acid receptor subunit gamma-3- partial	F	G-protein coupled receptor activity
GO:0050911	G04720C00001	gamma-aminobutyric acid receptor subunit gamma-3- partial	P	detection of chemical stimulus involved in sensory perception of smell
GO:0007186	G04720C00001	gamma-aminobutyric acid receptor subunit gamma-3- partial	P	G-protein coupled receptor signaling pathway
GO:0010038	G00505C00001	protein homolog	P	response to metal ion
GO:0043229	G04367C00001	pol polyprotein	C	intracellular organelle
GO:0003676	G04367C00001	pol polyprotein	F	nucleic acid binding
GO:0006259	G04367C00001	pol polyprotein	P	DNA metabolic process
GO:0034645	G04367C00001	pol polyprotein	P	cellular macromolecule biosynthetic process
GO:0044444	G04367C00001	pol polyprotein	C	cytoplasmic part
GO:0006810	G02457C00001	general transcription factor ii-i repeat domain-containing protein 2-like	P	transport
GO:0003007	G22369C00001	reverse transcriptase	P	heart morphogenesis
GO:0043056	G22369C00001	reverse transcriptase	P	forward locomotion
GO:0044260	G22369C00001	reverse transcriptase	P	cellular macromolecule metabolic process
GO:1901363	G22369C00001	reverse transcriptase	F	heterocyclic compound binding
GO:0030506	G22369C00001	reverse transcriptase	F	ankyrin binding
GO:0005198	G22369C00001	reverse transcriptase	F	structural molecule activity
GO:0043231	G22369C00001	reverse transcriptase	C	intracellular membrane-bounded organelle
GO:0044430	G22369C00001	reverse transcriptase	C	cytoskeletal part
GO:0055003	G22369C00001	reverse transcriptase	P	cardiac myofibril assembly
GO:0015629	G22369C00001	reverse transcriptase	C	actin cytoskeleton
GO:0004672	G22369C00001	reverse transcriptase	F	protein kinase activity
GO:0045214	G22369C00001	reverse transcriptase	P	sarcomere organization
GO:0016310	G22369C00001	reverse transcriptase	P	phosphorylation
GO:0006936	G22369C00001	reverse transcriptase	P	muscle contraction
GO:0043167	G22369C00001	reverse transcriptase	F	ion binding
GO:0031430	G22369C00001	reverse transcriptase	C	M band
GO:0044238	G22369C00001	reverse transcriptase	P	primary metabolic process
GO:0050789	G22369C00001	reverse transcriptase	P	regulation of biological process
GO:0030018	G22369C00001	reverse transcriptase	C	Z disc
GO:0097159	G22369C00001	reverse transcriptase	F	organic cyclic compound binding
GO:0019899	G22369C00001	reverse transcriptase	F	enzyme binding
GO:0001701	G22369C00001	reverse transcriptase	P	in utero embryonic development
GO:0007512	G22369C00001	reverse transcriptase	P	adult heart development
GO:0009986	G11840C00001	heat shock protein 90	C	cell surface
GO:0031526	G11840C00001	heat shock protein 90	C	brush border membrane
GO:0005525	G11840C00001	heat shock protein 90	F	GTP binding
GO:0002135	G11840C00001	heat shock protein 90	F	CTP binding
GO:0043524	G11840C00001	heat shock protein 90	P	negative regulation of neuron apoptotic process
GO:0071407	G11840C00001	heat shock protein 90	P	cellular response to organic cyclic compound
GO:0002134	G11840C00001	heat shock protein 90	F	UTP binding
GO:0051082	G11840C00001	heat shock protein 90	F	unfolded protein binding
GO:0016324	G11840C00001	heat shock protein 90	C	apical plasma membrane
GO:0032092	G11840C00001	heat shock protein 90	P	positive regulation of protein binding
GO:0017098	G11840C00001	heat shock protein 90	F	sulfonylurea receptor binding
GO:0007411	G11840C00001	heat shock protein 90	P	axon guidance
GO:0045429	G11840C00001	heat shock protein 90	P	positive regulation of nitric oxide biosynthetic process
GO:0005829	G11840C00001	heat shock protein 90	C	cytosol
GO:0032564	G11840C00001	heat shock protein 90	F	dATP binding
GO:0016323	G11840C00001	heat shock protein 90	C	basolateral plasma membrane
GO:0009651	G11840C00001	heat shock protein 90	P	response to salt stress
GO:0038096	G11840C00001	heat shock protein 90	P	Fc-gamma receptor signaling pathway involved in phagocytosis
GO:0060334	G11840C00001	heat shock protein 90	P	regulation of interferon-gamma-mediated signaling pathway
GO:0060338	G11840C00001	heat shock protein 90	P	regulation of type I interferon-mediated signaling pathway
GO:0035872	G11840C00001	heat shock protein 90	P	nucleotide-binding domain, leucine rich repeat containing receptor signaling pathway
GO:0006986	G11840C00001	heat shock protein 90	P	response to unfolded protein
GO:0007517	G11840C00001	heat shock protein 90	P	muscle organ development
GO:0032435	G11840C00001	heat shock protein 90	P	negative regulation of proteasomal ubiquitin-dependent protein catabolic process
GO:0044325	G11840C00001	heat shock protein 90	F	ion channel binding
GO:0045793	G11840C00001	heat shock protein 90	P	positive regulation of cell size
GO:0008180	G11840C00001	heat shock protein 90	C	COP9 signalosome
GO:0071902	G11840C00001	heat shock protein 90	P	positive regulation of protein serine/threonine kinase activity
GO:0005739	G11840C00001	heat shock protein 90	C	mitochondrion
GO:0001890	G11840C00001	heat shock protein 90	P	placenta development
GO:0005524	G11840C00001	heat shock protein 90	F	ATP binding
GO:0042470	G11840C00001	heat shock protein 90	C	melanosome
GO:0071353	G11840C00001	heat shock protein 90	P	cellular response to interleukin-4
GO:0030911	G11840C00001	heat shock protein 90	F	TPR domain binding
GO:0019901	G11840C00001	heat shock protein 90	F	protein kinase binding
GO:0016234	G11840C00001	heat shock protein 90	C	inclusion body
GO:0030235	G11840C00001	heat shock protein 90	F	nitric-oxide synthase regulator activity
GO:0006457	G11840C00001	heat shock protein 90	P	protein folding
GO:0033160	G11840C00001	heat shock protein 90	P	positive regulation of protein import into nucleus, translocation
GO:0020037	G18789C00001	prostacyclin synthase-like	F	heme binding
GO:0016705	G18789C00001	prostacyclin synthase-like	F	oxidoreductase activity, acting on paired donors, with incorporation or reduction of molecular oxygen
GO:0004497	G18789C00001	prostacyclin synthase-like	F	monooxygenase activity
GO:0005506	G18789C00001	prostacyclin synthase-like	F	iron ion binding
GO:0009055	G18789C00001	prostacyclin synthase-like	F	electron carrier activity
GO:0016853	G18789C00001	prostacyclin synthase-like	F	isomerase activity
GO:0055114	G18789C00001	prostacyclin synthase-like	P	oxidation-reduction process
GO:0032259	G00356C00001	erythrocyte membrane-associated giant protein antigen 332	P	methylation
GO:0003677	G00356C00001	erythrocyte membrane-associated giant protein antigen 332	F	DNA binding
GO:0005524	G00356C00001	erythrocyte membrane-associated giant protein antigen 332	F	ATP binding
GO:0004386	G00356C00001	erythrocyte membrane-associated giant protein antigen 332	F	helicase activity
GO:0008168	G00356C00001	erythrocyte membrane-associated giant protein antigen 332	F	methyltransferase activity
GO:0006565	G20170C00001	l-serine dehydratase l-threonine deaminase-like	P	L-serine catabolic process
GO:0042866	G20170C00001	l-serine dehydratase l-threonine deaminase-like	P	pyruvate biosynthetic process
GO:0005739	G20170C00001	l-serine dehydratase l-threonine deaminase-like	C	mitochondrion
GO:0004794	G20170C00001	l-serine dehydratase l-threonine deaminase-like	F	L-threonine ammonia-lyase activity
GO:0003941	G20170C00001	l-serine dehydratase l-threonine deaminase-like	F	L-serine ammonia-lyase activity
GO:0006094	G20170C00001	l-serine dehydratase l-threonine deaminase-like	P	gluconeogenesis
GO:0042803	G20170C00001	l-serine dehydratase l-threonine deaminase-like	F	protein homodimerization activity
GO:0033590	G20170C00001	l-serine dehydratase l-threonine deaminase-like	P	response to cobalamin
GO:0030170	G20170C00001	l-serine dehydratase l-threonine deaminase-like	F	pyridoxal phosphate binding
GO:0043200	G20170C00001	l-serine dehydratase l-threonine deaminase-like	P	response to amino acid stimulus
GO:0043005	G13422C00001	kinesin heavy chain isoform 5c	C	neuron projection
GO:0051028	G13422C00001	kinesin heavy chain isoform 5c	P	mRNA transport
GO:0007028	G13422C00001	kinesin heavy chain isoform 5c	P	cytoplasm organization
GO:0090004	G13422C00001	kinesin heavy chain isoform 5c	P	positive regulation of establishment of protein localization to plasma membrane
GO:0031982	G13422C00001	kinesin heavy chain isoform 5c	C	vesicle
GO:0043268	G13422C00001	kinesin heavy chain isoform 5c	P	positive regulation of potassium ion transport
GO:0035253	G13422C00001	kinesin heavy chain isoform 5c	C	ciliary rootlet
GO:0044267	G13422C00001	kinesin heavy chain isoform 5c	P	cellular protein metabolic process
GO:0005874	G13422C00001	kinesin heavy chain isoform 5c	C	microtubule
GO:0003777	G13422C00001	kinesin heavy chain isoform 5c	F	microtubule motor activity
GO:0047496	G13422C00001	kinesin heavy chain isoform 5c	P	vesicle transport along microtubule
GO:0008017	G13422C00001	kinesin heavy chain isoform 5c	F	microtubule binding
GO:0048471	G13422C00001	kinesin heavy chain isoform 5c	C	perinuclear region of cytoplasm
GO:0042391	G13422C00001	kinesin heavy chain isoform 5c	P	regulation of membrane potential
GO:0005871	G13422C00001	kinesin heavy chain isoform 5c	C	kinesin complex
GO:0035617	G13422C00001	kinesin heavy chain isoform 5c	P	stress granule disassembly
GO:0005524	G13422C00001	kinesin heavy chain isoform 5c	F	ATP binding
GO:0032580	G10428C00001	cmp-n-acetylneuraminate-beta-galactosamide-alpha- -sialyltransferase 1	C	Golgi cisterna membrane
GO:0003836	G10428C00001	cmp-n-acetylneuraminate-beta-galactosamide-alpha- -sialyltransferase 1	F	beta-galactoside (CMP) alpha-2,3-sialyltransferase activity
GO:0006486	G10428C00001	cmp-n-acetylneuraminate-beta-galactosamide-alpha- -sialyltransferase 1	P	protein glycosylation
GO:0006468	G10428C00001	cmp-n-acetylneuraminate-beta-galactosamide-alpha- -sialyltransferase 1	P	protein phosphorylation
GO:0005576	G10428C00001	cmp-n-acetylneuraminate-beta-galactosamide-alpha- -sialyltransferase 1	C	extracellular region
GO:0030173	G10428C00001	cmp-n-acetylneuraminate-beta-galactosamide-alpha- -sialyltransferase 1	C	integral to Golgi membrane
GO:0008233	G15569C00001	pepsinogen c	F	peptidase activity
GO:0006259	G31179C00001	tc1-like transporase	P	DNA metabolic process
GO:0044699	G31179C00001	tc1-like transporase	P	single-organism process
GO:0050896	G05207C00001	pol polyprotein	P	response to stimulus
GO:0045211	G00383C00001	glutamate receptor 2-like isoform x4	C	postsynaptic membrane
GO:0030054	G00383C00001	glutamate receptor 2-like isoform x4	C	cell junction
GO:0034220	G00383C00001	glutamate receptor 2-like isoform x4	P	ion transmembrane transport
GO:0005886	G00383C00001	glutamate receptor 2-like isoform x4	C	plasma membrane
GO:0005234	G00383C00001	glutamate receptor 2-like isoform x4	F	extracellular-glutamate-gated ion channel activity
GO:0004970	G00383C00001	glutamate receptor 2-like isoform x4	F	ionotropic glutamate receptor activity
GO:0016021	G00383C00001	glutamate receptor 2-like isoform x4	C	integral to membrane
GO:0035235	G00383C00001	glutamate receptor 2-like isoform x4	P	ionotropic glutamate receptor signaling pathway
GO:0015991	G17425C00001	vacuolar atp synthase subunit e 1	P	ATP hydrolysis coupled proton transport
GO:0033179	G17425C00001	vacuolar atp synthase subunit e 1	C	proton-transporting V-type ATPase, V0 domain
GO:0016787	G17425C00001	vacuolar atp synthase subunit e 1	F	hydrolase activity
GO:0015078	G17425C00001	vacuolar atp synthase subunit e 1	F	hydrogen ion transmembrane transporter activity
GO:0030170	G15187C00001	4-aminobutyrate mitochondrial	F	pyridoxal phosphate binding
GO:0048148	G15187C00001	4-aminobutyrate mitochondrial	P	behavioral response to cocaine
GO:0032144	G15187C00001	4-aminobutyrate mitochondrial	C	4-aminobutyrate transaminase complex
GO:0003867	G15187C00001	4-aminobutyrate mitochondrial	F	4-aminobutyrate transaminase activity
GO:0042803	G15187C00001	4-aminobutyrate mitochondrial	F	protein homodimerization activity
GO:0009448	G15187C00001	4-aminobutyrate mitochondrial	P	gamma-aminobutyric acid metabolic process
GO:0016020	G41418C00001	hypothetical protein HDN1F_11910	C	membrane
GO:0017004	G41418C00001	hypothetical protein HDN1F_11910	P	cytochrome complex assembly
GO:0055114	G41418C00001	hypothetical protein HDN1F_11910	P	oxidation-reduction process
GO:0008270	G20052C00001	e3 ubiquitin-protein ligase rnf182-like isoform x2	F	zinc ion binding
GO:0043170	G22834C00001	uncharacterized transposon-derived	P	macromolecule metabolic process
GO:0044238	G22834C00001	uncharacterized transposon-derived	P	primary metabolic process
GO:0002224	G29327C00001	toll-like receptor 2 type-1-like	P	toll-like receptor signaling pathway
GO:0006954	G29327C00001	toll-like receptor 2 type-1-like	P	inflammatory response
GO:0004888	G29327C00001	toll-like receptor 2 type-1-like	F	transmembrane signaling receptor activity
GO:0016021	G29327C00001	toll-like receptor 2 type-1-like	C	integral to membrane
GO:0051877	G11794C00001	inward rectifier potassium channel	P	pigment granule aggregation in cell center
GO:0034765	G11794C00001	inward rectifier potassium channel	P	regulation of ion transmembrane transport
GO:0005242	G11794C00001	inward rectifier potassium channel	F	inward rectifier potassium channel activity
GO:0006813	G11794C00001	inward rectifier potassium channel	P	potassium ion transport
GO:0016021	G11794C00001	inward rectifier potassium channel	C	integral to membrane
GO:0051876	G11794C00001	inward rectifier potassium channel	P	pigment granule dispersal
GO:0030670	G10325C00001	v-type proton atpase subunit e 2	C	phagocytic vesicle membrane
GO:0033572	G10325C00001	v-type proton atpase subunit e 2	P	transferrin transport
GO:0090382	G10325C00001	v-type proton atpase subunit e 2	P	phagosome maturation
GO:0008286	G10325C00001	v-type proton atpase subunit e 2	P	insulin receptor signaling pathway
GO:0006879	G10325C00001	v-type proton atpase subunit e 2	P	cellular iron ion homeostasis
GO:0015991	G10325C00001	v-type proton atpase subunit e 2	P	ATP hydrolysis coupled proton transport
GO:0015078	G10325C00001	v-type proton atpase subunit e 2	F	hydrogen ion transmembrane transporter activity
GO:0016021	G10325C00001	v-type proton atpase subunit e 2	C	integral to membrane
GO:0007035	G10325C00001	v-type proton atpase subunit e 2	P	vacuolar acidification
GO:0051701	G10325C00001	v-type proton atpase subunit e 2	P	interaction with host
GO:0042625	G10325C00001	v-type proton atpase subunit e 2	F	ATPase activity, coupled to transmembrane movement of ions
GO:0016049	G10325C00001	v-type proton atpase subunit e 2	P	cell growth
GO:0033179	G10325C00001	v-type proton atpase subunit e 2	C	proton-transporting V-type ATPase, V0 domain
GO:0010008	G10325C00001	v-type proton atpase subunit e 2	C	endosome membrane
GO:0003676	G37874C00001	pol polyprotein	F	nucleic acid binding
GO:0016740	G37874C00001	pol polyprotein	F	transferase activity
GO:0015074	G37874C00001	pol polyprotein	P	DNA integration
GO:0008144	G12051C00001	dihydroorotate dehydrogenase	F	drug binding
GO:0090140	G12051C00001	dihydroorotate dehydrogenase	P	regulation of mitochondrial fission
GO:0006207	G12051C00001	dihydroorotate dehydrogenase	P	'de novo' pyrimidine nucleobase biosynthetic process
GO:0048039	G12051C00001	dihydroorotate dehydrogenase	F	ubiquinone binding
GO:0005743	G12051C00001	dihydroorotate dehydrogenase	C	mitochondrial inner membrane
GO:0016021	G12051C00001	dihydroorotate dehydrogenase	C	integral to membrane
GO:0004158	G12051C00001	dihydroorotate dehydrogenase	F	dihydroorotate oxidase activity
GO:0043025	G12051C00001	dihydroorotate dehydrogenase	C	neuronal cell body
GO:0043065	G12051C00001	dihydroorotate dehydrogenase	P	positive regulation of apoptotic process
GO:0006222	G12051C00001	dihydroorotate dehydrogenase	P	UMP biosynthetic process
GO:0055114	G12051C00001	dihydroorotate dehydrogenase	P	oxidation-reduction process
GO:0010181	G12051C00001	dihydroorotate dehydrogenase	F	FMN binding
GO:0006412	G02006C00001	pol polyprotein	P	translation
GO:0050896	G02006C00001	pol polyprotein	P	response to stimulus
GO:0005840	G02006C00001	pol polyprotein	C	ribosome
GO:0003676	G02006C00001	pol polyprotein	F	nucleic acid binding
GO:0003735	G02006C00001	pol polyprotein	F	structural constituent of ribosome
GO:0015074	G02006C00001	pol polyprotein	P	DNA integration
GO:0004950	G38053C00001	ank accession number ab073376 non-ltr retrotransposable element partially supported by genscan in oryzias latipes	F	chemokine receptor activity
GO:0003723	G38053C00001	ank accession number ab073376 non-ltr retrotransposable element partially supported by genscan in oryzias latipes	F	RNA binding
GO:0006278	G38053C00001	ank accession number ab073376 non-ltr retrotransposable element partially supported by genscan in oryzias latipes	P	RNA-dependent DNA replication
GO:0016021	G38053C00001	ank accession number ab073376 non-ltr retrotransposable element partially supported by genscan in oryzias latipes	C	integral to membrane
GO:0003964	G38053C00001	ank accession number ab073376 non-ltr retrotransposable element partially supported by genscan in oryzias latipes	F	RNA-directed DNA polymerase activity
GO:0006935	G38053C00001	ank accession number ab073376 non-ltr retrotransposable element partially supported by genscan in oryzias latipes	P	chemotaxis
GO:0070098	G38053C00001	ank accession number ab073376 non-ltr retrotransposable element partially supported by genscan in oryzias latipes	P	chemokine-mediated signaling pathway
GO:0007186	G38053C00001	ank accession number ab073376 non-ltr retrotransposable element partially supported by genscan in oryzias latipes	P	G-protein coupled receptor signaling pathway
GO:0008385	G28041C00001	mitogen-activated protein kinase kinase kinase 13-like	C	IkappaB kinase complex
GO:0016020	G28041C00001	mitogen-activated protein kinase kinase kinase 13-like	C	membrane
GO:0000186	G28041C00001	mitogen-activated protein kinase kinase kinase 13-like	P	activation of MAPKK activity
GO:0046777	G28041C00001	mitogen-activated protein kinase kinase kinase 13-like	P	protein autophosphorylation
GO:0007254	G28041C00001	mitogen-activated protein kinase kinase kinase 13-like	P	JNK cascade
GO:0004709	G28041C00001	mitogen-activated protein kinase kinase kinase 13-like	F	MAP kinase kinase kinase activity
GO:0042803	G28041C00001	mitogen-activated protein kinase kinase kinase 13-like	F	protein homodimerization activity
GO:0051092	G28041C00001	mitogen-activated protein kinase kinase kinase 13-like	P	positive regulation of NF-kappaB transcription factor activity
GO:0005524	G28041C00001	mitogen-activated protein kinase kinase kinase 13-like	F	ATP binding
GO:0016021	G10902C00001	equilibrative nucleoside transporter 4	C	integral to membrane
GO:0005337	G10902C00001	equilibrative nucleoside transporter 4	F	nucleoside transmembrane transporter activity
GO:0055085	G10902C00001	equilibrative nucleoside transporter 4	P	transmembrane transport
GO:0015931	G10902C00001	equilibrative nucleoside transporter 4	P	nucleobase-containing compound transport
GO:0005581	G05259C00001	mannose-binding protein c precursor	C	collagen
GO:0030246	G05259C00001	mannose-binding protein c precursor	F	carbohydrate binding
GO:0044260	G37974C00001	transposase	P	cellular macromolecule metabolic process
GO:0090304	G37974C00001	transposase	P	nucleic acid metabolic process
GO:0016787	G18238C00001	nucleoside diphosphate-linked moiety x motif 6-like	F	hydrolase activity
GO:0005509	G18297C00001	ef-hand domain-containing protein d1	F	calcium ion binding
GO:0005739	G18297C00001	ef-hand domain-containing protein d1	C	mitochondrion
GO:0020037	G09876C00001	neuferricin-like isoform x2	F	heme binding
GO:0003700	G34252C00001	nuclear factor erythroid 2-related factor 1-like isoform x1	F	sequence-specific DNA binding transcription factor activity
GO:0043565	G34252C00001	nuclear factor erythroid 2-related factor 1-like isoform x1	F	sequence-specific DNA binding
GO:0006355	G34252C00001	nuclear factor erythroid 2-related factor 1-like isoform x1	P	regulation of transcription, DNA-dependent
GO:0003007	G26842C00001	reverse partial	P	heart morphogenesis
GO:0043056	G26842C00001	reverse partial	P	forward locomotion
GO:0044260	G26842C00001	reverse partial	P	cellular macromolecule metabolic process
GO:1901363	G26842C00001	reverse partial	F	heterocyclic compound binding
GO:0030506	G26842C00001	reverse partial	F	ankyrin binding
GO:0005198	G26842C00001	reverse partial	F	structural molecule activity
GO:0043231	G26842C00001	reverse partial	C	intracellular membrane-bounded organelle
GO:0044430	G26842C00001	reverse partial	C	cytoskeletal part
GO:0055003	G26842C00001	reverse partial	P	cardiac myofibril assembly
GO:0015629	G26842C00001	reverse partial	C	actin cytoskeleton
GO:0004672	G26842C00001	reverse partial	F	protein kinase activity
GO:0045214	G26842C00001	reverse partial	P	sarcomere organization
GO:0016310	G26842C00001	reverse partial	P	phosphorylation
GO:0006936	G26842C00001	reverse partial	P	muscle contraction
GO:0043167	G26842C00001	reverse partial	F	ion binding
GO:0031430	G26842C00001	reverse partial	C	M band
GO:0044238	G26842C00001	reverse partial	P	primary metabolic process
GO:0050789	G26842C00001	reverse partial	P	regulation of biological process
GO:0030018	G26842C00001	reverse partial	C	Z disc
GO:0097159	G26842C00001	reverse partial	F	organic cyclic compound binding
GO:0019899	G26842C00001	reverse partial	F	enzyme binding
GO:0001701	G26842C00001	reverse partial	P	in utero embryonic development
GO:0007512	G26842C00001	reverse partial	P	adult heart development
GO:0009055	G02652C00001	prostaglandin e synthase 2-like	F	electron carrier activity
GO:0045454	G02652C00001	prostaglandin e synthase 2-like	P	cell redox homeostasis
GO:0006631	G02652C00001	prostaglandin e synthase 2-like	P	fatty acid metabolic process
GO:0015035	G02652C00001	prostaglandin e synthase 2-like	F	protein disulfide oxidoreductase activity
GO:0005737	G02620C00001	hydroxylysine kinase-like	C	cytoplasm
GO:0047992	G02620C00001	hydroxylysine kinase-like	F	hydroxylysine kinase activity
GO:0016310	G02620C00001	hydroxylysine kinase-like	P	phosphorylation
GO:0044260	G25565C00001	tc1-like transporase	P	cellular macromolecule metabolic process
GO:0090304	G25565C00001	tc1-like transporase	P	nucleic acid metabolic process
GO:0006644	G29870C00001	reverse transcriptase	P	phospholipid metabolic process
GO:1901564	G29870C00001	reverse transcriptase	P	organonitrogen compound metabolic process
GO:0044425	G29870C00001	reverse transcriptase	C	membrane part
GO:0044464	G29870C00001	reverse transcriptase	C	cell part
GO:0000786	G24065C00001	phc2 protein	C	nucleosome
GO:0008270	G24065C00001	phc2 protein	F	zinc ion binding
GO:0005730	G24065C00001	phc2 protein	C	nucleolus
GO:0035102	G24065C00001	phc2 protein	C	PRC1 complex
GO:0007283	G24065C00001	phc2 protein	P	spermatogenesis
GO:0003677	G24065C00001	phc2 protein	F	DNA binding
GO:0006334	G24065C00001	phc2 protein	P	nucleosome assembly
GO:0046982	G24065C00001	phc2 protein	F	protein heterodimerization activity
GO:0007275	G24065C00001	phc2 protein	P	multicellular organismal development
GO:0004252	G08611C00001	haptoglobin	F	serine-type endopeptidase activity
GO:0006508	G08611C00001	haptoglobin	P	proteolysis
GO:0047389	G39628C00001	glycerophosphocholine phosphodiesterase gpcpd1-like isoform x1	F	glycerophosphocholine phosphodiesterase activity
GO:0006071	G39628C00001	glycerophosphocholine phosphodiesterase gpcpd1-like isoform x1	P	glycerol metabolic process
GO:0046474	G39628C00001	glycerophosphocholine phosphodiesterase gpcpd1-like isoform x1	P	glycerophospholipid biosynthetic process
GO:0008889	G39628C00001	glycerophosphocholine phosphodiesterase gpcpd1-like isoform x1	F	glycerophosphodiester phosphodiesterase activity
GO:2001070	G39628C00001	glycerophosphocholine phosphodiesterase gpcpd1-like isoform x1	F	starch binding
GO:0005829	G39628C00001	glycerophosphocholine phosphodiesterase gpcpd1-like isoform x1	C	cytosol
GO:0005737	G24217C00001	nedd4-like e3 ubiquitin-protein ligase wwp2	C	cytoplasm
GO:0042787	G24217C00001	nedd4-like e3 ubiquitin-protein ligase wwp2	P	protein ubiquitination involved in ubiquitin-dependent protein catabolic process
GO:0004842	G24217C00001	nedd4-like e3 ubiquitin-protein ligase wwp2	F	ubiquitin-protein ligase activity
GO:0005634	G24217C00001	nedd4-like e3 ubiquitin-protein ligase wwp2	C	nucleus
GO:0060021	G24217C00001	nedd4-like e3 ubiquitin-protein ligase wwp2	P	palate development
GO:0005576	G12538C00001	ly6 plaur domain-containing protein 6	C	extracellular region
GO:0006836	G06760C00001	sodium- and chloride-dependent gaba transporter 3-like isoform x1	P	neurotransmitter transport
GO:0005328	G06760C00001	sodium- and chloride-dependent gaba transporter 3-like isoform x1	F	neurotransmitter:sodium symporter activity
GO:0016021	G06760C00001	sodium- and chloride-dependent gaba transporter 3-like isoform x1	C	integral to membrane
GO:0035725	G06760C00001	sodium- and chloride-dependent gaba transporter 3-like isoform x1	P	sodium ion transmembrane transport
GO:0006541	G08614C00001	gamma-glutamyl hydrolase	P	glutamine metabolic process
GO:0008242	G08614C00001	gamma-glutamyl hydrolase	F	omega peptidase activity
GO:0004872	G36606C00001	thyroglobulin	F	receptor activity
GO:0005615	G36606C00001	thyroglobulin	C	extracellular space
GO:0005887	G36606C00001	thyroglobulin	C	integral to plasma membrane
GO:0009986	G36606C00001	thyroglobulin	C	cell surface
GO:0006590	G36606C00001	thyroglobulin	P	thyroid hormone generation
GO:0004091	G36606C00001	thyroglobulin	F	carboxylesterase activity
GO:0007416	G36606C00001	thyroglobulin	P	synapse assembly
GO:0045202	G36606C00001	thyroglobulin	C	synapse
GO:0042043	G36606C00001	thyroglobulin	F	neurexin family protein binding
GO:0036155	G02375C00001	patatin-like phospholipase domain-containing protein 2-like	P	acylglycerol acyl-chain remodeling
GO:0046474	G02375C00001	patatin-like phospholipase domain-containing protein 2-like	P	glycerophospholipid biosynthetic process
GO:0010898	G02375C00001	patatin-like phospholipase domain-containing protein 2-like	P	positive regulation of triglyceride catabolic process
GO:0044281	G02375C00001	patatin-like phospholipase domain-containing protein 2-like	P	small molecule metabolic process
GO:0016787	G02375C00001	patatin-like phospholipase domain-containing protein 2-like	F	hydrolase activity
GO:0005789	G02375C00001	patatin-like phospholipase domain-containing protein 2-like	C	endoplasmic reticulum membrane
GO:0010891	G02375C00001	patatin-like phospholipase domain-containing protein 2-like	P	negative regulation of sequestering of triglyceride
GO:0019885	G17382C00001	tapasin precursor	P	antigen processing and presentation of endogenous peptide antigen via MHC class I
GO:0016020	G17382C00001	tapasin precursor	C	membrane
GO:0005789	G24430C00001	mannose-p-dolichol utilization defect 1 protein	C	endoplasmic reticulum membrane
GO:0006457	G24430C00001	mannose-p-dolichol utilization defect 1 protein	P	protein folding
GO:0006488	G24430C00001	mannose-p-dolichol utilization defect 1 protein	P	dolichol-linked oligosaccharide biosynthetic process
GO:0009312	G24430C00001	mannose-p-dolichol utilization defect 1 protein	P	oligosaccharide biosynthetic process
GO:0006810	G24430C00001	mannose-p-dolichol utilization defect 1 protein	P	transport
GO:0016021	G24430C00001	mannose-p-dolichol utilization defect 1 protein	C	integral to membrane
GO:0005739	G24430C00001	mannose-p-dolichol utilization defect 1 protein	C	mitochondrion
GO:0007165	G26845C00001	phosphatase 1 regulatory subunit 1c	P	signal transduction
GO:0004864	G26845C00001	phosphatase 1 regulatory subunit 1c	F	protein phosphatase inhibitor activity
GO:0006950	SINGLETON_REP_C1368	heat shock protein 30	P	response to stress
GO:0042803	SINGLETON_REP_C2558	a chain tricyclic series of hsp90 inhibitors	F	protein homodimerization activity
GO:0051131	SINGLETON_REP_C2558	a chain tricyclic series of hsp90 inhibitors	P	chaperone-mediated protein complex assembly
GO:0042026	SINGLETON_REP_C2558	a chain tricyclic series of hsp90 inhibitors	P	protein refolding
GO:0071682	SINGLETON_REP_C2558	a chain tricyclic series of hsp90 inhibitors	C	endocytic vesicle lumen
GO:0051082	SINGLETON_REP_C2558	a chain tricyclic series of hsp90 inhibitors	F	unfolded protein binding
GO:0007411	SINGLETON_REP_C2558	a chain tricyclic series of hsp90 inhibitors	P	axon guidance
GO:0045429	SINGLETON_REP_C2558	a chain tricyclic series of hsp90 inhibitors	P	positive regulation of nitric oxide biosynthetic process
GO:0005829	SINGLETON_REP_C2558	a chain tricyclic series of hsp90 inhibitors	C	cytosol
GO:0006200	SINGLETON_REP_C2558	a chain tricyclic series of hsp90 inhibitors	P	ATP catabolic process
GO:0038096	SINGLETON_REP_C2558	a chain tricyclic series of hsp90 inhibitors	P	Fc-gamma receptor signaling pathway involved in phagocytosis
GO:0006986	SINGLETON_REP_C2558	a chain tricyclic series of hsp90 inhibitors	P	response to unfolded protein
GO:0045040	SINGLETON_REP_C2558	a chain tricyclic series of hsp90 inhibitors	P	protein import into mitochondrial outer membrane
GO:0045087	SINGLETON_REP_C2558	a chain tricyclic series of hsp90 inhibitors	P	innate immune response
GO:0005886	SINGLETON_REP_C2558	a chain tricyclic series of hsp90 inhibitors	C	plasma membrane
GO:0005524	SINGLETON_REP_C2558	a chain tricyclic series of hsp90 inhibitors	F	ATP binding
GO:0016887	SINGLETON_REP_C2558	a chain tricyclic series of hsp90 inhibitors	F	ATPase activity
GO:0042470	SINGLETON_REP_C2558	a chain tricyclic series of hsp90 inhibitors	C	melanosome
GO:0030911	SINGLETON_REP_C2558	a chain tricyclic series of hsp90 inhibitors	F	TPR domain binding
GO:0030235	SINGLETON_REP_C2558	a chain tricyclic series of hsp90 inhibitors	F	nitric-oxide synthase regulator activity
GO:0050999	SINGLETON_REP_C2558	a chain tricyclic series of hsp90 inhibitors	P	regulation of nitric-oxide synthase activity
GO:0000086	SINGLETON_REP_C2558	a chain tricyclic series of hsp90 inhibitors	P	G2/M transition of mitotic cell cycle
GO:0005576	SINGLETON_REP_C2558	a chain tricyclic series of hsp90 inhibitors	C	extracellular region
GO:0006313	SINGLETON_REP_C101	transposable element tcb1 transposase	P	transposition, DNA-mediated
GO:0004803	SINGLETON_REP_C101	transposable element tcb1 transposase	F	transposase activity
GO:0003677	SINGLETON_REP_C101	transposable element tcb1 transposase	F	DNA binding
GO:0015074	SINGLETON_REP_C101	transposable element tcb1 transposase	P	DNA integration
GO:0044260	SINGLETON_REP_C1748	paired box protein and transposase domain containing protein	P	cellular macromolecule metabolic process
GO:0090304	SINGLETON_REP_C1748	paired box protein and transposase domain containing protein	P	nucleic acid metabolic process
GO:0005509	SINGLETON_REP_C658	parvalbumin beta partial	F	calcium ion binding
GO:0005488	SINGLETON_REP_C652	transposable element tc3 transposase	F	binding
GO:0006313	SINGLETON_REP_C54	paired box protein and transposase domain containing protein	P	transposition, DNA-mediated
GO:0004803	SINGLETON_REP_C54	paired box protein and transposase domain containing protein	F	transposase activity
GO:0003677	SINGLETON_REP_C54	paired box protein and transposase domain containing protein	F	DNA binding
GO:0015074	SINGLETON_REP_C54	paired box protein and transposase domain containing protein	P	DNA integration
GO:0005509	SINGLETON_REP_C549	parvalbumin beta partial	F	calcium ion binding
GO:0005488	SINGLETON_REP_C1755	dna-mediated transposase	F	binding
GO:0003723	SINGLETON_REP_C1826	extracellular calcium-sensing receptor-like	F	RNA binding
GO:0006278	SINGLETON_REP_C1826	extracellular calcium-sensing receptor-like	P	RNA-dependent DNA replication
GO:0004930	SINGLETON_REP_C1826	extracellular calcium-sensing receptor-like	F	G-protein coupled receptor activity
GO:0003964	SINGLETON_REP_C1826	extracellular calcium-sensing receptor-like	F	RNA-directed DNA polymerase activity
GO:0042221	SINGLETON_REP_C1826	extracellular calcium-sensing receptor-like	P	response to chemical stimulus
GO:0007166	SINGLETON_REP_C1826	extracellular calcium-sensing receptor-like	P	cell surface receptor signaling pathway
GO:0016020	SINGLETON_REP_C1826	extracellular calcium-sensing receptor-like	C	membrane
GO:0044260	SINGLETON_REP_C719	transposable element tcb2 transposase	P	cellular macromolecule metabolic process
GO:0090304	SINGLETON_REP_C719	transposable element tcb2 transposase	P	nucleic acid metabolic process
GO:0005509	SINGLETON_REP_C253	parvalbumin beta 2	F	calcium ion binding
GO:0005488	SINGLETON_REP_C2677	transposable element tcb2 transposase	F	binding
GO:0030246	SINGLETON_REP_C949	c-type lectin domain family 10 member a-like	F	carbohydrate binding
GO:0004950	SINGLETON_REP_C3002	rna-directed dna polymerase from mobile element jockey-like	F	chemokine receptor activity
GO:0003723	SINGLETON_REP_C3002	rna-directed dna polymerase from mobile element jockey-like	F	RNA binding
GO:0006278	SINGLETON_REP_C3002	rna-directed dna polymerase from mobile element jockey-like	P	RNA-dependent DNA replication
GO:0016021	SINGLETON_REP_C3002	rna-directed dna polymerase from mobile element jockey-like	C	integral to membrane
GO:0003964	SINGLETON_REP_C3002	rna-directed dna polymerase from mobile element jockey-like	F	RNA-directed DNA polymerase activity
GO:0006935	SINGLETON_REP_C3002	rna-directed dna polymerase from mobile element jockey-like	P	chemotaxis
GO:0070098	SINGLETON_REP_C3002	rna-directed dna polymerase from mobile element jockey-like	P	chemokine-mediated signaling pathway
GO:0007186	SINGLETON_REP_C3002	rna-directed dna polymerase from mobile element jockey-like	P	G-protein coupled receptor signaling pathway
GO:0005488	SINGLETON_REP_C2224	zinc finger bed domain-containing protein 5-like	F	binding
GO:0008270	SINGLETON_REP_C3476	an1-type zinc finger protein 2b	F	zinc ion binding
GO:0015804	SINGLETON_REP_C2148	large neutral amino acids transporter small subunit 3-like	P	neutral amino acid transport
GO:0015175	SINGLETON_REP_C2148	large neutral amino acids transporter small subunit 3-like	F	neutral amino acid transmembrane transporter activity
GO:0072015	SINGLETON_REP_C2148	large neutral amino acids transporter small subunit 3-like	P	glomerular visceral epithelial cell development
GO:0003333	SINGLETON_REP_C2148	large neutral amino acids transporter small subunit 3-like	P	amino acid transmembrane transport
GO:0015179	SINGLETON_REP_C2148	large neutral amino acids transporter small subunit 3-like	F	L-amino acid transmembrane transporter activity
GO:0005887	SINGLETON_REP_C2148	large neutral amino acids transporter small subunit 3-like	C	integral to plasma membrane
GO:0015807	SINGLETON_REP_C2148	large neutral amino acids transporter small subunit 3-like	P	L-amino acid transport
