# Supplementary material for: Transcriptomic response to heat stress among ecologically divergent populations of redband trout
Source: BMC Genomics. 2015 Feb 21;16(1):103. doi: 10.1186/s12864-015-1246-5 (PMC4337095; doi:10.1186/s12864-015-1246-5)
Supplement: Additional file 6: Table S6. — Annotated genes for Keithley Cr. redband trout that were strongly differentially expressed (>4 fold change and FDR ≤ 0.05). SeqName is the gene identification number from the reference transcriptome [18], and GO-Groups are abbreviated as P – Process, F – Function, C – Cellular. [file 12864_2015_1246_MOESM6_ESM.xlsx]

## Sheet: Table S6 Kannot_Seqs
Table S6 Annotated genes for Keithley Cr. redband trout that were strongly differentially expressed (>4 fold change and FDR ≤ 0.05). SeqName is the gene identification number from the reference transcriptome [18], and GO-Groups are abbreviated as P – Process, F – Function, C – Cellular.
GO-ID	SeqName	Hit-Desc	GO-Group	Term
GO:0046686	G01823C00001	heat shock protein 70	P	response to cadmium ion
GO:0048593	G01823C00001	heat shock protein 70	P	camera-type eye morphogenesis
GO:0005524	G01823C00001	heat shock protein 70	F	ATP binding
GO:0009408	G01823C00001	heat shock protein 70	P	response to heat
GO:0009410	G01823C00001	heat shock protein 70	P	response to xenobiotic stimulus
GO:0006457	G14470C00001	heat shock protein hsp 90-alpha-like	P	protein folding
GO:0006950	G14470C00001	heat shock protein hsp 90-alpha-like	P	response to stress
GO:0005524	G14470C00001	heat shock protein hsp 90-alpha-like	F	ATP binding
GO:0051082	G14470C00001	heat shock protein hsp 90-alpha-like	F	unfolded protein binding
GO:0006457	G03867C00001	heat shock protein hsp 90-alpha-like	P	protein folding
GO:0006950	G03867C00001	heat shock protein hsp 90-alpha-like	P	response to stress
GO:0005524	G03867C00001	heat shock protein hsp 90-alpha-like	F	ATP binding
GO:0051082	G03867C00001	heat shock protein hsp 90-alpha-like	F	unfolded protein binding
GO:0031072	G00082C00001	dnaj homolog subfamily a member 4-like	F	heat shock protein binding
GO:0030317	G00082C00001	dnaj homolog subfamily a member 4-like	P	sperm motility
GO:0006457	G00082C00001	dnaj homolog subfamily a member 4-like	P	protein folding
GO:0046872	G00082C00001	dnaj homolog subfamily a member 4-like	F	metal ion binding
GO:0009408	G00082C00001	dnaj homolog subfamily a member 4-like	P	response to heat
GO:0007283	G00082C00001	dnaj homolog subfamily a member 4-like	P	spermatogenesis
GO:0005524	G00082C00001	dnaj homolog subfamily a member 4-like	F	ATP binding
GO:0050750	G00082C00001	dnaj homolog subfamily a member 4-like	F	low-density lipoprotein particle receptor binding
GO:0051082	G00082C00001	dnaj homolog subfamily a member 4-like	F	unfolded protein binding
GO:0006986	G00082C00001	dnaj homolog subfamily a member 4-like	P	response to unfolded protein
GO:0030521	G00082C00001	dnaj homolog subfamily a member 4-like	P	androgen receptor signaling pathway
GO:0016020	G00082C00001	dnaj homolog subfamily a member 4-like	C	membrane
GO:0005524	G05680C00001	heat shock 70 kda protein 4-like	F	ATP binding
GO:0006950	G05680C00001	heat shock 70 kda protein 4-like	P	response to stress
GO:0046686	G03437C00001	heat shock protein 70	P	response to cadmium ion
GO:0005524	G03437C00001	heat shock protein 70	F	ATP binding
GO:0009408	G03437C00001	heat shock protein 70	P	response to heat
GO:0006457	G31048C00001	dnaj homolog subfamily b member 1-like	P	protein folding
GO:0051082	G31048C00001	dnaj homolog subfamily b member 1-like	F	unfolded protein binding
GO:0031101	G05713C00001	heat shock cognate 70 kda protein	P	fin regeneration
GO:0005524	G05713C00001	heat shock cognate 70 kda protein	F	ATP binding
GO:0051603	G14633C00001	78 kda glucose-regulated protein precursor	P	proteolysis involved in cellular protein catabolic process
GO:0071353	G14633C00001	78 kda glucose-regulated protein precursor	P	cellular response to interleukin-4
GO:0030512	G14633C00001	78 kda glucose-regulated protein precursor	P	negative regulation of transforming growth factor beta receptor signaling pathway
GO:0021680	G14633C00001	78 kda glucose-regulated protein precursor	P	cerebellar Purkinje cell layer development
GO:0030176	G14633C00001	78 kda glucose-regulated protein precursor	C	integral to endoplasmic reticulum membrane
GO:0005793	G14633C00001	78 kda glucose-regulated protein precursor	C	endoplasmic reticulum-Golgi intermediate compartment
GO:0021589	G14633C00001	78 kda glucose-regulated protein precursor	P	cerebellum structural organization
GO:0005788	G14633C00001	78 kda glucose-regulated protein precursor	C	endoplasmic reticulum lumen
GO:0008180	G14633C00001	78 kda glucose-regulated protein precursor	C	COP9 signalosome
GO:0031398	G14633C00001	78 kda glucose-regulated protein precursor	P	positive regulation of protein ubiquitination
GO:0043022	G14633C00001	78 kda glucose-regulated protein precursor	F	ribosome binding
GO:0006983	G14633C00001	78 kda glucose-regulated protein precursor	P	ER overload response
GO:0005576	G14633C00001	78 kda glucose-regulated protein precursor	C	extracellular region
GO:0009986	G14633C00001	78 kda glucose-regulated protein precursor	C	cell surface
GO:0019904	G14633C00001	78 kda glucose-regulated protein precursor	F	protein domain specific binding
GO:0031625	G14633C00001	78 kda glucose-regulated protein precursor	F	ubiquitin protein ligase binding
GO:0006987	G14633C00001	78 kda glucose-regulated protein precursor	P	activation of signaling protein activity involved in unfolded protein response
GO:0042149	G14633C00001	78 kda glucose-regulated protein precursor	P	cellular response to glucose starvation
GO:0030496	G14633C00001	78 kda glucose-regulated protein precursor	C	midbody
GO:0034663	G14633C00001	78 kda glucose-regulated protein precursor	C	endoplasmic reticulum chaperone complex
GO:0051787	G14633C00001	78 kda glucose-regulated protein precursor	F	misfolded protein binding
GO:0005524	G14633C00001	78 kda glucose-regulated protein precursor	F	ATP binding
GO:0051087	G01638C00001	activator of 90 kda heat shock protein atpase homolog 1-like	F	chaperone binding
GO:0032781	G01638C00001	activator of 90 kda heat shock protein atpase homolog 1-like	P	positive regulation of ATPase activity
GO:0001671	G01638C00001	activator of 90 kda heat shock protein atpase homolog 1-like	F	ATPase activator activity
GO:0005737	G01638C00001	activator of 90 kda heat shock protein atpase homolog 1-like	C	cytoplasm
GO:0006950	G01638C00001	activator of 90 kda heat shock protein atpase homolog 1-like	P	response to stress
GO:0005737	G08342C00001	serpin h1-like isoform x1	C	cytoplasm
GO:0010951	G08342C00001	serpin h1-like isoform x1	P	negative regulation of endopeptidase activity
GO:0005615	G08342C00001	serpin h1-like isoform x1	C	extracellular space
GO:0004867	G08342C00001	serpin h1-like isoform x1	F	serine-type endopeptidase inhibitor activity
GO:0006950	G08342C00001	serpin h1-like isoform x1	P	response to stress
GO:0030162	G08342C00001	serpin h1-like isoform x1	P	regulation of proteolysis
GO:0005737	G05075C00001	proteasome subunit beta type-4-like	C	cytoplasm
GO:0005839	G05075C00001	proteasome subunit beta type-4-like	C	proteasome core complex
GO:0005634	G05075C00001	proteasome subunit beta type-4-like	C	nucleus
GO:0004298	G05075C00001	proteasome subunit beta type-4-like	F	threonine-type endopeptidase activity
GO:0051603	G05075C00001	proteasome subunit beta type-4-like	P	proteolysis involved in cellular protein catabolic process
GO:0031503	G01800C00001	peptidyl-prolyl cis-trans isomerase fkbp4-like	P	protein complex localization
GO:0061077	G01800C00001	peptidyl-prolyl cis-trans isomerase fkbp4-like	P	chaperone-mediated protein folding
GO:0005528	G01800C00001	peptidyl-prolyl cis-trans isomerase fkbp4-like	F	FK506 binding
GO:0044295	G01800C00001	peptidyl-prolyl cis-trans isomerase fkbp4-like	C	axonal growth cone
GO:0016020	G01800C00001	peptidyl-prolyl cis-trans isomerase fkbp4-like	C	membrane
GO:0051219	G01800C00001	peptidyl-prolyl cis-trans isomerase fkbp4-like	F	phosphoprotein binding
GO:0005525	G01800C00001	peptidyl-prolyl cis-trans isomerase fkbp4-like	F	GTP binding
GO:0030521	G01800C00001	peptidyl-prolyl cis-trans isomerase fkbp4-like	P	androgen receptor signaling pathway
GO:0030850	G01800C00001	peptidyl-prolyl cis-trans isomerase fkbp4-like	P	prostate gland development
GO:0048156	G01800C00001	peptidyl-prolyl cis-trans isomerase fkbp4-like	F	tau protein binding
GO:0005730	G01800C00001	peptidyl-prolyl cis-trans isomerase fkbp4-like	C	nucleolus
GO:0030674	G01800C00001	peptidyl-prolyl cis-trans isomerase fkbp4-like	F	protein binding, bridging
GO:0005829	G01800C00001	peptidyl-prolyl cis-trans isomerase fkbp4-like	C	cytosol
GO:0005874	G01800C00001	peptidyl-prolyl cis-trans isomerase fkbp4-like	C	microtubule
GO:0031072	G01800C00001	peptidyl-prolyl cis-trans isomerase fkbp4-like	F	heat shock protein binding
GO:0006463	G01800C00001	peptidyl-prolyl cis-trans isomerase fkbp4-like	P	steroid hormone receptor complex assembly
GO:0043025	G01800C00001	peptidyl-prolyl cis-trans isomerase fkbp4-like	C	neuronal cell body
GO:0007566	G01800C00001	peptidyl-prolyl cis-trans isomerase fkbp4-like	P	embryo implantation
GO:0031115	G01800C00001	peptidyl-prolyl cis-trans isomerase fkbp4-like	P	negative regulation of microtubule polymerization
GO:0032767	G01800C00001	peptidyl-prolyl cis-trans isomerase fkbp4-like	F	copper-dependent protein binding
GO:0003755	G01800C00001	peptidyl-prolyl cis-trans isomerase fkbp4-like	F	peptidyl-prolyl cis-trans isomerase activity
GO:0046661	G01800C00001	peptidyl-prolyl cis-trans isomerase fkbp4-like	P	male sex differentiation
GO:0010977	G01800C00001	peptidyl-prolyl cis-trans isomerase fkbp4-like	P	negative regulation of neuron projection development
GO:0048471	G01800C00001	peptidyl-prolyl cis-trans isomerase fkbp4-like	C	perinuclear region of cytoplasm
GO:0006825	G01800C00001	peptidyl-prolyl cis-trans isomerase fkbp4-like	P	copper ion transport
GO:0035259	G01800C00001	peptidyl-prolyl cis-trans isomerase fkbp4-like	F	glucocorticoid receptor binding
GO:0000413	G01800C00001	peptidyl-prolyl cis-trans isomerase fkbp4-like	P	protein peptidyl-prolyl isomerization
GO:0005524	G01800C00001	peptidyl-prolyl cis-trans isomerase fkbp4-like	F	ATP binding
GO:0005739	G01800C00001	peptidyl-prolyl cis-trans isomerase fkbp4-like	C	mitochondrion
GO:0005737	G29426C00001	dnaj homolog subfamily b member 1-like	C	cytoplasm
GO:0005730	G29426C00001	dnaj homolog subfamily b member 1-like	C	nucleolus
GO:0051085	G29426C00001	dnaj homolog subfamily b member 1-like	P	chaperone mediated protein folding requiring cofactor
GO:0006986	G29426C00001	dnaj homolog subfamily b member 1-like	P	response to unfolded protein
GO:0070389	G29426C00001	dnaj homolog subfamily b member 1-like	P	chaperone cofactor-dependent protein refolding
GO:0051082	G29426C00001	dnaj homolog subfamily b member 1-like	F	unfolded protein binding
GO:0005524	G17287C00001	heat shock 70 kda protein 4-like	F	ATP binding
GO:0006950	G17287C00001	heat shock 70 kda protein 4-like	P	response to stress
GO:0005789	G07500C00001	cytochrome p450 1a	C	endoplasmic reticulum membrane
GO:0009055	G07500C00001	cytochrome p450 1a	F	electron carrier activity
GO:0005506	G07500C00001	cytochrome p450 1a	F	iron ion binding
GO:0020037	G07500C00001	cytochrome p450 1a	F	heme binding
GO:0070330	G07500C00001	cytochrome p450 1a	F	aromatase activity
GO:0055114	G07500C00001	cytochrome p450 1a	P	oxidation-reduction process
GO:0003700	G13369C00001	ccaat enhancer-binding protein delta	F	sequence-specific DNA binding transcription factor activity
GO:0043565	G13369C00001	ccaat enhancer-binding protein delta	F	sequence-specific DNA binding
GO:0006355	G13369C00001	ccaat enhancer-binding protein delta	P	regulation of transcription, DNA-dependent
GO:0005524	G15675C00001	heat shock 70 kda protein 4-like	F	ATP binding
GO:0006950	G15675C00001	heat shock 70 kda protein 4-like	P	response to stress
GO:0006457	G05828C00001	heat shock protein hsp 90-alpha isoform x1	P	protein folding
GO:0006950	G05828C00001	heat shock protein hsp 90-alpha isoform x1	P	response to stress
GO:0005524	G05828C00001	heat shock protein hsp 90-alpha isoform x1	F	ATP binding
GO:0051082	G05828C00001	heat shock protein hsp 90-alpha isoform x1	F	unfolded protein binding
GO:0030018	G05506C00001	heat shock protein hsp 90-alpha 1-like	C	Z disc
GO:0006457	G05506C00001	heat shock protein hsp 90-alpha 1-like	P	protein folding
GO:0030240	G05506C00001	heat shock protein hsp 90-alpha 1-like	P	skeletal muscle thin filament assembly
GO:0030235	G05506C00001	heat shock protein hsp 90-alpha 1-like	F	nitric-oxide synthase regulator activity
GO:0007517	G05506C00001	heat shock protein hsp 90-alpha 1-like	P	muscle organ development
GO:0048769	G05506C00001	heat shock protein hsp 90-alpha 1-like	P	sarcomerogenesis
GO:0042470	G05506C00001	heat shock protein hsp 90-alpha 1-like	C	melanosome
GO:0005524	G05506C00001	heat shock protein hsp 90-alpha 1-like	F	ATP binding
GO:0048471	G05506C00001	heat shock protein hsp 90-alpha 1-like	C	perinuclear region of cytoplasm
GO:0051082	G05506C00001	heat shock protein hsp 90-alpha 1-like	F	unfolded protein binding
GO:0045429	G05506C00001	heat shock protein hsp 90-alpha 1-like	P	positive regulation of nitric oxide biosynthetic process
GO:0050790	G05506C00001	heat shock protein hsp 90-alpha 1-like	P	regulation of catalytic activity
GO:0030241	G05506C00001	heat shock protein hsp 90-alpha 1-like	P	skeletal muscle myosin thick filament assembly
GO:0006950	G05506C00001	heat shock protein hsp 90-alpha 1-like	P	response to stress
GO:0005737	G16556C00001	serpin h1-like	C	cytoplasm
GO:0010951	G16556C00001	serpin h1-like	P	negative regulation of endopeptidase activity
GO:0005615	G16556C00001	serpin h1-like	C	extracellular space
GO:0004867	G16556C00001	serpin h1-like	F	serine-type endopeptidase inhibitor activity
GO:0006950	G16556C00001	serpin h1-like	P	response to stress
GO:0030162	G16556C00001	serpin h1-like	P	regulation of proteolysis
GO:0060047	G02206C00001	bag family molecular chaperone regulator 3	P	heart contraction
GO:0031503	G02486C00001	peptidyl-prolyl cis-trans isomerase fkbp4-like	P	protein complex localization
GO:0061077	G02486C00001	peptidyl-prolyl cis-trans isomerase fkbp4-like	P	chaperone-mediated protein folding
GO:0005528	G02486C00001	peptidyl-prolyl cis-trans isomerase fkbp4-like	F	FK506 binding
GO:0044295	G02486C00001	peptidyl-prolyl cis-trans isomerase fkbp4-like	C	axonal growth cone
GO:0016020	G02486C00001	peptidyl-prolyl cis-trans isomerase fkbp4-like	C	membrane
GO:0051219	G02486C00001	peptidyl-prolyl cis-trans isomerase fkbp4-like	F	phosphoprotein binding
GO:0005525	G02486C00001	peptidyl-prolyl cis-trans isomerase fkbp4-like	F	GTP binding
GO:0030521	G02486C00001	peptidyl-prolyl cis-trans isomerase fkbp4-like	P	androgen receptor signaling pathway
GO:0030850	G02486C00001	peptidyl-prolyl cis-trans isomerase fkbp4-like	P	prostate gland development
GO:0048156	G02486C00001	peptidyl-prolyl cis-trans isomerase fkbp4-like	F	tau protein binding
GO:0005730	G02486C00001	peptidyl-prolyl cis-trans isomerase fkbp4-like	C	nucleolus
GO:0030674	G02486C00001	peptidyl-prolyl cis-trans isomerase fkbp4-like	F	protein binding, bridging
GO:0005829	G02486C00001	peptidyl-prolyl cis-trans isomerase fkbp4-like	C	cytosol
GO:0005874	G02486C00001	peptidyl-prolyl cis-trans isomerase fkbp4-like	C	microtubule
GO:0031072	G02486C00001	peptidyl-prolyl cis-trans isomerase fkbp4-like	F	heat shock protein binding
GO:0006463	G02486C00001	peptidyl-prolyl cis-trans isomerase fkbp4-like	P	steroid hormone receptor complex assembly
GO:0043025	G02486C00001	peptidyl-prolyl cis-trans isomerase fkbp4-like	C	neuronal cell body
GO:0007566	G02486C00001	peptidyl-prolyl cis-trans isomerase fkbp4-like	P	embryo implantation
GO:0031115	G02486C00001	peptidyl-prolyl cis-trans isomerase fkbp4-like	P	negative regulation of microtubule polymerization
GO:0032767	G02486C00001	peptidyl-prolyl cis-trans isomerase fkbp4-like	F	copper-dependent protein binding
GO:0003755	G02486C00001	peptidyl-prolyl cis-trans isomerase fkbp4-like	F	peptidyl-prolyl cis-trans isomerase activity
GO:0046661	G02486C00001	peptidyl-prolyl cis-trans isomerase fkbp4-like	P	male sex differentiation
GO:0010977	G02486C00001	peptidyl-prolyl cis-trans isomerase fkbp4-like	P	negative regulation of neuron projection development
GO:0048471	G02486C00001	peptidyl-prolyl cis-trans isomerase fkbp4-like	C	perinuclear region of cytoplasm
GO:0006825	G02486C00001	peptidyl-prolyl cis-trans isomerase fkbp4-like	P	copper ion transport
GO:0035259	G02486C00001	peptidyl-prolyl cis-trans isomerase fkbp4-like	F	glucocorticoid receptor binding
GO:0000413	G02486C00001	peptidyl-prolyl cis-trans isomerase fkbp4-like	P	protein peptidyl-prolyl isomerization
GO:0005524	G02486C00001	peptidyl-prolyl cis-trans isomerase fkbp4-like	F	ATP binding
GO:0005739	G02486C00001	peptidyl-prolyl cis-trans isomerase fkbp4-like	C	mitochondrion
GO:0046671	G07559C00001	t-complex protein 1 subunit gamma	P	negative regulation of retinal cell programmed cell death
GO:0006457	G07559C00001	t-complex protein 1 subunit gamma	P	protein folding
GO:0048048	G07559C00001	t-complex protein 1 subunit gamma	P	embryonic eye morphogenesis
GO:0005524	G07559C00001	t-complex protein 1 subunit gamma	F	ATP binding
GO:0051082	G07559C00001	t-complex protein 1 subunit gamma	F	unfolded protein binding
GO:0005737	G07559C00001	t-complex protein 1 subunit gamma	C	cytoplasm
GO:0044260	G01463C00001	sequestosome 1	P	cellular macromolecule metabolic process
GO:0008270	G01463C00001	sequestosome 1	F	zinc ion binding
GO:0019901	G01463C00001	sequestosome 1	F	protein kinase binding
GO:0005773	G01463C00001	sequestosome 1	C	vacuole
GO:0006915	G01463C00001	sequestosome 1	P	apoptotic process
GO:0043130	G01463C00001	sequestosome 1	F	ubiquitin binding
GO:0042802	G01463C00001	sequestosome 1	F	identical protein binding
GO:0048522	G01463C00001	sequestosome 1	P	positive regulation of cellular process
GO:0009966	G01463C00001	sequestosome 1	P	regulation of signal transduction
GO:0044238	G01463C00001	sequestosome 1	P	primary metabolic process
GO:0006914	G01463C00001	sequestosome 1	P	autophagy
GO:0035556	G01463C00001	sequestosome 1	P	intracellular signal transduction
GO:0005524	G14701C00001	heat shock cognate 71 kda	F	ATP binding
GO:0006950	G14701C00001	heat shock cognate 71 kda	P	response to stress
GO:0030154	G04547C00001	tubulin-folding cofactor b	P	cell differentiation
GO:0007399	G04547C00001	tubulin-folding cofactor b	P	nervous system development
GO:0007023	G04547C00001	tubulin-folding cofactor b	P	post-chaperonin tubulin folding pathway
GO:0005829	G04547C00001	tubulin-folding cofactor b	C	cytosol
GO:0005874	G04547C00001	tubulin-folding cofactor b	C	microtubule
GO:0005737	G03522C00001	dnaj homolog subfamily b member 1-like	C	cytoplasm
GO:0005730	G03522C00001	dnaj homolog subfamily b member 1-like	C	nucleolus
GO:0006950	G03522C00001	dnaj homolog subfamily b member 1-like	P	response to stress
GO:0051085	G03522C00001	dnaj homolog subfamily b member 1-like	P	chaperone mediated protein folding requiring cofactor
GO:0070389	G03522C00001	dnaj homolog subfamily b member 1-like	P	chaperone cofactor-dependent protein refolding
GO:0051082	G03522C00001	dnaj homolog subfamily b member 1-like	F	unfolded protein binding
GO:0005829	G15709C00001	prostaglandin e synthase 3	C	cytosol
GO:0070389	G15709C00001	prostaglandin e synthase 3	P	chaperone cofactor-dependent protein refolding
GO:0005730	G15709C00001	prostaglandin e synthase 3	C	nucleolus
GO:0050220	G15709C00001	prostaglandin e synthase 3	F	prostaglandin-E synthase activity
GO:0000723	G15709C00001	prostaglandin e synthase 3	P	telomere maintenance
GO:0003720	G15709C00001	prostaglandin e synthase 3	F	telomerase activity
GO:0005697	G15709C00001	prostaglandin e synthase 3	C	telomerase holoenzyme complex
GO:0000781	G15709C00001	prostaglandin e synthase 3	C	chromosome, telomeric region
GO:0019371	G15709C00001	prostaglandin e synthase 3	P	cyclooxygenase pathway
GO:0007165	G15709C00001	prostaglandin e synthase 3	P	signal transduction
GO:0051082	G15709C00001	prostaglandin e synthase 3	F	unfolded protein binding
GO:0031418	G14677C00001	prolyl 4-hydroxylase subunit alpha-1-like	F	L-ascorbic acid binding
GO:0005506	G14677C00001	prolyl 4-hydroxylase subunit alpha-1-like	F	iron ion binding
GO:0004656	G14677C00001	prolyl 4-hydroxylase subunit alpha-1-like	F	procollagen-proline 4-dioxygenase activity
GO:0016702	G14677C00001	prolyl 4-hydroxylase subunit alpha-1-like	F	oxidoreductase activity, acting on single donors with incorporation of molecular oxygen, incorporation of two atoms of oxygen
GO:0005783	G14677C00001	prolyl 4-hydroxylase subunit alpha-1-like	C	endoplasmic reticulum
GO:0055114	G14677C00001	prolyl 4-hydroxylase subunit alpha-1-like	P	oxidation-reduction process
GO:0006355	G17367C00001	ccaat enhancer-binding protein beta	P	regulation of transcription, DNA-dependent
GO:0044030	G17367C00001	ccaat enhancer-binding protein beta	P	regulation of DNA methylation
GO:0009617	G17367C00001	ccaat enhancer-binding protein beta	P	response to bacterium
GO:0043565	G17367C00001	ccaat enhancer-binding protein beta	F	sequence-specific DNA binding
GO:0003700	G17367C00001	ccaat enhancer-binding protein beta	F	sequence-specific DNA binding transcription factor activity
GO:0008270	G00302C00001	an1-type zinc finger protein 2b	F	zinc ion binding
GO:0009615	G02728C00001	nf-kappa-b inhibitor alpha	P	response to virus
GO:0006457	G04436C00001	peptidyl-prolyl cis-trans isomerase fkbp5-like	P	protein folding
GO:0005528	G04436C00001	peptidyl-prolyl cis-trans isomerase fkbp5-like	F	FK506 binding
GO:0000413	G04436C00001	peptidyl-prolyl cis-trans isomerase fkbp5-like	P	protein peptidyl-prolyl isomerization
GO:0016020	G04436C00001	peptidyl-prolyl cis-trans isomerase fkbp5-like	C	membrane
GO:0003755	G04436C00001	peptidyl-prolyl cis-trans isomerase fkbp5-like	F	peptidyl-prolyl cis-trans isomerase activity
GO:0006468	G08773C00001	map kinase-interacting serine threonine-protein kinase 2	P	protein phosphorylation
GO:0007243	G08773C00001	map kinase-interacting serine threonine-protein kinase 2	P	intracellular protein kinase cascade
GO:0004674	G08773C00001	map kinase-interacting serine threonine-protein kinase 2	F	protein serine/threonine kinase activity
GO:0006417	G08773C00001	map kinase-interacting serine threonine-protein kinase 2	P	regulation of translation
GO:0006915	G08773C00001	map kinase-interacting serine threonine-protein kinase 2	P	apoptotic process
GO:0046872	G08773C00001	map kinase-interacting serine threonine-protein kinase 2	F	metal ion binding
GO:0030097	G08773C00001	map kinase-interacting serine threonine-protein kinase 2	P	hemopoiesis
GO:0005524	G08773C00001	map kinase-interacting serine threonine-protein kinase 2	F	ATP binding
GO:0007166	G08773C00001	map kinase-interacting serine threonine-protein kinase 2	P	cell surface receptor signaling pathway
GO:0016605	G08773C00001	map kinase-interacting serine threonine-protein kinase 2	C	PML body
GO:0071243	G08773C00001	map kinase-interacting serine threonine-protein kinase 2	P	cellular response to arsenic-containing substance
GO:0005737	G08773C00001	map kinase-interacting serine threonine-protein kinase 2	C	cytoplasm
GO:0008013	G07780C00001	transcription factor ap-1	F	beta-catenin binding
GO:0006355	G07780C00001	transcription factor ap-1	P	regulation of transcription, DNA-dependent
GO:0005667	G07780C00001	transcription factor ap-1	C	transcription factor complex
GO:0043565	G07780C00001	transcription factor ap-1	F	sequence-specific DNA binding
GO:0060070	G07780C00001	transcription factor ap-1	P	canonical Wnt receptor signaling pathway
GO:0003700	G07780C00001	transcription factor ap-1	F	sequence-specific DNA binding transcription factor activity
GO:0046686	G07780C00001	transcription factor ap-1	P	response to cadmium ion
GO:0051597	G07780C00001	transcription factor ap-1	P	response to methylmercury
GO:0005634	G07780C00001	transcription factor ap-1	C	nucleus
GO:0005577	G01070C00001	fibrinogen beta chain-like	C	fibrinogen complex
GO:0030674	G01070C00001	fibrinogen beta chain-like	F	protein binding, bridging
GO:0007165	G01070C00001	fibrinogen beta chain-like	P	signal transduction
GO:0005102	G01070C00001	fibrinogen beta chain-like	F	receptor binding
GO:0051258	G01070C00001	fibrinogen beta chain-like	P	protein polymerization
GO:0030168	G01070C00001	fibrinogen beta chain-like	P	platelet activation
GO:0005697	G17504C00001	prostaglandin e synthase 3	C	telomerase holoenzyme complex
GO:0001516	G17504C00001	prostaglandin e synthase 3	P	prostaglandin biosynthetic process
GO:0050220	G17504C00001	prostaglandin e synthase 3	F	prostaglandin-E synthase activity
GO:0003720	G17504C00001	prostaglandin e synthase 3	F	telomerase activity
GO:0051082	G17504C00001	prostaglandin e synthase 3	F	unfolded protein binding
GO:0005829	G17504C00001	prostaglandin e synthase 3	C	cytosol
GO:0006457	G14733C00001	protein disulfide-isomerase a4-like	P	protein folding
GO:0005788	G14733C00001	protein disulfide-isomerase a4-like	C	endoplasmic reticulum lumen
GO:0009055	G14733C00001	protein disulfide-isomerase a4-like	F	electron carrier activity
GO:0045454	G14733C00001	protein disulfide-isomerase a4-like	P	cell redox homeostasis
GO:0006662	G14733C00001	protein disulfide-isomerase a4-like	P	glycerol ether metabolic process
GO:0003756	G14733C00001	protein disulfide-isomerase a4-like	F	protein disulfide isomerase activity
GO:0015035	G14733C00001	protein disulfide-isomerase a4-like	F	protein disulfide oxidoreductase activity
GO:0055114	G14733C00001	protein disulfide-isomerase a4-like	P	oxidation-reduction process
GO:0005615	G10530C00001	interleukin-1 beta	C	extracellular space
GO:0051781	G10530C00001	interleukin-1 beta	P	positive regulation of cell division
GO:0005125	G10530C00001	interleukin-1 beta	F	cytokine activity
GO:0005149	G10530C00001	interleukin-1 beta	F	interleukin-1 receptor binding
GO:0001660	G10530C00001	interleukin-1 beta	P	fever generation
GO:0006955	G10530C00001	interleukin-1 beta	P	immune response
GO:0009888	G16770C00001	forkhead box protein q1-like	P	tissue development
GO:0031624	G16770C00001	forkhead box protein q1-like	F	ubiquitin conjugating enzyme binding
GO:0009410	G16770C00001	forkhead box protein q1-like	P	response to xenobiotic stimulus
GO:0007389	G16770C00001	forkhead box protein q1-like	P	pattern specification process
GO:0048513	G16770C00001	forkhead box protein q1-like	P	organ development
GO:0005667	G16770C00001	forkhead box protein q1-like	C	transcription factor complex
GO:0006309	G16770C00001	forkhead box protein q1-like	P	apoptotic DNA fragmentation
GO:0051090	G16770C00001	forkhead box protein q1-like	P	regulation of sequence-specific DNA binding transcription factor activity
GO:0003705	G16770C00001	forkhead box protein q1-like	F	RNA polymerase II distal enhancer sequence-specific DNA binding transcription factor activity
GO:0043565	G16770C00001	forkhead box protein q1-like	F	sequence-specific DNA binding
GO:0009790	G16770C00001	forkhead box protein q1-like	P	embryo development
GO:0030331	G16770C00001	forkhead box protein q1-like	F	estrogen receptor binding
GO:0045944	G16770C00001	forkhead box protein q1-like	P	positive regulation of transcription from RNA polymerase II promoter
GO:0003690	G16770C00001	forkhead box protein q1-like	F	double-stranded DNA binding
GO:0043280	G16770C00001	forkhead box protein q1-like	P	positive regulation of cysteine-type endopeptidase activity involved in apoptotic process
GO:0008134	G16770C00001	forkhead box protein q1-like	F	transcription factor binding
GO:0005634	G16770C00001	forkhead box protein q1-like	C	nucleus
GO:0008301	G16770C00001	forkhead box protein q1-like	F	DNA binding, bending
GO:0043028	G16770C00001	forkhead box protein q1-like	F	cysteine-type endopeptidase regulator activity involved in apoptotic process
GO:0006355	G16881C00001	ccaat enhancer-binding protein beta	P	regulation of transcription, DNA-dependent
GO:0044030	G16881C00001	ccaat enhancer-binding protein beta	P	regulation of DNA methylation
GO:0009617	G16881C00001	ccaat enhancer-binding protein beta	P	response to bacterium
GO:0043565	G16881C00001	ccaat enhancer-binding protein beta	F	sequence-specific DNA binding
GO:0003700	G16881C00001	ccaat enhancer-binding protein beta	F	sequence-specific DNA binding transcription factor activity
GO:0016020	G17223C00001	pleckstrin homology-like domain family a member 2	C	membrane
GO:0005737	G17223C00001	pleckstrin homology-like domain family a member 2	C	cytoplasm
GO:0005543	G17223C00001	pleckstrin homology-like domain family a member 2	F	phospholipid binding
GO:0005788	G15699C00001	dnaj homolog subfamily c member 3	C	endoplasmic reticulum lumen
GO:0051087	G15699C00001	dnaj homolog subfamily c member 3	F	chaperone binding
GO:0051787	G15699C00001	dnaj homolog subfamily c member 3	F	misfolded protein binding
GO:0031205	G15699C00001	dnaj homolog subfamily c member 3	C	endoplasmic reticulum Sec complex
GO:0051603	G15699C00001	dnaj homolog subfamily c member 3	P	proteolysis involved in cellular protein catabolic process
GO:0030018	G02200C00001	protein unc-45 homolog b-like	C	Z disc
GO:0048738	G02200C00001	protein unc-45 homolog b-like	P	cardiac muscle tissue development
GO:0030239	G02200C00001	protein unc-45 homolog b-like	P	myofibril assembly
GO:0007519	G02200C00001	protein unc-45 homolog b-like	P	skeletal muscle tissue development
GO:0005515	G02200C00001	protein unc-45 homolog b-like	F	protein binding
GO:0005829	G02200C00001	protein unc-45 homolog b-like	C	cytosol
GO:0048471	G02200C00001	protein unc-45 homolog b-like	C	perinuclear region of cytoplasm
GO:0071482	G02412C00001	transcription factor vbp-like isoform x2	P	cellular response to light stimulus
GO:0045893	G02412C00001	transcription factor vbp-like isoform x2	P	positive regulation of transcription, DNA-dependent
GO:0003723	G00484C00001	serine arginine-rich splicing factor 2	F	RNA binding
GO:0006369	G00484C00001	serine arginine-rich splicing factor 2	P	termination of RNA polymerase II transcription
GO:0005681	G00484C00001	serine arginine-rich splicing factor 2	C	spliceosomal complex
GO:0000398	G00484C00001	serine arginine-rich splicing factor 2	P	mRNA splicing, via spliceosome
GO:0016607	G00484C00001	serine arginine-rich splicing factor 2	C	nuclear speck
GO:0031124	G00484C00001	serine arginine-rich splicing factor 2	P	mRNA 3'-end processing
GO:0003714	G00484C00001	serine arginine-rich splicing factor 2	F	transcription corepressor activity
GO:0016605	G00484C00001	serine arginine-rich splicing factor 2	C	PML body
GO:0005515	G00484C00001	serine arginine-rich splicing factor 2	F	protein binding
GO:0000166	G00484C00001	serine arginine-rich splicing factor 2	F	nucleotide binding
GO:0006406	G00484C00001	serine arginine-rich splicing factor 2	P	mRNA export from nucleus
GO:0008270	G05059C00001	phd finger protein 20-like isoform x3	F	zinc ion binding
GO:0005634	G35558C00001	stress-induced-phosphoprotein 1-like	C	nucleus
GO:0005737	G35558C00001	stress-induced-phosphoprotein 1-like	C	cytoplasm
GO:0008013	G15128C00001	transcription factor ap-1	F	beta-catenin binding
GO:0006355	G15128C00001	transcription factor ap-1	P	regulation of transcription, DNA-dependent
GO:0005667	G15128C00001	transcription factor ap-1	C	transcription factor complex
GO:0043565	G15128C00001	transcription factor ap-1	F	sequence-specific DNA binding
GO:0060070	G15128C00001	transcription factor ap-1	P	canonical Wnt receptor signaling pathway
GO:0003700	G15128C00001	transcription factor ap-1	F	sequence-specific DNA binding transcription factor activity
GO:0046686	G15128C00001	transcription factor ap-1	P	response to cadmium ion
GO:0051597	G15128C00001	transcription factor ap-1	P	response to methylmercury
GO:0005634	G15128C00001	transcription factor ap-1	C	nucleus
GO:0005654	G03858C00001	dual specificity protein phosphatase 1-like	C	nucleoplasm
GO:0008330	G03858C00001	dual specificity protein phosphatase 1-like	F	protein tyrosine/threonine phosphatase activity
GO:0005515	G03858C00001	dual specificity protein phosphatase 1-like	F	protein binding
GO:0042542	G03858C00001	dual specificity protein phosphatase 1-like	P	response to hydrogen peroxide
GO:0004726	G03858C00001	dual specificity protein phosphatase 1-like	F	non-membrane spanning protein tyrosine phosphatase activity
GO:0032526	G03858C00001	dual specificity protein phosphatase 1-like	P	response to retinoic acid
GO:0051592	G03858C00001	dual specificity protein phosphatase 1-like	P	response to calcium ion
GO:0033574	G03858C00001	dual specificity protein phosphatase 1-like	P	response to testosterone stimulus
GO:0051384	G03858C00001	dual specificity protein phosphatase 1-like	P	response to glucocorticoid stimulus
GO:0035335	G03858C00001	dual specificity protein phosphatase 1-like	P	peptidyl-tyrosine dephosphorylation
GO:0043065	G03858C00001	dual specificity protein phosphatase 1-like	P	positive regulation of apoptotic process
GO:0017017	G03858C00001	dual specificity protein phosphatase 1-like	F	MAP kinase tyrosine/serine/threonine phosphatase activity
GO:0000188	G03858C00001	dual specificity protein phosphatase 1-like	P	inactivation of MAPK activity
GO:0051591	G03858C00001	dual specificity protein phosphatase 1-like	P	response to cAMP
GO:0009416	G03858C00001	dual specificity protein phosphatase 1-like	P	response to light stimulus
GO:0001706	G03858C00001	dual specificity protein phosphatase 1-like	P	endoderm formation
GO:0032870	G03858C00001	dual specificity protein phosphatase 1-like	P	cellular response to hormone stimulus
GO:0032355	G03858C00001	dual specificity protein phosphatase 1-like	P	response to estradiol stimulus
GO:0007049	G03858C00001	dual specificity protein phosphatase 1-like	P	cell cycle
GO:0005882	G17637C00001	type ii cytoskeletal 8-like isoform x2	C	intermediate filament
GO:0043001	G17567C00001	vesicle-associated membrane protein 5	P	Golgi to plasma membrane protein transport
GO:0007519	G17567C00001	vesicle-associated membrane protein 5	P	skeletal muscle tissue development
GO:0005802	G17567C00001	vesicle-associated membrane protein 5	C	trans-Golgi network
GO:0005887	G17567C00001	vesicle-associated membrane protein 5	C	integral to plasma membrane
GO:0051087	G15050C00001	bag family molecular chaperone regulator 2	F	chaperone binding
GO:0019538	G15050C00001	bag family molecular chaperone regulator 2	P	protein metabolic process
GO:0006950	G07353C00001	heat shock protein beta-11-like	P	response to stress
GO:0003714	G14507C00001	histone-lysine n-methyltransferase smyd1 isoform x2	F	transcription corepressor activity
GO:0071690	G14507C00001	histone-lysine n-methyltransferase smyd1 isoform x2	P	cardiac muscle myosin thick filament assembly
GO:0048769	G14507C00001	histone-lysine n-methyltransferase smyd1 isoform x2	P	sarcomerogenesis
GO:0017022	G14507C00001	histone-lysine n-methyltransferase smyd1 isoform x2	F	myosin binding
GO:0045892	G14507C00001	histone-lysine n-methyltransferase smyd1 isoform x2	P	negative regulation of transcription, DNA-dependent
GO:0005737	G14507C00001	histone-lysine n-methyltransferase smyd1 isoform x2	C	cytoplasm
GO:0018022	G14507C00001	histone-lysine n-methyltransferase smyd1 isoform x2	P	peptidyl-lysine methylation
GO:0046872	G14507C00001	histone-lysine n-methyltransferase smyd1 isoform x2	F	metal ion binding
GO:0003677	G14507C00001	histone-lysine n-methyltransferase smyd1 isoform x2	F	DNA binding
GO:0006338	G14507C00001	histone-lysine n-methyltransferase smyd1 isoform x2	P	chromatin remodeling
GO:0051568	G14507C00001	histone-lysine n-methyltransferase smyd1 isoform x2	P	histone H3-K4 methylation
GO:0042800	G14507C00001	histone-lysine n-methyltransferase smyd1 isoform x2	F	histone methyltransferase activity (H3-K4 specific)
GO:0045663	G14507C00001	histone-lysine n-methyltransferase smyd1 isoform x2	P	positive regulation of myoblast differentiation
GO:0030241	G14507C00001	histone-lysine n-methyltransferase smyd1 isoform x2	P	skeletal muscle myosin thick filament assembly
GO:0010831	G14507C00001	histone-lysine n-methyltransferase smyd1 isoform x2	P	positive regulation of myotube differentiation
GO:0005634	G14507C00001	histone-lysine n-methyltransferase smyd1 isoform x2	C	nucleus
GO:0060338	G10824C00001	hsp90 co-chaperone cdc37	P	regulation of type I interferon-mediated signaling pathway
GO:0060334	G10824C00001	hsp90 co-chaperone cdc37	P	regulation of interferon-gamma-mediated signaling pathway
GO:0051879	G10824C00001	hsp90 co-chaperone cdc37	F	Hsp90 protein binding
GO:0007049	G10824C00001	hsp90 co-chaperone cdc37	P	cell cycle
GO:0019901	G10824C00001	hsp90 co-chaperone cdc37	F	protein kinase binding
GO:0005829	G10824C00001	hsp90 co-chaperone cdc37	C	cytosol
GO:0051301	G10824C00001	hsp90 co-chaperone cdc37	P	cell division
GO:0043001	G18087C00001	vesicle-associated membrane protein 5	P	Golgi to plasma membrane protein transport
GO:0007519	G18087C00001	vesicle-associated membrane protein 5	P	skeletal muscle tissue development
GO:0005802	G18087C00001	vesicle-associated membrane protein 5	C	trans-Golgi network
GO:0005887	G18087C00001	vesicle-associated membrane protein 5	C	integral to plasma membrane
GO:0009986	G11472C00001	heat shock cognate 70 kda protein	C	cell surface
GO:0045892	G11472C00001	heat shock cognate 70 kda protein	P	negative regulation of transcription, DNA-dependent
GO:0070062	G11472C00001	heat shock cognate 70 kda protein	C	extracellular vesicular exosome
GO:0006892	G11472C00001	heat shock cognate 70 kda protein	P	post-Golgi vesicle-mediated transport
GO:0019048	G11472C00001	heat shock cognate 70 kda protein	P	modulation by virus of host morphology or physiology
GO:0005681	G11472C00001	heat shock cognate 70 kda protein	C	spliceosomal complex
GO:0051082	G11472C00001	heat shock cognate 70 kda protein	F	unfolded protein binding
GO:0043005	G11472C00001	heat shock cognate 70 kda protein	C	neuron projection
GO:0061202	G11472C00001	heat shock cognate 70 kda protein	C	clathrin-sculpted gamma-aminobutyric acid transport vesicle membrane
GO:0007411	G11472C00001	heat shock cognate 70 kda protein	P	axon guidance
GO:0005102	G11472C00001	heat shock cognate 70 kda protein	F	receptor binding
GO:0005829	G11472C00001	heat shock cognate 70 kda protein	C	cytosol
GO:0000974	G11472C00001	heat shock cognate 70 kda protein	C	Prp19 complex
GO:0051726	G11472C00001	heat shock cognate 70 kda protein	P	regulation of cell cycle
GO:0051085	G11472C00001	heat shock cognate 70 kda protein	P	chaperone mediated protein folding requiring cofactor
GO:0006200	G11472C00001	heat shock cognate 70 kda protein	P	ATP catabolic process
GO:0008380	G11472C00001	heat shock cognate 70 kda protein	P	RNA splicing
GO:0006986	G11472C00001	heat shock cognate 70 kda protein	P	response to unfolded protein
GO:0005886	G11472C00001	heat shock cognate 70 kda protein	C	plasma membrane
GO:0042623	G11472C00001	heat shock cognate 70 kda protein	F	ATPase activity, coupled
GO:0005524	G11472C00001	heat shock cognate 70 kda protein	F	ATP binding
GO:0042470	G11472C00001	heat shock cognate 70 kda protein	C	melanosome
GO:0016044	G11472C00001	heat shock cognate 70 kda protein	P	cellular membrane organization
GO:0043531	G11472C00001	heat shock cognate 70 kda protein	F	ADP binding
GO:0006397	G11472C00001	heat shock cognate 70 kda protein	P	mRNA processing
GO:0005730	G11472C00001	heat shock cognate 70 kda protein	C	nucleolus
GO:0043025	G11472C00001	heat shock cognate 70 kda protein	C	neuronal cell body
GO:0007269	G11472C00001	heat shock cognate 70 kda protein	P	neurotransmitter secretion
GO:0008021	G11472C00001	heat shock cognate 70 kda protein	C	synaptic vesicle
GO:0006457	G19302C00001	dnaj homolog subfamily b member 4-like	P	protein folding
GO:0051082	G19302C00001	dnaj homolog subfamily b member 4-like	F	unfolded protein binding
GO:0005737	G19302C00001	dnaj homolog subfamily b member 4-like	C	cytoplasm
GO:0005634	G19302C00001	dnaj homolog subfamily b member 4-like	C	nucleus
GO:0005886	G19302C00001	dnaj homolog subfamily b member 4-like	C	plasma membrane
GO:0043484	G02085C00001	bromodomain-containing protein 2 precursor	P	regulation of RNA splicing
GO:0051039	G02085C00001	bromodomain-containing protein 2 precursor	P	positive regulation of transcription during meiosis
GO:0007141	G02085C00001	bromodomain-containing protein 2 precursor	P	male meiosis I
GO:0007283	G02085C00001	bromodomain-containing protein 2 precursor	P	spermatogenesis
GO:0070577	G02085C00001	bromodomain-containing protein 2 precursor	F	histone acetyl-lysine binding
GO:0001207	G02085C00001	bromodomain-containing protein 2 precursor	P	histone displacement
GO:0005634	G02085C00001	bromodomain-containing protein 2 precursor	C	nucleus
GO:0005789	G17169C00001	very-long-chain -3-hydroxyacyl-	C	endoplasmic reticulum membrane
GO:0006633	G17169C00001	very-long-chain -3-hydroxyacyl-	P	fatty acid biosynthetic process
GO:0016021	G17169C00001	very-long-chain -3-hydroxyacyl-	C	integral to membrane
GO:0016829	G17169C00001	very-long-chain -3-hydroxyacyl-	F	lyase activity
GO:0005737	G17903C00001	heat shock 70 kda protein 4l	C	cytoplasm
GO:0006457	G17903C00001	heat shock 70 kda protein 4l	P	protein folding
GO:0004713	G17903C00001	heat shock 70 kda protein 4l	F	protein tyrosine kinase activity
GO:0006468	G17903C00001	heat shock 70 kda protein 4l	P	protein phosphorylation
GO:0006986	G17903C00001	heat shock 70 kda protein 4l	P	response to unfolded protein
GO:0005524	G17903C00001	heat shock 70 kda protein 4l	F	ATP binding
GO:0005634	G17903C00001	heat shock 70 kda protein 4l	C	nucleus
GO:0015798	G15715C00001	sodium myo-inositol cotransporter-like	P	myo-inositol transport
GO:0043576	G15715C00001	sodium myo-inositol cotransporter-like	P	regulation of respiratory gaseous exchange
GO:0006020	G15715C00001	sodium myo-inositol cotransporter-like	P	inositol metabolic process
GO:0055085	G15715C00001	sodium myo-inositol cotransporter-like	P	transmembrane transport
GO:0016021	G15715C00001	sodium myo-inositol cotransporter-like	C	integral to membrane
GO:0007422	G15715C00001	sodium myo-inositol cotransporter-like	P	peripheral nervous system development
GO:0015293	G15715C00001	sodium myo-inositol cotransporter-like	F	symporter activity
GO:0006814	G15715C00001	sodium myo-inositol cotransporter-like	P	sodium ion transport
GO:0005622	G20190C00001	nudc domain-containing protein 2-like	C	intracellular
GO:0046872	G04714C00001	protein mss51 mitochondrial-like isoform x1	F	metal ion binding
GO:0019367	G15658C00001	elongation of very long chain fatty acids protein 7	P	fatty acid elongation, saturated fatty acid
GO:0034626	G15658C00001	elongation of very long chain fatty acids protein 7	P	fatty acid elongation, polyunsaturated fatty acid
GO:0042761	G15658C00001	elongation of very long chain fatty acids protein 7	P	very long-chain fatty acid biosynthetic process
GO:0016021	G15658C00001	elongation of very long chain fatty acids protein 7	C	integral to membrane
GO:0005783	G15658C00001	elongation of very long chain fatty acids protein 7	C	endoplasmic reticulum
GO:0090304	G28995C00001	novel protein dna polymerases	P	nucleic acid metabolic process
GO:0032268	G04621C00001	dnaj homolog subfamily b member 2-like isoform x2	P	regulation of cellular protein metabolic process
GO:0048523	G04621C00001	dnaj homolog subfamily b member 2-like isoform x2	P	negative regulation of cellular process
GO:0005515	G04621C00001	dnaj homolog subfamily b member 2-like isoform x2	F	protein binding
GO:0055114	G18010C00001	nadp oxidoreductase coenzyme f420-dependent	P	oxidation-reduction process
GO:0016491	G18010C00001	nadp oxidoreductase coenzyme f420-dependent	F	oxidoreductase activity
GO:0004842	G10072C00001	probable e3 ubiquitin-protein ligase herc4-like isoform x1	F	ubiquitin-protein ligase activity
GO:0016567	G10072C00001	probable e3 ubiquitin-protein ligase herc4-like isoform x1	P	protein ubiquitination
GO:0007283	G10072C00001	probable e3 ubiquitin-protein ligase herc4-like isoform x1	P	spermatogenesis
GO:0006525	G21369C00001	arginase- mitochondrial	P	arginine metabolic process
GO:0046872	G21369C00001	arginase- mitochondrial	F	metal ion binding
GO:0004053	G21369C00001	arginase- mitochondrial	F	arginase activity
GO:0005576	G24998C00001	cathelicidin	C	extracellular region
GO:0006952	G24998C00001	cathelicidin	P	defense response
GO:0005739	G18748C00001	2310061i04rik protein	C	mitochondrion
GO:0004930	G18009C00001	cysteinyl leukotriene receptor 2	F	G-protein coupled receptor activity
GO:0051087	G13430C00001	bag family molecular chaperone regulator 2	F	chaperone binding
GO:0019538	G13430C00001	bag family molecular chaperone regulator 2	P	protein metabolic process
GO:0005543	G15225C00001	ceramide kinase	F	phospholipid binding
GO:0004143	G15225C00001	ceramide kinase	F	diacylglycerol kinase activity
GO:0007205	G15225C00001	ceramide kinase	P	protein kinase C-activating G-protein coupled receptor signaling pathway
GO:0003676	G15342C00001	krueppel-like factor 9	F	nucleic acid binding
GO:0006355	G15342C00001	krueppel-like factor 9	P	regulation of transcription, DNA-dependent
GO:0097067	G15342C00001	krueppel-like factor 9	P	cellular response to thyroid hormone stimulus
GO:1901653	G15342C00001	krueppel-like factor 9	P	cellular response to peptide
GO:0016477	G20524C00001	proheparin-binding egf-like growth factor	P	cell migration
GO:0021545	G20524C00001	proheparin-binding egf-like growth factor	P	cranial nerve development
GO:0070654	G20524C00001	proheparin-binding egf-like growth factor	P	sensory epithelium regeneration
GO:0048522	G20524C00001	proheparin-binding egf-like growth factor	P	positive regulation of cellular process
GO:0005515	G20524C00001	proheparin-binding egf-like growth factor	F	protein binding
GO:0060047	G20524C00001	proheparin-binding egf-like growth factor	P	heart contraction
GO:0060041	G20524C00001	proheparin-binding egf-like growth factor	P	retina development in camera-type eye
GO:0007283	G06275C00001	probable e3 ubiquitin-protein ligase herc4 isoform x4	P	spermatogenesis
GO:0030154	G06275C00001	probable e3 ubiquitin-protein ligase herc4 isoform x4	P	cell differentiation
GO:0042787	G06275C00001	probable e3 ubiquitin-protein ligase herc4 isoform x4	P	protein ubiquitination involved in ubiquitin-dependent protein catabolic process
GO:0004842	G06275C00001	probable e3 ubiquitin-protein ligase herc4 isoform x4	F	ubiquitin-protein ligase activity
GO:0005634	G06275C00001	probable e3 ubiquitin-protein ligase herc4 isoform x4	C	nucleus
GO:0005829	G06275C00001	probable e3 ubiquitin-protein ligase herc4 isoform x4	C	cytosol
GO:0008152	G25189C00001	tc1-like transposase	P	metabolic process
GO:0030246	G26810C00001	nattectin precursor	F	carbohydrate binding
GO:0043967	G17167C00001	phd finger protein 20	P	histone H4 acetylation
GO:0010485	G17167C00001	phd finger protein 20	F	H4 histone acetyltransferase activity
GO:0043234	G17167C00001	phd finger protein 20	C	protein complex
GO:0008270	G17167C00001	phd finger protein 20	F	zinc ion binding
GO:0044451	G17167C00001	phd finger protein 20	C	nucleoplasm part
GO:0048384	G09953C00001	camp-responsive element modulator isoform x8	P	retinoic acid receptor signaling pathway
GO:0006631	G09953C00001	camp-responsive element modulator isoform x8	P	fatty acid metabolic process
GO:0006687	G09953C00001	camp-responsive element modulator isoform x8	P	glycosphingolipid metabolic process
GO:0042752	G09953C00001	camp-responsive element modulator isoform x8	P	regulation of circadian rhythm
GO:0045944	G09953C00001	camp-responsive element modulator isoform x8	P	positive regulation of transcription from RNA polymerase II promoter
GO:0005667	G09953C00001	camp-responsive element modulator isoform x8	C	transcription factor complex
GO:0007283	G09953C00001	camp-responsive element modulator isoform x8	P	spermatogenesis
GO:0043565	G09953C00001	camp-responsive element modulator isoform x8	F	sequence-specific DNA binding
GO:0030154	G09953C00001	camp-responsive element modulator isoform x8	P	cell differentiation
GO:0005515	G09953C00001	camp-responsive element modulator isoform x8	F	protein binding
GO:0003700	G09953C00001	camp-responsive element modulator isoform x8	F	sequence-specific DNA binding transcription factor activity
GO:0019933	G09953C00001	camp-responsive element modulator isoform x8	P	cAMP-mediated signaling
GO:0006006	G09953C00001	camp-responsive element modulator isoform x8	P	glucose metabolic process
GO:0007275	G09953C00001	camp-responsive element modulator isoform x8	P	multicellular organismal development
GO:0008140	G09953C00001	camp-responsive element modulator isoform x8	F	cAMP response element binding protein binding
GO:0005634	G09953C00001	camp-responsive element modulator isoform x8	C	nucleus
GO:0005488	G02675C00001	zinc finger protein 208-like	F	binding
GO:0005789	G05445C00001	cholesterol 25-hydroxylase-like	C	endoplasmic reticulum membrane
GO:0006633	G05445C00001	cholesterol 25-hydroxylase-like	P	fatty acid biosynthetic process
GO:0004497	G05445C00001	cholesterol 25-hydroxylase-like	F	monooxygenase activity
GO:0005506	G05445C00001	cholesterol 25-hydroxylase-like	F	iron ion binding
GO:0016021	G05445C00001	cholesterol 25-hydroxylase-like	C	integral to membrane
GO:0016126	G05445C00001	cholesterol 25-hydroxylase-like	P	sterol biosynthetic process
GO:0055114	G05445C00001	cholesterol 25-hydroxylase-like	P	oxidation-reduction process
GO:0006281	G19571C00001	cry2b protein	P	DNA repair
GO:0009416	G19571C00001	cry2b protein	P	response to light stimulus
GO:0009266	G19571C00001	cry2b protein	P	response to temperature stimulus
GO:0003913	G19571C00001	cry2b protein	F	DNA photolyase activity
GO:0045892	G19571C00001	cry2b protein	P	negative regulation of transcription, DNA-dependent
GO:0000910	G01551C00001	protein jtb	P	cytokinesis
GO:0030496	G01551C00001	protein jtb	C	midbody
GO:0005813	G01551C00001	protein jtb	C	centrosome
GO:0007067	G01551C00001	protein jtb	P	mitosis
GO:0019901	G01551C00001	protein jtb	F	protein kinase binding
GO:0005819	G01551C00001	protein jtb	C	spindle
GO:0045860	G01551C00001	protein jtb	P	positive regulation of protein kinase activity
GO:0005737	G01551C00001	protein jtb	C	cytoplasm
GO:0005887	G01551C00001	protein jtb	C	integral to plasma membrane
GO:0012505	G19129C00001	lysosomal-associated transmembrane protein 4b-like	C	endomembrane system
GO:0006810	G19129C00001	lysosomal-associated transmembrane protein 4b-like	P	transport
GO:0016021	G19129C00001	lysosomal-associated transmembrane protein 4b-like	C	integral to membrane
GO:0003677	G08817C00001	cold shock domain-containing protein c2-like	F	DNA binding
GO:0006355	G08817C00001	cold shock domain-containing protein c2-like	P	regulation of transcription, DNA-dependent
GO:0005515	G23216C00001	heat shock cognate 70 kda protein	F	protein binding
GO:0036128	G23216C00001	heat shock cognate 70 kda protein	C	CatSper complex
GO:0031101	G23216C00001	heat shock cognate 70 kda protein	P	fin regeneration
GO:0009986	G23216C00001	heat shock cognate 70 kda protein	C	cell surface
GO:0022402	G23216C00001	heat shock cognate 70 kda protein	P	cell cycle process
GO:0009408	G23216C00001	heat shock cognate 70 kda protein	P	response to heat
GO:0005634	G23216C00001	heat shock cognate 70 kda protein	C	nucleus
GO:0005524	G23216C00001	heat shock cognate 70 kda protein	F	ATP binding
GO:0048610	G23216C00001	heat shock cognate 70 kda protein	P	cellular process involved in reproduction
GO:0008270	G19413C00001	nuclear receptor subfamily 1 group d member 2-like	F	zinc ion binding
GO:0006367	G19413C00001	nuclear receptor subfamily 1 group d member 2-like	P	transcription initiation from RNA polymerase II promoter
GO:0006355	G19413C00001	nuclear receptor subfamily 1 group d member 2-like	P	regulation of transcription, DNA-dependent
GO:0030522	G19413C00001	nuclear receptor subfamily 1 group d member 2-like	P	intracellular receptor signaling pathway
GO:0043565	G19413C00001	nuclear receptor subfamily 1 group d member 2-like	F	sequence-specific DNA binding
GO:0005515	G19413C00001	nuclear receptor subfamily 1 group d member 2-like	F	protein binding
GO:0003707	G19413C00001	nuclear receptor subfamily 1 group d member 2-like	F	steroid hormone receptor activity
GO:0004879	G19413C00001	nuclear receptor subfamily 1 group d member 2-like	F	ligand-activated sequence-specific DNA binding RNA polymerase II transcription factor activity
GO:0005654	G19413C00001	nuclear receptor subfamily 1 group d member 2-like	C	nucleoplasm
GO:0005080	G05571C00001	14-3-3 protein gamma-1	F	protein kinase C binding
GO:0030659	G05571C00001	14-3-3 protein gamma-1	C	cytoplasmic vesicle membrane
GO:0032869	G05571C00001	14-3-3 protein gamma-1	P	cellular response to insulin stimulus
GO:0007507	G05571C00001	14-3-3 protein gamma-1	P	heart development
GO:0030971	G05571C00001	14-3-3 protein gamma-1	F	receptor tyrosine kinase binding
GO:0006469	G05571C00001	14-3-3 protein gamma-1	P	negative regulation of protein kinase activity
GO:1900740	G05571C00001	14-3-3 protein gamma-1	P	positive regulation of protein insertion into mitochondrial membrane involved in apoptotic signaling pathway
GO:0006605	G05571C00001	14-3-3 protein gamma-1	P	protein targeting
GO:0048167	G05571C00001	14-3-3 protein gamma-1	P	regulation of synaptic plasticity
GO:0005829	G05571C00001	14-3-3 protein gamma-1	C	cytosol
GO:0097193	G05571C00001	14-3-3 protein gamma-1	P	intrinsic apoptotic signaling pathway
GO:0004497	G05571C00001	14-3-3 protein gamma-1	F	monooxygenase activity
GO:0007420	G05571C00001	14-3-3 protein gamma-1	P	brain development
GO:0019904	G05571C00001	14-3-3 protein gamma-1	F	protein domain specific binding
GO:0045664	G05571C00001	14-3-3 protein gamma-1	P	regulation of neuron differentiation
GO:0008426	G05571C00001	14-3-3 protein gamma-1	F	protein kinase C inhibitor activity
GO:0055114	G05571C00001	14-3-3 protein gamma-1	P	oxidation-reduction process
GO:0005159	G05571C00001	14-3-3 protein gamma-1	F	insulin-like growth factor receptor binding
GO:0000086	G05571C00001	14-3-3 protein gamma-1	P	G2/M transition of mitotic cell cycle
GO:0005730	G23141C00001	heat shock protein beta-1-like	C	nucleolus
GO:0005737	G23141C00001	heat shock protein beta-1-like	C	cytoplasm
GO:0009408	G23141C00001	heat shock protein beta-1-like	P	response to heat
GO:0046685	G23141C00001	heat shock protein beta-1-like	P	response to arsenic-containing substance
GO:0004615	G20353C00001	phosphomannomutase 1-like	F	phosphomannomutase activity
GO:0046872	G20353C00001	phosphomannomutase 1-like	F	metal ion binding
GO:0005737	G20353C00001	phosphomannomutase 1-like	C	cytoplasm
GO:0043025	G20353C00001	phosphomannomutase 1-like	C	neuronal cell body
GO:0019307	G20353C00001	phosphomannomutase 1-like	P	mannose biosynthetic process
GO:0031418	G08884C00001	prolyl 3-hydroxylase 2-like	F	L-ascorbic acid binding
GO:0005506	G08884C00001	prolyl 3-hydroxylase 2-like	F	iron ion binding
GO:0016706	G08884C00001	prolyl 3-hydroxylase 2-like	F	oxidoreductase activity, acting on paired donors, with incorporation or reduction of molecular oxygen, 2-oxoglutarate as one donor, and incorporation of one atom each of oxygen into both donors
GO:0055114	G08884C00001	prolyl 3-hydroxylase 2-like	P	oxidation-reduction process
GO:0003676	G08260C00001	heterogeneous nuclear ribonucleoproteins c1 c2-like	F	nucleic acid binding
GO:0030529	G08260C00001	heterogeneous nuclear ribonucleoproteins c1 c2-like	C	ribonucleoprotein complex
GO:0000166	G08260C00001	heterogeneous nuclear ribonucleoproteins c1 c2-like	F	nucleotide binding
GO:0019012	G08260C00001	heterogeneous nuclear ribonucleoproteins c1 c2-like	C	virion
GO:0009986	G11840C00001	heat shock protein 90	C	cell surface
GO:0031526	G11840C00001	heat shock protein 90	C	brush border membrane
GO:0005525	G11840C00001	heat shock protein 90	F	GTP binding
GO:0002135	G11840C00001	heat shock protein 90	F	CTP binding
GO:0043524	G11840C00001	heat shock protein 90	P	negative regulation of neuron apoptotic process
GO:0071407	G11840C00001	heat shock protein 90	P	cellular response to organic cyclic compound
GO:0002134	G11840C00001	heat shock protein 90	F	UTP binding
GO:0051082	G11840C00001	heat shock protein 90	F	unfolded protein binding
GO:0016324	G11840C00001	heat shock protein 90	C	apical plasma membrane
GO:0032092	G11840C00001	heat shock protein 90	P	positive regulation of protein binding
GO:0017098	G11840C00001	heat shock protein 90	F	sulfonylurea receptor binding
GO:0007411	G11840C00001	heat shock protein 90	P	axon guidance
GO:0045429	G11840C00001	heat shock protein 90	P	positive regulation of nitric oxide biosynthetic process
GO:0005829	G11840C00001	heat shock protein 90	C	cytosol
GO:0032564	G11840C00001	heat shock protein 90	F	dATP binding
GO:0016323	G11840C00001	heat shock protein 90	C	basolateral plasma membrane
GO:0009651	G11840C00001	heat shock protein 90	P	response to salt stress
GO:0038096	G11840C00001	heat shock protein 90	P	Fc-gamma receptor signaling pathway involved in phagocytosis
GO:0060334	G11840C00001	heat shock protein 90	P	regulation of interferon-gamma-mediated signaling pathway
GO:0060338	G11840C00001	heat shock protein 90	P	regulation of type I interferon-mediated signaling pathway
GO:0035872	G11840C00001	heat shock protein 90	P	nucleotide-binding domain, leucine rich repeat containing receptor signaling pathway
GO:0006986	G11840C00001	heat shock protein 90	P	response to unfolded protein
GO:0007517	G11840C00001	heat shock protein 90	P	muscle organ development
GO:0032435	G11840C00001	heat shock protein 90	P	negative regulation of proteasomal ubiquitin-dependent protein catabolic process
GO:0044325	G11840C00001	heat shock protein 90	F	ion channel binding
GO:0045793	G11840C00001	heat shock protein 90	P	positive regulation of cell size
GO:0008180	G11840C00001	heat shock protein 90	C	COP9 signalosome
GO:0071902	G11840C00001	heat shock protein 90	P	positive regulation of protein serine/threonine kinase activity
GO:0005739	G11840C00001	heat shock protein 90	C	mitochondrion
GO:0001890	G11840C00001	heat shock protein 90	P	placenta development
GO:0005524	G11840C00001	heat shock protein 90	F	ATP binding
GO:0042470	G11840C00001	heat shock protein 90	C	melanosome
GO:0071353	G11840C00001	heat shock protein 90	P	cellular response to interleukin-4
GO:0030911	G11840C00001	heat shock protein 90	F	TPR domain binding
GO:0019901	G11840C00001	heat shock protein 90	F	protein kinase binding
GO:0016234	G11840C00001	heat shock protein 90	C	inclusion body
GO:0030235	G11840C00001	heat shock protein 90	F	nitric-oxide synthase regulator activity
GO:0006457	G11840C00001	heat shock protein 90	P	protein folding
GO:0033160	G11840C00001	heat shock protein 90	P	positive regulation of protein import into nucleus, translocation
GO:0016568	G15309C00001	chromobox protein homolog 7	P	chromatin modification
GO:0003727	G15309C00001	chromobox protein homolog 7	F	single-stranded RNA binding
GO:0000790	G15309C00001	chromobox protein homolog 7	C	nuclear chromatin
GO:0035064	G15309C00001	chromobox protein homolog 7	F	methylated histone residue binding
GO:0035102	G15309C00001	chromobox protein homolog 7	C	PRC1 complex
GO:0000122	G15309C00001	chromobox protein homolog 7	P	negative regulation of transcription from RNA polymerase II promoter
GO:0000792	G15309C00001	chromobox protein homolog 7	C	heterochromatin
GO:0003682	G15309C00001	chromobox protein homolog 7	F	chromatin binding
GO:0005654	G08266C00001	fizzy-related protein homolog isoform x3	C	nucleoplasm
GO:0070979	G08266C00001	fizzy-related protein homolog isoform x3	P	protein K11-linked ubiquitination
GO:0005515	G08266C00001	fizzy-related protein homolog isoform x3	F	protein binding
GO:0051437	G08266C00001	fizzy-related protein homolog isoform x3	P	positive regulation of ubiquitin-protein ligase activity involved in mitotic cell cycle
GO:0031965	G08266C00001	fizzy-related protein homolog isoform x3	C	nuclear membrane
GO:0031572	G08266C00001	fizzy-related protein homolog isoform x3	P	G2 DNA damage checkpoint
GO:0005680	G08266C00001	fizzy-related protein homolog isoform x3	C	anaphase-promoting complex
GO:0051436	G08266C00001	fizzy-related protein homolog isoform x3	P	negative regulation of ubiquitin-protein ligase activity involved in mitotic cell cycle
GO:0070306	G08266C00001	fizzy-related protein homolog isoform x3	P	lens fiber cell differentiation
GO:0051301	G08266C00001	fizzy-related protein homolog isoform x3	P	cell division
GO:0005730	G08266C00001	fizzy-related protein homolog isoform x3	C	nucleolus
GO:0005829	G08266C00001	fizzy-related protein homolog isoform x3	C	cytosol
GO:0045732	G08266C00001	fizzy-related protein homolog isoform x3	P	positive regulation of protein catabolic process
GO:0008284	G08266C00001	fizzy-related protein homolog isoform x3	P	positive regulation of cell proliferation
GO:0007067	G08266C00001	fizzy-related protein homolog isoform x3	P	mitosis
GO:0051488	G08266C00001	fizzy-related protein homolog isoform x3	P	activation of anaphase-promoting complex activity
GO:0040020	G08266C00001	fizzy-related protein homolog isoform x3	P	regulation of meiosis
GO:0031145	G08266C00001	fizzy-related protein homolog isoform x3	P	anaphase-promoting complex-dependent proteasomal ubiquitin-dependent protein catabolic process
GO:0090344	G08266C00001	fizzy-related protein homolog isoform x3	P	negative regulation of cell aging
GO:0006281	G08266C00001	fizzy-related protein homolog isoform x3	P	DNA repair
GO:0003723	G11305C00001	serine arginine-rich splicing factor 5-like	F	RNA binding
GO:0006369	G11305C00001	serine arginine-rich splicing factor 5-like	P	termination of RNA polymerase II transcription
GO:0005730	G11305C00001	serine arginine-rich splicing factor 5-like	C	nucleolus
GO:0051726	G11305C00001	serine arginine-rich splicing factor 5-like	P	regulation of cell cycle
GO:0009611	G11305C00001	serine arginine-rich splicing factor 5-like	P	response to wounding
GO:0050733	G11305C00001	serine arginine-rich splicing factor 5-like	F	RS domain binding
GO:0016607	G11305C00001	serine arginine-rich splicing factor 5-like	C	nuclear speck
GO:0031124	G11305C00001	serine arginine-rich splicing factor 5-like	P	mRNA 3'-end processing
GO:0006376	G11305C00001	serine arginine-rich splicing factor 5-like	P	mRNA splice site selection
GO:0000166	G11305C00001	serine arginine-rich splicing factor 5-like	F	nucleotide binding
GO:0006406	G11305C00001	serine arginine-rich splicing factor 5-like	P	mRNA export from nucleus
GO:0005737	G11305C00001	serine arginine-rich splicing factor 5-like	C	cytoplasm
GO:0006355	G20483C00001	bromodomain testis-specific protein isoform x4	P	regulation of transcription, DNA-dependent
GO:0006325	G20483C00001	bromodomain testis-specific protein isoform x4	P	chromatin organization
GO:0007140	G20483C00001	bromodomain testis-specific protein isoform x4	P	male meiosis
GO:0035270	G22225C00001	homeobox protein dlx4a-like	P	endocrine system development
GO:0043010	G22225C00001	homeobox protein dlx4a-like	P	camera-type eye development
GO:0006355	G22225C00001	homeobox protein dlx4a-like	P	regulation of transcription, DNA-dependent
GO:0043049	G22225C00001	homeobox protein dlx4a-like	P	otic placode formation
GO:0003700	G22225C00001	homeobox protein dlx4a-like	F	sequence-specific DNA binding transcription factor activity
GO:0021559	G22225C00001	homeobox protein dlx4a-like	P	trigeminal nerve development
GO:0048666	G22225C00001	homeobox protein dlx4a-like	P	neuron development
GO:0000976	G22225C00001	homeobox protein dlx4a-like	F	transcription regulatory region sequence-specific DNA binding
GO:0005634	G22225C00001	homeobox protein dlx4a-like	C	nucleus
GO:0044763	G29935C00001	fibrinogen beta chain-like	P	single-organism cellular process
GO:0005615	G29935C00001	fibrinogen beta chain-like	C	extracellular space
GO:0005515	G29935C00001	fibrinogen beta chain-like	F	protein binding
GO:0044464	G29935C00001	fibrinogen beta chain-like	C	cell part
GO:0007596	G29935C00001	fibrinogen beta chain-like	P	blood coagulation
GO:0008270	G20052C00001	e3 ubiquitin-protein ligase rnf182-like isoform x2	F	zinc ion binding
GO:0005739	G39483C00001	death ligand signal enhancer-like	C	mitochondrion
GO:0008270	G21130C00001	e3 ubiquitin-protein ligase rnf182-like isoform x2	F	zinc ion binding
GO:0006165	G16267C00001	ump-cmp kinase mitochondrial-like	P	nucleoside diphosphate phosphorylation
GO:0004550	G16267C00001	ump-cmp kinase mitochondrial-like	F	nucleoside diphosphate kinase activity
GO:0006233	G16267C00001	ump-cmp kinase mitochondrial-like	P	dTDP biosynthetic process
GO:0005739	G16267C00001	ump-cmp kinase mitochondrial-like	C	mitochondrion
GO:0004127	G16267C00001	ump-cmp kinase mitochondrial-like	F	cytidylate kinase activity
GO:0006227	G16267C00001	ump-cmp kinase mitochondrial-like	P	dUDP biosynthetic process
GO:0009142	G16267C00001	ump-cmp kinase mitochondrial-like	P	nucleoside triphosphate biosynthetic process
GO:0004798	G16267C00001	ump-cmp kinase mitochondrial-like	F	thymidylate kinase activity
GO:0000166	G16267C00001	ump-cmp kinase mitochondrial-like	F	nucleotide binding
GO:0033862	G16267C00001	ump-cmp kinase mitochondrial-like	F	UMP kinase activity
GO:0071222	G16267C00001	ump-cmp kinase mitochondrial-like	P	cellular response to lipopolysaccharide
GO:0005634	G16267C00001	ump-cmp kinase mitochondrial-like	C	nucleus
GO:0006508	G03822C00001	haptoglobin-like	P	proteolysis
GO:0004252	G03822C00001	haptoglobin-like	F	serine-type endopeptidase activity
GO:0000786	G24065C00001	phc2 protein	C	nucleosome
GO:0008270	G24065C00001	phc2 protein	F	zinc ion binding
GO:0005730	G24065C00001	phc2 protein	C	nucleolus
GO:0035102	G24065C00001	phc2 protein	C	PRC1 complex
GO:0007283	G24065C00001	phc2 protein	P	spermatogenesis
GO:0003677	G24065C00001	phc2 protein	F	DNA binding
GO:0006334	G24065C00001	phc2 protein	P	nucleosome assembly
GO:0046982	G24065C00001	phc2 protein	F	protein heterodimerization activity
GO:0007275	G24065C00001	phc2 protein	P	multicellular organismal development
GO:0048844	G39870C00001	receptor-type tyrosine-protein phosphatase eta-like	P	artery morphogenesis
GO:0016787	G39870C00001	receptor-type tyrosine-protein phosphatase eta-like	F	hydrolase activity
GO:0004252	G08611C00001	haptoglobin	F	serine-type endopeptidase activity
GO:0006508	G08611C00001	haptoglobin	P	proteolysis
GO:0003700	G34252C00001	nuclear factor erythroid 2-related factor 1-like isoform x1	F	sequence-specific DNA binding transcription factor activity
GO:0043565	G34252C00001	nuclear factor erythroid 2-related factor 1-like isoform x1	F	sequence-specific DNA binding
GO:0006355	G34252C00001	nuclear factor erythroid 2-related factor 1-like isoform x1	P	regulation of transcription, DNA-dependent
GO:0050896	G07845C00001	fibrinogen alpha chain-like	P	response to stimulus
GO:0044763	G07845C00001	fibrinogen alpha chain-like	P	single-organism cellular process
GO:0071944	G07845C00001	fibrinogen alpha chain-like	C	cell periphery
GO:0005515	G07845C00001	fibrinogen alpha chain-like	F	protein binding
GO:0044444	G07845C00001	fibrinogen alpha chain-like	C	cytoplasmic part
GO:0065007	G07845C00001	fibrinogen alpha chain-like	P	biological regulation
GO:0016787	G27809C00001	ectonucleoside triphosphate diphosphohydrolase 5-like	F	hydrolase activity
GO:0006957	G15474C00001	complement component c8 beta chain	P	complement activation, alternative pathway
GO:0019835	G15474C00001	complement component c8 beta chain	P	cytolysis
GO:0005579	G15474C00001	complement component c8 beta chain	C	membrane attack complex
GO:0006958	G15474C00001	complement component c8 beta chain	P	complement activation, classical pathway
GO:0005576	G15474C00001	complement component c8 beta chain	C	extracellular region
GO:0006541	G08614C00001	gamma-glutamyl hydrolase	P	glutamine metabolic process
GO:0008242	G08614C00001	gamma-glutamyl hydrolase	F	omega peptidase activity
GO:0004222	G25893C00001	collagenase 3-like	F	metalloendopeptidase activity
GO:0009888	G25893C00001	collagenase 3-like	P	tissue development
GO:0005509	G25893C00001	collagenase 3-like	F	calcium ion binding
GO:0006508	G25893C00001	collagenase 3-like	P	proteolysis
GO:0048513	G25893C00001	collagenase 3-like	P	organ development
GO:0008270	G25893C00001	collagenase 3-like	F	zinc ion binding
GO:0005578	G25893C00001	collagenase 3-like	C	proteinaceous extracellular matrix
GO:0045685	G24114C00001	dna-binding protein inhibitor id-2	P	regulation of glial cell differentiation
GO:0045892	G24114C00001	dna-binding protein inhibitor id-2	P	negative regulation of transcription, DNA-dependent
GO:0045665	G24114C00001	dna-binding protein inhibitor id-2	P	negative regulation of neuron differentiation
GO:0061030	G24114C00001	dna-binding protein inhibitor id-2	P	epithelial cell differentiation involved in mammary gland alveolus development
GO:0030098	G24114C00001	dna-binding protein inhibitor id-2	P	lymphocyte differentiation
GO:0007507	G24114C00001	dna-binding protein inhibitor id-2	P	heart development
GO:0043234	G24114C00001	dna-binding protein inhibitor id-2	C	protein complex
GO:0071158	G24114C00001	dna-binding protein inhibitor id-2	P	positive regulation of cell cycle arrest
GO:0033261	G24114C00001	dna-binding protein inhibitor id-2	P	regulation of S phase
GO:2000178	G24114C00001	dna-binding protein inhibitor id-2	P	negative regulation of neural precursor cell proliferation
GO:0048557	G24114C00001	dna-binding protein inhibitor id-2	P	embryonic digestive tract morphogenesis
GO:0048709	G24114C00001	dna-binding protein inhibitor id-2	P	oligodendrocyte differentiation
GO:1902105	G24114C00001	dna-binding protein inhibitor id-2	P	regulation of leukocyte differentiation
GO:0005737	G24114C00001	dna-binding protein inhibitor id-2	C	cytoplasm
GO:0061031	G24114C00001	dna-binding protein inhibitor id-2	P	endodermal digestive tract morphogenesis
GO:0003677	G24114C00001	dna-binding protein inhibitor id-2	F	DNA binding
GO:0045777	G24114C00001	dna-binding protein inhibitor id-2	P	positive regulation of blood pressure
GO:0044092	G24114C00001	dna-binding protein inhibitor id-2	P	negative regulation of molecular function
GO:0045893	G24114C00001	dna-binding protein inhibitor id-2	P	positive regulation of transcription, DNA-dependent
GO:0033598	G24114C00001	dna-binding protein inhibitor id-2	P	mammary gland epithelial cell proliferation
GO:0046983	G24114C00001	dna-binding protein inhibitor id-2	F	protein dimerization activity
GO:0090398	G24114C00001	dna-binding protein inhibitor id-2	P	cellular senescence
GO:0030218	G24114C00001	dna-binding protein inhibitor id-2	P	erythrocyte differentiation
GO:0048661	G24114C00001	dna-binding protein inhibitor id-2	P	positive regulation of smooth muscle cell proliferation
GO:0005634	G24114C00001	dna-binding protein inhibitor id-2	C	nucleus
GO:0048663	G24114C00001	dna-binding protein inhibitor id-2	P	neuron fate commitment
GO:0045639	G24114C00001	dna-binding protein inhibitor id-2	P	positive regulation of myeloid cell differentiation
GO:0016311	G08125C00001	glucose-6- 2	P	dephosphorylation
GO:0016020	G08125C00001	glucose-6- 2	C	membrane
GO:0004346	G08125C00001	glucose-6- 2	F	glucose-6-phosphatase activity
GO:0005581	G05259C00001	mannose-binding protein c precursor	C	collagen
GO:0030246	G05259C00001	mannose-binding protein c precursor	F	carbohydrate binding
GO:0006955	G15921C00001	complement factor properdin precursor	P	immune response
GO:0005509	G17655C00001	ef-hand domain-containing family member b	F	calcium ion binding
GO:0006955	G03733C00001	platelet basic protein precursor	P	immune response
GO:0005576	G03733C00001	platelet basic protein precursor	C	extracellular region
GO:0008009	G03733C00001	platelet basic protein precursor	F	chemokine activity
GO:0006954	G03733C00001	platelet basic protein precursor	P	inflammatory response
GO:0032496	G03733C00001	platelet basic protein precursor	P	response to lipopolysaccharide
GO:0006935	G03733C00001	platelet basic protein precursor	P	chemotaxis
GO:0005576	G29243C00001	peptidase inhibitor 15	C	extracellular region
GO:0055085	G05683C00001	solute carrier family 22 member 4	P	transmembrane transport
GO:0016021	G05683C00001	solute carrier family 22 member 4	C	integral to membrane
GO:0006811	G05683C00001	solute carrier family 22 member 4	P	ion transport
GO:0008324	G05683C00001	solute carrier family 22 member 4	F	cation transmembrane transporter activity
GO:0031418	G11003C00001	prolyl 4-hydroxylase subunit alpha-3-like	F	L-ascorbic acid binding
GO:0005506	G11003C00001	prolyl 4-hydroxylase subunit alpha-3-like	F	iron ion binding
GO:0004656	G11003C00001	prolyl 4-hydroxylase subunit alpha-3-like	F	procollagen-proline 4-dioxygenase activity
GO:0016702	G11003C00001	prolyl 4-hydroxylase subunit alpha-3-like	F	oxidoreductase activity, acting on single donors with incorporation of molecular oxygen, incorporation of two atoms of oxygen
GO:0005783	G11003C00001	prolyl 4-hydroxylase subunit alpha-3-like	C	endoplasmic reticulum
GO:0055114	G11003C00001	prolyl 4-hydroxylase subunit alpha-3-like	P	oxidation-reduction process
GO:0006950	SINGLETON_REP_C1368	heat shock protein 30	P	response to stress
GO:0042803	SINGLETON_REP_C2558	a chain tricyclic series of hsp90 inhibitors	F	protein homodimerization activity
GO:0051131	SINGLETON_REP_C2558	a chain tricyclic series of hsp90 inhibitors	P	chaperone-mediated protein complex assembly
GO:0042026	SINGLETON_REP_C2558	a chain tricyclic series of hsp90 inhibitors	P	protein refolding
GO:0071682	SINGLETON_REP_C2558	a chain tricyclic series of hsp90 inhibitors	C	endocytic vesicle lumen
GO:0051082	SINGLETON_REP_C2558	a chain tricyclic series of hsp90 inhibitors	F	unfolded protein binding
GO:0007411	SINGLETON_REP_C2558	a chain tricyclic series of hsp90 inhibitors	P	axon guidance
GO:0045429	SINGLETON_REP_C2558	a chain tricyclic series of hsp90 inhibitors	P	positive regulation of nitric oxide biosynthetic process
GO:0005829	SINGLETON_REP_C2558	a chain tricyclic series of hsp90 inhibitors	C	cytosol
GO:0006200	SINGLETON_REP_C2558	a chain tricyclic series of hsp90 inhibitors	P	ATP catabolic process
GO:0038096	SINGLETON_REP_C2558	a chain tricyclic series of hsp90 inhibitors	P	Fc-gamma receptor signaling pathway involved in phagocytosis
GO:0006986	SINGLETON_REP_C2558	a chain tricyclic series of hsp90 inhibitors	P	response to unfolded protein
GO:0045040	SINGLETON_REP_C2558	a chain tricyclic series of hsp90 inhibitors	P	protein import into mitochondrial outer membrane
GO:0045087	SINGLETON_REP_C2558	a chain tricyclic series of hsp90 inhibitors	P	innate immune response
GO:0005886	SINGLETON_REP_C2558	a chain tricyclic series of hsp90 inhibitors	C	plasma membrane
GO:0005524	SINGLETON_REP_C2558	a chain tricyclic series of hsp90 inhibitors	F	ATP binding
GO:0016887	SINGLETON_REP_C2558	a chain tricyclic series of hsp90 inhibitors	F	ATPase activity
GO:0042470	SINGLETON_REP_C2558	a chain tricyclic series of hsp90 inhibitors	C	melanosome
GO:0030911	SINGLETON_REP_C2558	a chain tricyclic series of hsp90 inhibitors	F	TPR domain binding
GO:0030235	SINGLETON_REP_C2558	a chain tricyclic series of hsp90 inhibitors	F	nitric-oxide synthase regulator activity
GO:0050999	SINGLETON_REP_C2558	a chain tricyclic series of hsp90 inhibitors	P	regulation of nitric-oxide synthase activity
GO:0000086	SINGLETON_REP_C2558	a chain tricyclic series of hsp90 inhibitors	P	G2/M transition of mitotic cell cycle
GO:0005576	SINGLETON_REP_C2558	a chain tricyclic series of hsp90 inhibitors	C	extracellular region
GO:0008270	SINGLETON_REP_C3476	an1-type zinc finger protein 2b	F	zinc ion binding
